# Supplementary material for: NLRC5-CIITA Fusion Protein as an Effective Inducer of MHC-I Expression and Antitumor Immunity
Source: Int J Mol Sci. 2023 Apr 13;24(8):7206. doi: 10.3390/ijms24087206 (PMC10138588; doi:10.3390/ijms24087206)
Supplement: Supplementary file 1 [file ijms-24-07206-s001.zip]

Archive with 2 entries (2 files):
- Supplementary figures.pdf
- Supplementary Tables S1-S5_Revised.xlsx
