# Supplementary material for: NLRC5-CIITA Fusion Protein as an Effective Inducer of MHC-I Expression and Antitumor Immunity
Source: Int J Mol Sci. 2023 Apr 13;24(8):7206. doi: 10.3390/ijms24087206 (PMC10138588; doi:10.3390/ijms24087206)
Supplement: Supplementary file 1 [file ijms-24-07206-s001.zip › Supplementary Tables S1-S5_Revised.xlsx]

## Sheet: List of Supplementary Tables
Supplementary Tables given in the next 5 sheets
Supplementary Table S1	Duplicates all peptides	All peptide sequences detected in duplicate samples of each cell type with or without IFNg stimulation (master file)
	Please note:	Replicate 1 from all the cell types was omitted from the analysis due to very mass spikes and few peptides identified from them.
Supplementary Table S2	Duplicates 8-13 aa	8-13aa long MAPs from all samples, indicated in the header
Supplementary Table S3	Fig 5A, B	Sorted peptides used to generate the Venn daiggran in Fig. 5A and 5B
Supplementary Table S4	Fig 6A	Sorted peptides used to generate the Venn daiggran in Fig. 6A
Supplementary Table S5	Fig 6B	Peptides identified in the Venn daiggran in Fig. 6B

## Sheet: Supplementary Table S1
Peptide	-10lgP	Mass	Length	ppm	m/z	RT	Area Sample 2	Area Sample 3	Area Sample 5	Area Sample 6	Area Sample 8	Area Sample 9	Area Sample 11	Area Sample 12	Area Sample 14	Area Sample 15	Area Sample 17	Area Sample 18	Fraction	Scan	Source File	Tabl	#Feature Sample 1	#Feature Sample 2	#Feature Sample 3	#Feature Sample 4	#Feature Sample 5	#Feature Sample 6	#Feature Sample 7	#Feature Sample 8	#Feature Sample 9	#Feature Sample 10	#Feature Sample 11	#Feature Sample 12	#Feature Sample 13	#Feature Sample 14	#Feature Sample 15	#Feature Sample 16	#Feature Sample 17	#Feature Sample 18	Accession	PTM	AScore
AKVAVLGASGGIGQPLSLLLKNSPLVSRLTL	87.23	3071.84	31	-0.1	768.968	187.24	148000000	148000000	45400000		125000000	199000000	45200000	69100000	424000000	534000000	347000000	347000000	18	F18:99549	409MAS_E18.raw	8	0	0	2	0	1	0	0	0	1	0	0	1	0	0	1	0	0	2	P08249|MDHM_MOUSE
AKHAVSEGTKAVTKYTSSK	84.75	1992.06	19	0.2	399.42	36.7	1570000		23800000	21800000	40000000	85300000	139000000	428000000	71500000	22800000	78900000	139000000	12	F12:15872	409MAS_E12.raw	28	0	2	0	0	2	2	0	2	3	0	3	3	0	2	3	0	3	3
AVRDMRQTVAVGVIKAVDKKAAGAGKVTKSAQKAQKAK	81.29	3907.26	38	-0.3	652.218	55.31	2390000000	13100000000	1280000000	7500000000	2880000000	11000000000	461000000	3180000000			395000000	4700000000	9	F9:27039	409MAS_E09.raw	53	0	4	11	0	5	6	0	5	5	0	3	6	0	0	0	0	3	5	P10126|EF1A1_MOUSE
VRLLLPGELAKHAVSEGTKAVTKYTSSK	80.36	2982.69	28	0.8	597.545	109.51	9930000	45600000	39300000	39300000	86600000	411000000	313000000	243000000	2000000000	2930000000	100000000	693000000	18	F18:56595	409MAS_E18.raw	22	0	1	1	0	0	2	0	2	2	0	0	3	0	0	5	0	3	3
VRLILPGELAKHAVSEGTKAVTKYTSSK	80.36	2982.69	28	0.8	597.545	109.51	9930000	45600000	45600000	39300000	86600000	411000000	313000000	243000000	2000000000	2930000000	100000000	693000000	18	F18:56595	409MAS_E18.raw	22	0	1	1	0	0	2	0	2	2	0	0	3	0	0	5	0	3	3
PGVTVKDVNQQEFVRALAAF	80.04	2188.16	20	-0.2	730.395	159.71	16200000	142000000	30800000	76300000	84600000	124000000	27900000	163000000	48100000	302000000	42900000	284000000	9	F9:85031	409MAS_E09.raw	17	0	1	1	0	1	1	0	2	2	0	1	2	0	1	2	0	1	2	Q9CZX8|RS19_MOUSE
KQVHPDTGISSKAMGIMNSF	79.5	2147.05	20	-0.8	716.69	107.18	30300000	37200000	18200000	18200000	69600000	218000000	38200000	119000000			34600000	165000000	9	F9:55785	409MAS_E09.raw	16	0	2	2	0	0	1	0	1	2	0	2	2	0	0	0	0	1	3
PGELAKHAVSEGTKAVTKYTSSK	77.97	2388.26	23	-1.3	478.66	60.06	148000000	11300000			31300000	75900000	12100000	103000000	47800000	85800000	12700000	142000000	18	F18:28834	409MAS_E18.raw	16	0	0	2	0	0	0	0	2	1	0	1	3	0	0	3	0	1	3
PGVTVKDVNQQEFVRALAA	77.69	2041.1	19	-0.2	681.372	110.8	14200000	17800000	12600000	17200000	37900000	39100000	10800000	19800000	51100000	41100000	17100000	28300000	3	F3:53852	409MAS_E03.raw	12	0	1	1	0	1	1	0	2	1	0	1	1	0	0	1	0	1	1	Q9CZX8|RS19_MOUSE
S(+42.01)SGNAKIGYPAPNFKATAVMPDGQFKDISLSEYKGKY	77.39	4020.99	37	0.5	805.206	122.4	109000000	1530000000	127000000	154000000	214000000	355000000	154000000	123000000			197000000	197000000	3	F3:60496	409MAS_E03.raw	9	0	1	2	0	1	1	0	1	1	0	0	1	0	0	0	0	0	1	P35700|PRDX1_MOUSE	Acetylation (N-term)	S1:Acetylation (N-term):1000.00
ILKHTGPGILSMANAGPNTNGSQF	76.28	2424.22	24	0.1	809.081	110.77	3750000000	5780000000	2730000000	3300000000	2600000000	4530000000	550000000	1070000000	1760000000		788000000	1790000000	9	F9:57674	409MAS_E09.raw	25	0	2	4	0	3	1	1	3	1	0	1	2	0	5	0	0	1	1	P17742|PPIA_MOUSE
LLKHTGPGILSMANAGPNTNGSQF	76.28	2424.22	24	0.1	809.081	110.77	3750000000	5780000000	2730000000	3300000000	2600000000	4530000000	550000000	1070000000	1760000000		788000000	1790000000	9	F9:57674	409MAS_E09.raw	25	0	2	4	0	3	1	1	3	1	0	1	2	0	5	0	0	1	1
M(+42.01)EATKQVVNFGPGPAKLPHSVL	76.2	2361.25	22	0.7	788.092	129.59	58200000	153000000	58200000	32500000	119000000	119000000	2020000	20000000			23900000		3	F3:64258	409MAS_E03.raw	7	0	1	1	0	0	1	0	0	2	0	0	1	0	0	0	0	1	0	Q99K85|SERC_MOUSE	Acetylation (N-term)	M1:Acetylation (N-term):1000.00
A(+42.01)TLRVHPEAQAKVDVFREDL	75.78	2335.23	20	0.2	584.814	102.75	101000000	64800000	79200000	34800000	45600000	54800000	28800000	32600000	0	179000000	32500000	47500000	3	F3:49321	409MAS_E03.raw	13	0	2	1	0	1	1	0	1	1	0	1	1	0	0	2	0	1	1	P97371|PSME1_MOUSE	Acetylation (N-term)	A1:Acetylation (N-term):1000.00
M(+42.01)HHQSVLHSGYFHPLLRS	75.77	2187.08	18	0.2	438.423	75.26	6830000	6830000			2620000								3	F3:34135	409MAS_E03.raw	2	0	0	1	0	0	0	0	1	0	0	0	0	0	0	0	0	0	0	P10518|HEM2_MOUSE	Acetylation (N-term)	M1:Acetylation (N-term):1000.00
A(+42.01)DKPDMGEIASFDKAKLKKTETQEKNTLPTKETIEQEKRSE	75.67	4733.41	41	-0.2	789.908	67.93	268000000	2710000000	163000000	1320000000	551000000	1390000000	551000000	590000000			170000000	170000000	3	F3:30243	409MAS_E03.raw	13	0	1	2	0	1	2	0	2	2	0	0	2	0	0	0	0	0	1	Q6ZWY8|TYB10_MOUSE	Acetylation (N-term)	A1:Acetylation (N-term):1000.00
HIQQNEALAAKAGLLGQPR	75.52	2014.11	19	-1.1	672.376	64.38	64000000	132000000	126000000	364000000	134000000	247000000	57300000	280000000	161000000	160000000	82400000	268000000	6	F6:31529	409MAS_E06.raw	41	0	3	5	0	4	4	0	4	5	0	4	3	0	0	2	0	3	4	Q9WV98|TIM9_MOUSE
ILKHTGPGILSMANAGPNTNGSQFF	75.5	2571.29	25	0.5	858.105	126.57	376000000	1480000000	470000000	518000000	537000000	695000000	109000000	263000000			122000000	358000000	3	F3:62572	409MAS_E03.raw	10	0	1	1	0	1	1	0	1	1	0	1	1	0	0	0	0	1	1	P17742|PPIA_MOUSE
LLKHTGPGILSMANAGPNTNGSQFF	75.5	2571.29	25	0.5	858.105	126.57	376000000	1480000000	470000000	518000000	537000000	695000000	109000000	263000000			122000000	358000000	3	F3:62572	409MAS_E03.raw	10	0	1	1	0	1	1	0	1	1	0	1	1	0	0	0	0	1	1
ATLNKTGKAVSYLGPK	74.97	1646.94	16	0	412.741	38.27	3670000	83500000	55400000	93300000	65200000	98200000	27400000	50100000	9970000	55500000	35900000	51100000	3	F3:13593	409MAS_E03.raw	32	0	2	2	0	4	2	0	3	3	0	3	2	0	2	2	0	4	3	O08997|ATOX1_MOUSE
IRVKTSEDADELHKILLEKKDA	74.12	2550.4	22	1.2	511.088	62.16	8960000	37300000	27200000	27200000	9160000	9320000	4140000	4140000	22600000	22600000		0	3	F3:26921	409MAS_E03.raw	10	0	1	2	0	0	2	0	1	1	0	0	1	0	0	2	0	0	0	Q9JIH2|NUP50_MOUSE
NFILKHTGPGILSMANAGPNTNGSQF	73.89	2685.33	26	-0.6	896.118	127.39	56600000	241000000	55500000		104000000	78400000							3	F3:63067	409MAS_E03.raw	5	0	1	1	0	1	0	0	1	1	0	0	0	0	0	0	0	0	0	P17742|PPIA_MOUSE
NFLLKHTGPGILSMANAGPNTNGSQF	73.89	2685.33	26	-0.6	896.118	127.39	56600000	241000000	55500000		104000000	78400000							3	F3:63067	409MAS_E03.raw	5	0	1	1	0	1	0	0	1	1	0	0	0	0	0	0	0	0	0
AIRRMGESDDSILRLAKADGIVSKNF	73.76	2861.52	26	0.2	477.927	111.14	4090000	4090000			51100000	70700000							9	F9:58062	409MAS_E09.raw	4	0	0	1	0	0	0	0	0	3	0	0	0	0	0	0	0	0	0	Q9CQR2|RS21_MOUSE
AAVPGKTFVSITPAEVGVLVGKDRSSF	73.73	2731.49	27	-1.1	911.503	141.11	122000000	1610000000	194000000	127000000	384000000	873000000	92400000	160000000	208000000	2000000000	96000000	1130000000	15	F15:74751	409MAS_E15.raw	15	0	1	2	0	1	1	0	1	1	0	1	1	0	1	2	0	1	2	P62962|PROF1_MOUSE
A(+42.01)SGVAVSDGVIKVFND	73.6	1618.82	16	-0.2	810.417	183.76	92300000	99000000	39000000	37500000	46700000	107000000	88000000	64300000	220000000	115000000	70300000	65900000	9	F9:98204	409MAS_E09.raw	17	0	1	1	1	1	1	0	1	1	1	2	1	1	1	1	1	1	1	P18760|COF1_MOUSE	Acetylation (N-term)	A1:Acetylation (N-term):1000.00
ITFDQADLTIKLPDGHEFKFPNRLNM(+15.99)	73.47	3075.55	26	1	616.118	156	22000000	22000000							53400000	492000000			15	F15:82825	409MAS_E15.raw	3	0	0	1	0	0	0	0	0	0	0	0	0	0	0	2	0	0	0	P16045|LEG1_MOUSE	Oxidation (M)	M26:Oxidation (M):1000.00
A(+42.01)TLRVHPEAQAKVDVFR	73.28	1978.07	17	-0.3	495.526	86.33	2020000	2020000	684000	4020000	14100000	10800000	834000	834000	5280000	6650000	2220000	2220000	9	F9:44224	409MAS_E09.raw	7	0	0	1	0	0	1	0	1	1	0	0	1	0	0	1	0	0	1	P97371|PSME1_MOUSE	Acetylation (N-term)	A1:Acetylation (N-term):1000.00
GDSVIVVLRNPLIAGK	72.79	1649.98	16	1.2	551.002	130.22	756000	1500000	8960000	684000	6300000	6550000			18100000	16500000			15	F15:68462	409MAS_E15.raw	7	0	1	1	0	0	1	0	1	1	0	0	0	0	0	2	0	0	0	P62317|SMD2_MOUSE
RTKSTGGAPTFNVTVTMTAKTL	72.42	2281.21	22	-0.8	571.309	96.39	354000000	461000000	45700000	35000000	65000000	119000000	34600000	34600000			42800000	43200000	9	F9:50076	409MAS_E09.raw	21	0	6	4	0	2	2	0	1	2	0	0	2	0	0	0	0	1	1	P62962|PROF1_MOUSE
PALAPPEVVMDPALAAQYEHDL	72.25	2346.16	22	0	783.059	177.89	12600000	12600000	3950000		313000000	16800000	3160000	5380000			15300000	15300000	18	F18:94162	409MAS_E18.raw	7	0	0	1	0	1	0	0	0	1	0	1	1	0	0	0	0	0	2	P62827|RAN_MOUSE
PGVTVKDVNQQEFVRALA	72.06	1970.06	18	-0.5	657.693	112.92	16500000	21500000	13500000	12400000	32700000	37700000	5190000	12200000	282000000	34500000	11900000	16300000	8	F8:58583	409MAS_E08.raw	11	0	1	1	0	1	1	0	1	1	0	1	1	0	0	1	0	1	1	Q9CZX8|RS19_MOUSE
KHTGPGILSMANAGPNTNGSQF	72.04	2198.05	22	-0.8	733.691	91.44	313000000	131000000	112000000	135000000	111000000	188000000	48300000	48300000			90200000	90200000	3	F3:43149	409MAS_E03.raw	8	0	1	1	0	1	1	0	1	1	0	0	1	0	0	0	0	0	1	P17742|PPIA_MOUSE
AVRDM(+15.99)RQTVAVGVIKAVDKKAAGAGKVTKSAQKAQKAK	71.57	3923.26	38	1.3	654.884	42.07	159000000	689000000	84800000	418000000	105000000	603000000	33700000	153000000	7180000	6080000000	26200000	250000000	15	F15:19883	409MAS_E15.raw	33	0	2	5	0	2	4	0	1	4	0	1	3	0	0	4	0	1	6	P10126|EF1A1_MOUSE	Oxidation (M)	M5:Oxidation (M):1000.00
SHGSHETDEEFDARWVTY	71.49	2164.91	18	-0.9	542.234	95.64	12600000	3430000	16500000	11100000			14800000	14800000	8610000		19500000	19500000	12	F12:48554	409MAS_E12.raw	6	0	0	1	0	0	1	0	0	0	0	0	2	0	0	0	0	0	2	P12787|COX5A_MOUSE
AQATGKPAQYIAVHVVPDQ	71.1	1992.04	19	-1.6	665.02	88.93	25400000	32000000	7180000	8840000	22900000	34700000	2300000	3780000	303000000	14300000	3390000	3840000	9	F9:45709	409MAS_E09.raw	12	0	1	1	0	1	1	0	1	2	0	1	1	0	0	1	0	1	1	P34884|MIF_MOUSE
ILKHTGPGILSM(+15.99)ANAGPNTNGSQF	70.77	2440.22	24	-0.2	814.413	87.39	812000000	927000000	405000000	457000000	326000000	759000000	121000000	152000000	812000000	3550000000	123000000	222000000	15	F15:44625	409MAS_E15.raw	23	0	3	2	0	2	2	0	1	5	0	1	1	0	0	3	0	1	2	P17742|PPIA_MOUSE	Oxidation (M)	M12:Oxidation (M):1000.00
LLKHTGPGILSM(+15.99)ANAGPNTNGSQF	70.77	2440.22	24	-0.2	814.413	87.39	812000000	927000000	405000000	457000000	326000000	759000000	121000000	152000000	5270000	3550000000	123000000	222000000	15	F15:44625	409MAS_E15.raw	23	0	3	2	0	2	2	0	1	5	0	1	1	0	0	3	0	1	2		Oxidation (M)	M12:Oxidation (M):1000.00
APPSVFAQVPQAPPVLVFKL	70.7	2104.21	20	0.5	702.41	191.87	5270000	125000000	20200000		7130000	28400000	5160000		29600000	46800000	38100000	38100000	3	F3:98622	409MAS_E03.raw	11	0	1	2	0	1	0	0	1	1	0	1	0	0	0	2	0	0	2	P05201|AATC_MOUSE
FILKHTGPGILSMANAGPNTNGSQF	70.55	2571.29	25	0.1	858.104	141.64	731000000	2920000000	692000000	948000000	779000000	1300000000	136000000	350000000	584000000		118000000	407000000	3	F3:71020	409MAS_E03.raw	21	0	2	2	0	2	3	0	3	3	0	2	1	0	1	0	0	1	1	P17742|PPIA_MOUSE
FLLKHTGPGILSMANAGPNTNGSQF	70.55	2571.29	25	0.1	858.104	141.64	731000000	2920000000	692000000	948000000	779000000	1300000000	136000000	350000000	21100000		118000000	407000000	3	F3:71020	409MAS_E03.raw	21	0	2	2	0	2	3	0	3	3	0	2	1	0	1	0	0	1	1
AEAAAAPAPAAGPGQMS	70.5	1466.68	17	-0.4	734.348	76.18	7310000	7030000	3050000	5750000	34400000	46800000	2300000	3800000	22500000		4540000	2790000	9	F9:38614	409MAS_E09.raw	11	0	0	1	0	1	1	1	1	1	0	1	1	0	1	0	0	1	1	Q9D3D9|ATPD_MOUSE
PTFKFDDPKFEVIDKPQS	70.3	2137.07	18	1	535.276	109.74	29600000	67000000	56200000	105000000	53200000	106000000	26400000	80900000	43100000	65300000	31700000	99600000	9	F9:57303	409MAS_E09.raw	13	0	1	2	0	1	1	0	1	2	0	1	1	0	0	1	0	1	1	P97450|ATP5J_MOUSE
NAHSATTWSGQYVGGAEAR	70.29	1961.9	19	-0.9	654.973	52.37	83700000	28300000	9390000	5600000	3710000		1950000		83700000				3	F3:21531	409MAS_E03.raw	13	1	3	2	3	1	1	0	1	0	0	1	0	0	0	0	0	0	0
ELRPTLNELGISTPEELGLDK	70.27	2323.23	21	0.6	775.417	142.28	584000000	41600000	19400000				19900000	19900000	67000000	46700000	48500000	48500000	3	F3:71263	409MAS_E03.raw	5	0	0	1	0	1	0	0	0	0	0	0	1	0	0	1	0	0	1	P12787|COX5A_MOUSE
RTKSTGGAPTFNVTVTM(+15.99)TAKTL	70.23	2297.2	22	0.6	575.309	74.87	21100000	38800000	10300000	10300000	38200000	35600000	15000000	15400000	584000000	496000000	4500000	19400000	15	F15:37901	409MAS_E15.raw	21	0	1	3	0	0	1	0	2	2	0	2	2	0	0	4	0	1	3	P62962|PROF1_MOUSE	Oxidation (M)	M17:Oxidation (M):1000.00
TRIYEKHDSLLH	70.11	1510.79	12	0.5	378.705	37.83					3990000	5050000	473000	473000					9	F9:17274	409MAS_E09.raw	3	0	0	0	0	0	0	0	1	1	0	0	1	0	0	0	0	0	0	P25206|MCM3_MOUSE
RFQSAAIGALQEASEAY	69.59	1810.88	17	0.3	906.45	128.44					64600000	64600000	57400000	118000000	22800000	95200000	85400000	211000000	18	F18:66827	409MAS_E18.raw	11	0	0	0	0	0	0	0	0	2	0	2	1	0	1	1	0	1	3	P02301|H3C_MOUSE:P84244|H33_MOUSE
M(+15.99)(+42.01)HHQSVLHSGYFHPLLRS	69.5	2203.07	18	-0.3	441.622	72.3									473000000	3090000			15	F15:36431	409MAS_E15.raw	1	0	0	0	0	0	0	0	0	0	0	0	0	0	0	1	0	0	0	P10518|HEM2_MOUSE	Oxidation (M); Acetylation (N-term)	M1:Oxidation (M):1000.00;M1:Acetylation (N-term):1000.00
FDITADDEPLGRVSF	69.5	1680.8	15	-0.7	841.406	159.28	374000000	1080000000	499000000	251000000	221000000	208000000	80500000	271000000	291000000	633000000	114000000	224000000	3	F3:80615	409MAS_E03.raw	37	1	3	4	1	3	2	1	3	3	1	3	2	1	2	2	1	1	3	P17742|PPIA_MOUSE
IVNTNVPRASVPEGFLSELTQQL	69.43	2511.33	23	0.2	838.119	188.49	43100000	702000000	202000000	51900000	148000000	148000000	44800000	108000000	36700000	289000000	326000000	326000000	18	F18:100121	409MAS_E18.raw	12	0	1	2	0	1	1	0	0	1	0	1	1	0	1	1	0	0	2	P34884|MIF_MOUSE
A(+42.01)SKRALVILAKGAEEME	69.41	1857	17	0.7	620.009	128.82	584000000	1970000000	549000000	761000000	300000000	466000000	145000000	221000000	46200000		159000000	433000000	9	F9:68025	409MAS_E09.raw	15	0	1	3	0	1	1	0	1	2	0	1	2	0	1	0	0	1	1	Q99LX0|PARK7_MOUSE	Acetylation (N-term)	A1:Acetylation (N-term):1000.00
FILKHTGPGILSMANAGPNTNGSQFF	69.34	2718.36	26	1	907.128	144.49	46900000	634000000	84600000	83600000	84700000	171000000	69200000	69200000			103000000	103000000	3	F3:72780	409MAS_E03.raw	8	0	1	1	0	1	1	0	1	1	0	0	1	0	0	0	0	0	1	P17742|PPIA_MOUSE
FLLKHTGPGILSMANAGPNTNGSQFF	69.34	2718.36	26	1	907.128	144.49	46900000	634000000	84600000	83600000	84700000	171000000	69200000	69200000			103000000	103000000	3	F3:72780	409MAS_E03.raw	8	0	1	1	0	1	1	0	1	1	0	0	1	0	0	0	0	0	1
KVLKQVHPDTGISSKAMGIMNS	69.32	2340.23	22	-0.3	469.053	70.76	18200000	28900000	23900000	23900000	130000000	227000000	36900000	36900000			21200000	65900000	9	F9:35600	409MAS_E09.raw	12	0	1	1	0	0	1	0	2	3	0	0	1	0	0	0	0	1	2
QERDPTNIKWGEAGAEY	69.2	1962.91	17	-1.1	655.309	88.9			16700000	16700000	45600000	66400000							9	F9:45687	409MAS_E09.raw	3	0	0	0	0	0	1	0	1	1	0	0	0	0	0	0	0	0	0	P16858|G3P_MOUSE
ALRTGEMSGPVFTDSGIHIILR	69.1	2369.25	22	-1.2	593.32	120.72	6320000	31800000	2720000	2080000	1990000	2520000							3	F3:59341	409MAS_E03.raw	6	0	1	1	0	1	1	0	1	1	0	0	0	0	0	0	0	0	0	Q9QUR7|PIN1_MOUSE
AALGGNSSPSAKDIKKILDSVGIEADDDRL	69.02	3054.58	30	-0.2	764.653	149.7	83700000	56500000			12400000	12400000			353000000	353000000	116000000	116000000	15	F15:79437	409MAS_E15.raw	7	0	0	2	0	0	0	0	0	1	0	0	0	0	0	2	0	0	2	P99027|RLA2_MOUSE
AQATGKPAQYIAVHVVPDQL	68.85	2105.13	20	-0.7	702.716	113.07	473000000	549000000	305000000	316000000	340000000	504000000	116000000	192000000	312000000	429000000	181000000	297000000	9	F9:59302	409MAS_E09.raw	18	0	1	1	0	1	1	0	1	2	0	1	1	0	5	2	0	1	1	P34884|MIF_MOUSE
RVFDKEGNGTVM(+15.99)GAELRHVL	68.85	2243.15	20	-0.5	561.794	65.36									66000000	22300000			15	F15:32547	409MAS_E15.raw	1	0	0	0	0	0	0	0	0	0	0	0	0	0	0	1	0	0	0	P05977|MYL1_MOUSE:P09542|MYL3_MOUSE	Oxidation (M)	M12:Oxidation (M):1000.00
RVFDKEGNGTVM(+15.99)GAEIRHVL	68.85	2243.15	20	-0.5	561.794	65.36									82800000	22300000			15	F15:32547	409MAS_E15.raw	1	0	0	0	0	0	0	0	0	0	0	0	0	0	0	1	0	0	0	Q60605|MYL6_MOUSE	Oxidation (M)	M12:Oxidation (M):1000.00
FSSSKADLSGMSGSRDLF	68.85	1890.88	18	0.7	631.3	105.84	5670000				54500000								8	F8:54689	409MAS_E08.raw	2	0	1	0	0	0	0	0	1	0	0	0	0	0	0	0	0	0	0	Q9D154|ILEUA_MOUSE
LAQATGKPAQYIAVHVVPDQL	68.66	2218.21	21	0.1	740.411	120.16	51100000	74200000	30700000	40000000	66000000	66000000	22900000	22900000	6460000	56500000	11500000	26900000	9	F9:62957	409MAS_E09.raw	12	0	2	2	0	2	1	0	0	1	0	0	1	0	0	1	0	1	1	P34884|MIF_MOUSE
KFDDPKFEVIDKPQS	68.66	1791.9	15	-0.2	598.309	77.13	57300000	84500000	70000000	160000000	82800000	90000000	52800000	91300000	6460000	75500000	65400000	129000000	9	F9:39054	409MAS_E09.raw	29	0	3	3	0	3	2	0	3	2	0	3	2	0	0	2	0	3	3	P97450|ATP5J_MOUSE
LRTKSTGGAPTFNVTVTM(+15.99)TAKTL	68.47	2410.29	23	-0.1	603.58	79.2					5080000		3720000	3720000	207000000	168000000			15	F15:40288	409MAS_E15.raw	5	0	0	0	0	0	0	0	1	0	0	0	1	0	0	3	0	0	0	P62962|PROF1_MOUSE	Oxidation (M)	M18:Oxidation (M):1000.00
MELHGEGGSSGKAAGDETGAKVE	68.47	2216	23	0.3	555.008	37.65	1920000		9230000		23500000	3410000	7530000	22100000	18500000		10400000		12	F12:16389	409MAS_E12.raw	13	0	1	0	0	1	0	0	2	1	0	1	2	0	3	0	0	2	0	P97351|RS3A_MOUSE
KQVHPDTGISSKAMGIMNS	68.45	1999.98	19	-0.7	667.668	68.76	22100000	22100000	7270000	20300000	86300000	168000000	56200000	56200000			30900000	88700000	9	F9:34456	409MAS_E09.raw	14	0	0	2	0	1	2	0	2	2	0	0	2	0	0	0	0	1	2
LMTTVHAITATQKTVDGPSGKLWR	68.33	2610.4	24	1.4	523.087	87.65	69400000				14200000	21900000							9	F9:44961	409MAS_E09.raw	2	0	0	0	0	0	0	0	1	1	0	0	0	0	0	0	0	0	0	P16858|G3P_MOUSE
ELRPTLNELGISTPEELGLDKV	68.33	2422.3	22	-0.1	808.439	156.23	4640000	69400000	59200000	120000000			20700000	146000000			23100000	174000000	18	F18:82136	409MAS_E18.raw	7	0	0	1	0	1	1	0	0	0	0	1	1	0	0	0	0	1	1	P12787|COX5A_MOUSE
YTSVAPVLRGQPIYIQFSNHKELKTD	68.3	3003.58	26	-0.8	601.723	103.34	6460000	4640000	6430000	6430000	17300000	17300000	11600000	11600000			15000000	15000000	18	F18:53011	409MAS_E18.raw	5	0	0	1	0	0	1	0	0	1	0	0	1	0	0	0	0	0	1	P17225|PTBP1_MOUSE
AVRLLLPGELAKHAVSEGTKAVTKYTSSK	68.27	3053.72	29	0	611.752	114.86	6460000	6460000			66400000	66400000	13300000	13300000	497000000	497000000	53100000	53100000	15	F15:60154	409MAS_E15.raw	13	0	0	1	0	0	0	0	0	3	0	0	1	0	0	5	0	0	3
AVRLILPGELAKHAVSEGTKAVTKYTSSK	68.27	3053.72	29	0	611.752	114.86	6460000	6460000			66400000	66400000	13300000	13300000	497000000	497000000	53100000	53100000	15	F15:60154	409MAS_E15.raw	13	0	0	1	0	0	0	0	0	3	0	0	1	0	0	5	0	0	3
A(+42.01)DKMDMSLDDIIKL	68.07	1648.81	14	-0.6	825.409	190.48	53000000	247000000	2990000		140000000	140000000	41800000	4120000	113000000		104000000	104000000	3	F3:97860	409MAS_E03.raw	9	0	1	1	0	1	0	0	0	2	0	1	1	0	1	0	0	0	1	O08583|THOC4_MOUSE:Q9JJW6|ALRF2_MOUSE	Acetylation (N-term)	A1:Acetylation (N-term):1000.00
M(+15.99)VGPIEEAVAKADKLAEEHGS	67.78	2196.07	21	0.5	550.026	118.01									374000000	96100000			15	F15:61870	409MAS_E15.raw	1	0	0	0	0	0	0	0	0	0	0	0	0	0	0	1	0	0	0	P56480|ATPB_MOUSE	Oxidation (M)	M1:Oxidation (M):1000.00
LTIKLPDGHEFKFPNRLNM(+15.99)	67.75	2285.2	19	-0.4	572.307	133.69	42100000	42100000							43100000	842000000			15	F15:70714	409MAS_E15.raw	4	0	0	2	0	0	0	0	0	0	0	0	0	0	0	2	0	0	0	P16045|LEG1_MOUSE	Oxidation (M)	M19:Oxidation (M):1000.00
AEAGITGTWYNQLGSTFIVTAGADGALTGTYESAVGNAESR	67.72	4105.95	41	2.9	1369.66	221.21	264000000	258000000	147000000	70700000	47900000	29600000	15600000	4310000			19000000	19000000	3	F3:117671	409MAS_E03.raw	38	7	7	6	1	6	3	0	3	1	1	1	1	0	0	0	0	0	1
YM(+15.99)VGPIEEAVAKADKLAEEHGS	67.7	2359.14	22	0.6	590.792	127.37									207000000	54000000			15	F15:67172	409MAS_E15.raw	1	0	0	0	0	0	0	0	0	0	0	0	0	0	0	1	0	0	0	P56480|ATPB_MOUSE	Oxidation (M)	M2:Oxidation (M):1000.00
YTLNSNLGRLGVQDL	67.43	1661.87	15	-0.5	831.944	135.15	19100000		14500000	14500000	31800000		14600000	14600000	18500000		37700000	37700000	18	F18:70535	409MAS_E18.raw	6	0	2	0	0	0	1	0	1	0	0	0	1	0	0	0	0	0	1	Q9D154|ILEUA_MOUSE
FILKHTGPGILSM(+15.99)ANAGPNTNGSQF	67.38	2587.29	25	-0.4	863.435	111.15	90000000	203000000	71300000	101000000	90700000				291000000	1910000000	17600000	63400000	15	F15:57891	409MAS_E15.raw	11	0	1	2	0	1	1	0	1	0	0	0	0	0	0	3	0	1	1	P17742|PPIA_MOUSE	Oxidation (M)	M13:Oxidation (M):1000.00
FLLKHTGPGILSM(+15.99)ANAGPNTNGSQF	67.38	2587.29	25	-0.4	863.435	111.15	90000000	203000000	71300000	101000000	90700000				291000000	1910000000	17600000	63400000	15	F15:57891	409MAS_E15.raw	11	0	1	2	0	1	1	0	1	0	0	0	0	0	0	3	0	1	1		Oxidation (M)	M13:Oxidation (M):1000.00
LVGGASLKPEFVDIINAKQ	67.31	1998.11	19	-0.8	667.045	132.62	2080000	60800000	25100000		26200000	26200000	18100000	18100000	401000000	42300000	19600000	19600000	9	F9:69964	409MAS_E09.raw	8	0	1	2	0	1	0	0	0	1	0	0	1	0	0	1	0	0	1	P17751|TPIS_MOUSE
M(+42.01)NNAGLNSEKVSALIQKL	67.26	1971.05	18	-0.5	658.022	163.34	5000000	35300000	5490000		6290000	5850000	5010000	5010000	217000000		2440000	17900000	3	F3:82903	409MAS_E03.raw	10	0	1	2	0	1	0	0	1	1	0	0	1	0	0	0	0	1	2	Q8R016|BLMH_MOUSE	Acetylation (N-term)	M1:Acetylation (N-term):1000.00
YVARLSARPKIKAFLSSPEHVNRPINGNGKQ	67.26	3446.9	31	0.7	575.491	69.61	133000000	133000000	84100000	84100000	42500000	108000000	57600000	57600000	198000000	60800000	55500000	55500000	8	F8:34730	409MAS_E08.raw	9	0	0	2	0	0	2	0	1	1	0	0	1	0	0	1	0	0	1	P46425|GSTP2_MOUSE:P19157|GSTP1_MOUSE
S(+42.01)LSNKLTLDKLDVKGKRVVM	67.22	2285.31	20	3.4	572.338	90.35	119000000	214000000	23100000	14800000	58900000	81600000	19800000	19800000	13600000				3	F3:42489	409MAS_E03.raw	11	0	2	2	0	1	1	0	2	2	0	0	1	0	0	0	0	0	0	P09411|PGK1_MOUSE	Acetylation (N-term)	S1:Acetylation (N-term):1000.00
A(+42.01)ELRALVAVKRVIDF	67.21	1741.03	15	0.6	581.349	174.75	14300000	14300000			5730000	5730000			3830000	45000000	19100000	19100000	15	F15:93125	409MAS_E15.raw	4	0	0	1	0	0	0	0	0	1	0	0	0	0	0	1	0	0	1	Q9DCW4|ETFB_MOUSE	Acetylation (N-term)	A1:Acetylation (N-term):1000.00
GAKGSTAAQLSKTFHFDSVEDIHSRF	67.11	2835.39	26	0.2	568.086	99.11					2520000	12200000			7080000	7080000	2640000	2640000	15	F15:51291	409MAS_E15.raw	6	0	0	0	0	0	0	0	1	2	0	0	0	0	0	1	0	0	2	Q9D154|ILEUA_MOUSE
S(+42.01)HASPAAKPSNSKNPRVFF	66.94	2083.06	19	1.1	521.773	48.32	13900000	32300000	28500000	19200000	22100000	22100000	2630000						3	F3:19290	409MAS_E03.raw	8	0	1	2	0	2	1	0	0	1	0	1	0	0	0	0	0	0	0		Acetylation (N-term)	S1:Acetylation (N-term):1000.00
KVLKQVHPDTGISSKAMGIMNSF	66.88	2487.3	23	1	622.832	95.97	38500000	38500000	18300000	18300000	82800000	229000000	47000000	47000000			17800000	115000000	18	F18:48776	409MAS_E18.raw	14	0	0	2	0	0	1	0	2	3	0	0	2	0	0	0	0	1	3
VRLLLPGELAKHAVSEGTKAVTKYTSAK	66.77	2966.69	28	0.9	495.456	114.5							4470000	4470000	68700000	125000000	16500000	16500000	15	F15:59652	409MAS_E15.raw	5	0	0	0	0	0	0	0	0	0	0	0	1	0	0	2	0	0	2
LRTKSTGGAPTFNVTVTMTAKTL	66.72	2394.29	23	3.6	599.583	90.92	47100000	64100000	15000000	9410000	15900000	30000000	8290000	8290000	423000000		15600000	15600000	3	F3:42687	409MAS_E03.raw	9	0	1	1	0	1	1	0	2	1	0	0	1	0	0	0	0	0	1	P62962|PROF1_MOUSE
ITFDQADLTIKLPDGHEFKFPNRLNM	66.65	3059.55	26	0.7	612.918	160.55	157000000	157000000			34700000	34700000					97800000	97800000	3	F3:81492	409MAS_E03.raw	3	0	0	1	0	0	0	0	0	1	0	0	0	0	0	0	0	0	1	P16045|LEG1_MOUSE
TRPVGYSASVYNPLAWKITT	66.5	2223.17	20	-0.8	742.063	134.11	15100000	15100000			12200000		9510000	9510000			24900000	24900000	18	F18:69995	409MAS_E18.raw	4	0	0	1	0	0	0	0	1	0	0	0	1	0	0	0	0	0	1	O54782|MA2B2_MOUSE
FADKVPKTAENFRALSTGEKGFGYK	66.42	2760.42	25	1.4	461.079	83.26	1550000	5940000	4360000	4360000	124000000	124000000			48200000	48200000	6600000	6600000	9	F9:42398	409MAS_E09.raw	8	0	1	1	0	0	1	0	0	2	0	0	0	0	0	2	0	0	1	P17742|PPIA_MOUSE
AIRRM(+15.99)GESDDSILRLAKADGIVSKNF	66.42	2877.51	26	1.3	480.593	100.04					6860000	6860000			68700000	165000000			15	F15:51776	409MAS_E15.raw	4	0	0	0	0	0	0	0	0	1	0	0	0	0	0	3	0	0	0	Q9CQR2|RS21_MOUSE	Oxidation (M)	M5:Oxidation (M):1000.00
LTIKLPDGHEFKFPNRLNM(+15.99)EA	66.3	2485.28	21	0.5	622.327	132.12									423000000	589000000			15	F15:69746	409MAS_E15.raw	3	0	0	0	0	0	0	0	0	0	0	0	0	0	0	3	0	0	0	P16045|LEG1_MOUSE	Oxidation (M)	M19:Oxidation (M):1000.00
IVNTNVPRASVPEGFLSEL	66.3	2041.08	19	0.5	1021.55	163.52	838000000	2880000000	1180000000	890000000	532000000	592000000	314000000	696000000	597000000	1380000000	479000000	1000000000	9	F9:87127	409MAS_E09.raw	25	1	2	2	0	2	2	0	2	2	0	2	2	0	2	2	0	2	2	P34884|MIF_MOUSE
YIRGVEEEEEDGEMRE	66.24	1968.84	16	-0.6	657.286	54.13	15800000	41800000	37800000	70400000	107000000	121000000	7850000	22900000	25600000		16800000	25900000	3	F3:22411	409MAS_E03.raw	16	0	1	2	0	2	1	0	3	2	0	1	1	0	1	0	0	1	1	P62307|RUXF_MOUSE
A(+42.01)SGVAVSDGVIKVF	66.16	1389.75	14	-0.2	695.882	181.26	201000000	194000000	111000000	179000000	77800000	217000000	177000000	153000000	306000000	206000000	178000000	190000000	15	F15:96795	409MAS_E15.raw	25	1	2	2	1	1	2	1	2	1	1	1	1	1	1	1	1	2	3	P18760|COF1_MOUSE	Acetylation (N-term)	A1:Acetylation (N-term):1000.00
LTIKLPDGHEFKFPNRLNM	66.12	2269.2	19	-0.2	568.308	148.58	12700000	404000000	36800000	9550000	37700000	116000000	9860000	9860000			227000000	227000000	9	F9:78871	409MAS_E09.raw	14	0	1	2	0	3	1	0	2	2	0	0	1	0	0	0	0	0	2	P16045|LEG1_MOUSE
PMFIVNTNVPRASVPEGFLSEL	66.07	2416.25	22	-0.2	806.423	192.31	92800000	92800000	47900000		28400000	28400000	48000000	100000000			22700000	324000000	18	F18:102299	409MAS_E18.raw	9	0	0	1	0	1	0	0	0	1	0	1	1	0	0	0	0	1	3	P34884|MIF_MOUSE
A(+42.01)SGNAQIGKSAPDFTATAVVDGAFKEIKLSDYRGKY	66.06	3816.93	36	0.9	764.394	144.19	100000000	100000000											3	F3:72288	409MAS_E03.raw	1	0	0	1	0	0	0	0	0	0	0	0	0	0	0	0	0	0	0	Q61171|PRDX2_MOUSE	Acetylation (N-term)	A1:Acetylation (N-term):1000.00
AQVPQAPPVLVFKL	65.98	1505.9	14	0.7	502.973	166.79	0	24800000	8190000	4320000	13700000	0	4580000	4580000	18800000	18800000	3340000	6350000	9	F9:88846	409MAS_E09.raw	10	0	0	2	0	1	1	0	2	0	0	0	1	0	0	1	0	1	1	P05201|AATC_MOUSE
TQQLAQATGKPAQYIAVHVVPDQL	65.9	2575.38	24	0.5	859.466	126.93	821000000	1970000000	633000000	567000000	779000000	1020000000	207000000	341000000	651000000	1160000000	222000000	470000000	9	F9:66958	409MAS_E09.raw	23	0	2	3	0	1	1	1	1	2	0	1	2	0	4	3	0	1	1	P34884|MIF_MOUSE
A(+42.01)SKRALVILAKGAEEM(+15.99)E	65.81	1873	17	0.1	625.34	97.73	153000000	69200000	60900000	73300000	13100000	22500000	18500000	24400000	627000000	627000000	22300000	27300000	15	F15:50441	409MAS_E15.raw	21	0	2	2	0	2	2	0	1	1	0	2	2	0	0	4	0	2	1	Q99LX0|PARK7_MOUSE	Acetylation (N-term); Oxidation (M)	A1:Acetylation (N-term):1000.00;M16:Oxidation (M):1000.00
KSFLSPNQILKL	65.72	1386.82	12	-0.6	463.281	123.07	2730000	6800000	2800000	2800000	7700000	13000000	1030000	1960000	20300000	20300000	1450000	5280000	15	F15:64525	409MAS_E15.raw	13	0	1	1	0	0	1	0	1	2	0	1	1	0	0	2	0	1	2	Q9DB20|ATPO_MOUSE
VGDVGQTVDDPYTTF	65.65	1612.73	15	1.3	807.371	152.95	79000000	116000000	58700000	116000000	119000000	198000000	68700000	84100000	218000000	141000000	93700000	81100000	9	F9:81085	409MAS_E09.raw	17	1	1	1	1	1	1	1	1	1	0	1	1	1	1	1	1	1	1	P18760|COF1_MOUSE
FGIDKDAIVQAVKGLVTKG	65.59	1958.12	19	0	490.537	162.21	188000000	188000000	4070000	4070000	12000000	12000000	15100000	15100000	170000000	170000000	37100000	37100000	15	F15:86118	409MAS_E15.raw	11	0	0	3	0	0	1	0	0	1	0	0	1	0	0	2	0	0	3	P40142|TKT_MOUSE
LEGKVLPGVDALSNV	65.47	1509.84	15	1.6	755.929	129.67	1500000000	2370000000	1480000000	1920000000	692000000	876000000	423000000	843000000	1360000000	1380000000	699000000	896000000	3	F3:64585	409MAS_E03.raw	41	1	2	2	2	4	3	1	3	2	1	3	2	1	3	3	1	3	4	P09411|PGK1_MOUSE
DITADDEPLGRVSF	65.4	1533.73	14	-0.3	767.873	144.21	678000000	1330000000	479000000	831000000	407000000	458000000	117000000	235000000	568000000	653000000	221000000	241000000	3	F3:72560	409MAS_E03.raw	40	2	3	3	4	2	3	2	2	3	1	2	2	2	2	2	2	2	1	P17742|PPIA_MOUSE
DKDGNGYISAAELRHVMTNL	65.34	2203.07	20	0.2	735.364	134.99	28300000	141000000	10900000		141000000	150000000	30100000	30100000			7720000	201000000	18	F18:70556	409MAS_E18.raw	10	0	1	1	0	1	0	0	1	1	0	0	1	0	0	0	0	1	3
VGRNIIHGSDSVESAEKEIHL	65.25	2289.17	21	-0.3	458.841	83.42	3740000	28100000			9140000	15600000			11500000	11500000			15	F15:42557	409MAS_E15.raw	7	0	1	2	0	0	0	0	1	1	0	0	0	0	0	2	0	0	0	Q01768|NDKB_MOUSE
TEREQGEVRFSA	65.2	1407.67	12	-0.1	470.232	42.87	1740000	12100000	9070000	12800000	39700000	41400000	7170000	9150000	25100000	16800000	8730000	10100000	8	F8:19762	409MAS_E08.raw	12	0	1	1	0	1	1	0	1	1	0	1	1	0	1	1	0	1	1	Q9R0P9|UCHL1_MOUSE
A(+42.01)DKPDMGEIASFDKAKLKKTETQEKNTLPTKETIEQEKRSEIS	65.07	4933.52	43	0.3	823.261	74.32	526000000	4620000000	620000000	2720000000	780000000	2010000000	488000000	2380000000			384000000	2850000000	18	F18:37048	409MAS_E18.raw	10	0	1	1	0	1	1	0	1	1	0	1	1	0	0	0	0	1	1	Q6ZWY8|TYB10_MOUSE	Acetylation (N-term)	A1:Acetylation (N-term):1000.00
ISWYDNEYGYSNRVVDL	65.02	2091.95	17	0.4	698.326	157.84	182000000	753000000	437000000	635000000	91100000	91100000	264000000	693000000	45800000	45800000	326000000	636000000	12	F12:83076	409MAS_E12.raw	19	0	2	2	0	2	2	0	1	1	0	2	2	0	0	1	0	2	2	P16858|G3P_MOUSE
A(+42.01)DKPDM(+15.99)GEIASFDKAKLKKTETQEKNTLPTKETIEQEKRSEIS	64.99	4949.52	43	0.5	825.927	67.17	624000000	624000000	88500000	213000000			74500000	330000000	3370000000	3370000000	1010000000	1010000000	15	F15:33732	409MAS_E15.raw	9	0	0	2	0	1	1	0	0	0	0	1	1	0	0	1	0	0	2	Q6ZWY8|TYB10_MOUSE	Acetylation (N-term); Oxidation (M)	A1:Acetylation (N-term):1000.00;M6:Oxidation (M):1000.00
DMRQTVAVGVIKAVDKKAAGAGKVTKSAQKAQKAK	64.89	3581.06	35	0	597.85	52.37	99200000	99200000	55400000	55400000	8290000	242000000							3	F3:21553	409MAS_E03.raw	6	0	0	2	0	0	1	0	1	2	0	0	0	0	0	0	0	0	0	P10126|EF1A1_MOUSE
T(+42.01)EADVNPKAYPLADAHLTKKL	64.88	2336.24	21	3.7	585.069	97.72	7210000	7210000	6410000	6410000	22300000	36300000	2620000	2620000	24600000	24600000	11100000	11100000	9	F9:50516	409MAS_E09.raw	7	0	0	1	0	0	1	0	1	1	0	0	1	0	0	1	0	0	1	Q9D0T1|NH2L1_MOUSE	Acetylation (N-term)	T1:Acetylation (N-term):1000.00
YQKYVDEASKKEIKDIL	64.78	2069.1	17	1.4	518.284	68.55	170000000	370000000	181000000	181000000	15100000	175000000	68300000	68300000	160000000	160000000	73000000	73000000	3	F3:30356	409MAS_E03.raw	15	0	3	3	0	0	2	0	1	2	0	0	1	0	0	2	0	0	1	P14131|RS16_MOUSE
PGHLQEGFGCVVTNRF	64.44	1759.85	16	0.1	587.623	100.58	27400000	38900000	8230000				8710000	8710000					3	F3:48482	409MAS_E03.raw	5	0	1	2	0	1	0	0	0	0	0	0	1	0	0	0	0	0	0	Q9CY58|PAIRB_MOUSE
AEAAAAPAPAAGPGQMSFTFASPTQVF	64.39	2592.23	27	-0.2	865.084	201.6	67100000	251000000	176000000	110000000	71900000	199000000	132000000	197000000	201000000		197000000	239000000	12	F12:107262	409MAS_E12.raw	23	1	1	2	1	1	1	1	1	3	1	1	2	1	2	0	1	2	1	Q9D3D9|ATPD_MOUSE
AEISGNYTKGGPDFSNLEK	64.14	2025.96	19	0.5	676.329	80.03	81000000	141000000	69200000	110000000	58200000	95700000	40000000	80900000	47300000	46500000	38400000	65500000	18	F18:39996	409MAS_E18.raw	13	0	1	2	0	1	1	0	1	1	0	1	1	0	1	1	0	1	1	Q9CQ48|NUDC2_MOUSE
S(+42.01)LSNKLTLDKLDVKGKRVVM(+15.99)	63.97	2301.31	20	0.9	576.335	83.22	5000000	5590000	4440000	4440000	6690000	15900000	3030000		242000000	242000000	4980000	4980000	15	F15:42414	409MAS_E15.raw	10	0	1	1	0	0	1	0	1	2	0	1	0	0	0	2	0	0	1	P09411|PGK1_MOUSE	Acetylation (N-term); Oxidation (M)	S1:Acetylation (N-term):1000.00;M20:Oxidation (M):1000.00
TTVHAITATQKTVDGPSGKLWR	63.93	2366.27	22	0.2	474.262	64.23					7150000	2530000							8	F8:31601	409MAS_E08.raw	3	0	0	0	0	0	0	0	2	1	0	0	0	0	0	0	0	0	0	P16858|G3P_MOUSE
LTIKLPDGHEFKFPNRLNMEA	63.89	2469.28	21	0.1	618.328	139.19	349000000	349000000			26800000	26800000					201000000	201000000	3	F3:69536	409MAS_E03.raw	5	0	0	2	0	0	0	0	0	1	0	0	0	0	0	0	0	0	2	P16045|LEG1_MOUSE
FADKVPKTAENFRALSTGEKGFGYKGSSF	63.87	3138.58	29	0.2	628.723	93.3					53400000		19300000	19300000	79300000	96200000	9100000	9100000	15	F15:48090	409MAS_E15.raw	5	0	0	0	0	0	0	0	1	0	0	0	1	0	0	2	0	0	1	P17742|PPIA_MOUSE
FLRGDSVIVVLRNPLIAGK	63.66	2066.24	19	1.3	517.567	133.24	17900000	17900000			5280000	5280000			217000000	46800000	5200000	5200000	18	F18:69500	409MAS_E18.raw	7	0	0	2	0	0	0	0	0	1	0	0	0	0	0	2	0	0	2	P62317|SMD2_MOUSE
PEVRGALFGANANRKFLD	63.3	1974.04	18	-0.5	494.518	90.71	11100000		16000000	31400000	18100000	18100000	26800000	26800000	198000000	11200000	33700000	33700000	9	F9:46656	409MAS_E09.raw	7	0	1	0	0	1	1	0	0	1	0	0	1	0	0	1	0	0	1	P50518|VATE1_MOUSE
S(+42.01)LSNKLTLDKLDVKGKRVVMR	63.19	2441.41	21	-1.8	407.909	84.19	5640000	20600000	9200000	9200000	27800000	21200000							9	F9:43095	409MAS_E09.raw	8	0	1	2	0	0	1	0	2	2	0	0	0	0	0	0	0	0	0	P09411|PGK1_MOUSE	Acetylation (N-term)	S1:Acetylation (N-term):1000.00
M(+42.01)NGNQKLDAYNQEKQNFIQHFSQIVK	63.17	3163.55	26	-1.2	791.894	129.79	66300000	66300000			31000000	31000000							3	F3:64445	409MAS_E03.raw	2	0	0	1	0	0	0	0	0	1	0	0	0	0	0	0	0	0	0	Q920E5|FPPS_MOUSE	Acetylation (N-term)	M1:Acetylation (N-term):1000.00
PGVTVKDVNQQE	63.12	1312.66	12	-1.7	657.337	48.11	12500000	12500000	17300000	17300000	101000000	128000000	3980000	10600000	64500000	51400000			9	F9:22951	409MAS_E09.raw	12	0	0	1	0	0	1	1	2	2	0	1	1	0	2	1	0	0	0	Q9CZX8|RS19_MOUSE
TTVVADTGDF	63.09	1024.47	10	-0.1	1025.48	111.26	7890000	1250000	1330000	7610000	18100000	22100000	3090000	2350000	6990000	5960000	5340000	4420000	9	F9:58029	409MAS_E09.raw	19	1	1	1	0	1	2	1	2	2	0	1	1	0	1	2	0	2	1	Q93092|TALDO_MOUSE
FAKLVRPPVQVYGIEGRYAT	63.08	2263.25	20	0.4	566.819	96.55	27400000	30000000	10300000	16300000	28200000	60000000	1020000	9770000	42500000	42500000	2060000	10700000	3	F3:46072	409MAS_E03.raw	15	0	2	1	0	1	1	0	1	3	0	1	1	0	0	2	0	1	1	Q9DB20|ATPO_MOUSE
LLSKGADKTVKGPDGLTALEATDNQAIKALLQ	63.08	3278.81	32	-1.6	656.768	137.96	134000000	134000000			14500000	14500000			152000000	152000000	148000000	148000000	15	F15:72741	409MAS_E15.raw	7	0	0	2	0	0	0	0	0	1	0	0	0	0	0	2	0	0	2	P62774|MTPN_MOUSE
V(+42.01)EEVQKHSVHTLVFR	63.06	1848.98	15	-0.7	463.253	90.55					5350000	5090000							9	F9:46578	409MAS_E09.raw	2	0	0	0	0	0	0	0	1	1	0	0	0	0	0	0	0	0	0	Q922V4|PLRG1_MOUSE	Acetylation (N-term)	V1:Acetylation (N-term):1000.00
ADLQNDEVAFRKFKLITE	62.91	2136.12	18	0.9	535.038	116.74	23300000	23300000			11600000	17800000	7240000	7240000	18000000	18000000			15	F15:61004	409MAS_E15.raw	5	0	0	1	0	0	0	0	1	1	0	0	1	0	0	1	0	0	0	P97351|RS3A_MOUSE
ALVGKDMANQVKAPLVL	62.89	1766.01	17	1.4	589.679	115.2	91600000	129000000	87400000	90400000	48300000	73000000	28300000	50100000			32700000	50500000	18	F18:59501	409MAS_E18.raw	15	0	1	2	0	2	1	0	1	2	0	1	1	0	0	0	0	1	3	Q99LX0|PARK7_MOUSE
T(+42.01)EADVNPKAYPLADAHLTKKLLD	62.89	2564.35	23	0.3	642.095	114.28					30400000	35900000			30800000	30800000			15	F15:59673	409MAS_E15.raw	3	0	0	0	0	0	0	0	1	1	0	0	0	0	0	1	0	0	0	Q9D0T1|NH2L1_MOUSE	Acetylation (N-term)	T1:Acetylation (N-term):1000.00
A(+42.01)SGVAVSDGVIKVFNDM	62.84	1749.86	17	0	875.938	204.78					5660000	14500000			23800000		7760000	19500000	18	F18:108990	409MAS_E18.raw	5	0	0	0	0	0	0	0	1	1	0	0	0	0	1	0	0	1	1	P18760|COF1_MOUSE	Acetylation (N-term)	A1:Acetylation (N-term):1000.00
LSKGADKTVKGPDGLTALEATDNQAIKALLQ	62.81	3165.72	31	0.4	792.439	133.67	45100000	45100000			11600000	11600000			48400000	48400000	15800000	15800000	15	F15:70366	409MAS_E15.raw	4	0	0	1	0	0	0	0	0	1	0	0	0	0	0	1	0	0	1	P62774|MTPN_MOUSE
VGKDMANQVKAPLVLKD	62.78	1825.01	17	-1.3	457.26	66.14	93700000	169000000	184000000	412000000	79300000	79300000	88800000	88800000					2	F2:28540	409MAS_E02.raw	10	0	2	1	0	2	2	0	0	1	0	0	2	0	0	0	0	0	0	Q99LX0|PARK7_MOUSE
IKATIAGGGVIPHIHKSLIGKKGQQKTV	62.61	2878.72	28	0.8	480.795	48.75	24900000	81600000	15400000	64100000	89300000	332000000	40300000	298000000	170000000	170000000	29700000	249000000	3	F3:19518	409MAS_E03.raw	17	0	1	2	0	1	1	0	1	2	0	1	3	0	0	2	0	1	2
S(+42.01)LSNKLTLDKLDVKGKRVVM(+15.99)R	62.58	2457.41	21	1.9	492.49	70.12	853000	853000			2110000				14800000	14800000			15	F15:35159	409MAS_E15.raw	3	0	0	1	0	0	0	0	1	0	0	0	0	0	0	1	0	0	0	P09411|PGK1_MOUSE	Acetylation (N-term); Oxidation (M)	S1:Acetylation (N-term):1000.00;M20:Oxidation (M):1000.00
RVFDKEGNGTVMGAELRHVL	62.58	2227.15	20	0.9	557.796	91.44			8360000	8360000	12500000	31700000	12800000	12800000					9	F9:47051	409MAS_E09.raw	6	0	0	0	0	0	1	0	1	2	0	0	2	0	0	0	0	0	0	P05977|MYL1_MOUSE:P09542|MYL3_MOUSE
RVFDKEGNGTVMGAEIRHVL	62.58	2227.15	20	0.9	557.796	91.44			8360000	8360000	12500000	31700000	12800000	12800000					9	F9:47051	409MAS_E09.raw	6	0	0	0	0	0	1	0	1	2	0	0	2	0	0	0	0	0	0	Q60605|MYL6_MOUSE
SPSVWAAVPGKTF	62.48	1345.7	13	-0.2	673.859	118.78	5710000	5710000	2390000	2390000	1440000	1440000	3980000	3980000			5990000	5990000	3	F3:58307	409MAS_E03.raw	5	0	0	1	0	0	1	0	0	1	0	0	1	0	0	0	0	0	1	P62962|PROF1_MOUSE
AKVAVLGASGGIGQPLSL	62.37	1636.95	18	-0.4	819.482	142.23	240000000	363000000	262000000	244000000	401000000	458000000	91300000	117000000	509000000	557000000	198000000	300000000	9	F9:75156	409MAS_E09.raw	20	0	2	1	0	2	2	0	1	3	0	1	1	0	1	3	0	1	2	P08249|MDHM_MOUSE
GPHNPWPVTLPPNLHL	62.3	1787.95	16	2.1	596.991	145.98	5600000	41300000	18100000	14400000	20400000	30800000	32100000	32100000			7510000	93500000	18	F18:76328	409MAS_E18.raw	9	0	1	1	0	1	1	0	1	1	0	0	1	0	0	0	0	1	1	O54782|MA2B2_MOUSE
A(+42.01)ALTRNPQFQKL	62.26	1427.79	12	-0.5	714.901	109.79	598000000	554000000	322000000	362000000	217000000	364000000	164000000	117000000	343000000	268000000	152000000	136000000	12	F12:56301	409MAS_E12.raw	21	1	2	2	1	1	2	1	2	1	0	1	2	1	1	1	0	1	1	P06745|G6PI_MOUSE	Acetylation (N-term)	A1:Acetylation (N-term):1000.00
RPVGYSASVYNPLAWKITT	62.21	2122.12	19	-0.3	708.381	133.42					15300000	15300000					28600000	28600000	18	F18:69599	409MAS_E18.raw	2	0	0	0	0	0	0	0	0	1	0	0	0	0	0	0	0	0	1	O54782|MA2B2_MOUSE
S(+42.01)DAAVDTSSEITTKDLK	62.17	1821.88	17	0.1	911.949	95.42	27200000	25400000	36100000	36100000	113000000	111000000	18200000	2280000	29000000	68200000	18000000	24800000	9	F9:49207	409MAS_E09.raw	15	0	1	1	0	0	2	0	2	2	0	1	1	0	1	2	0	1	1	P26350|PTMA_MOUSE	Acetylation (N-term)	S1:Acetylation (N-term):1000.00
A(+42.01)SKRALVILAKGAEE	61.92	1596.92	15	0.7	533.314	93.78	346000000	562000000	215000000	206000000	198000000	203000000	10300000		126000000	126000000	3340000	39900000	9	F9:48401	409MAS_E09.raw	12	0	1	2	0	1	1	0	1	1	0	1	0	0	0	2	0	1	1	Q99LX0|PARK7_MOUSE	Acetylation (N-term)	A1:Acetylation (N-term):1000.00
MIREADIDGDGQVNY	61.87	1694.76	15	0.1	848.386	96.99	78600000	60100000	37200000	37200000	102000000	100000000	27800000	27800000	41800000		15100000	13700000	9	F9:50230	409MAS_E09.raw	10	0	1	1	0	0	1	0	1	1	0	0	2	0	1	0	0	1	1
MIREADLDGDGQVNY	61.87	1694.76	15	0.1	848.386	96.99	78600000	60100000	37200000	37200000	102000000	100000000	27800000	27800000	41800000		15100000	13700000	9	F9:50230	409MAS_E09.raw	10	0	1	1	0	0	1	0	1	1	0	0	2	0	1	0	0	1	1
A(+42.01)GQAFRKFLPLFDR	61.84	1706.93	14	0.4	569.983	159.44	8390000	78300000	22000000	17000000	13600000	20500000	5260000	5260000	54100000	54100000	19100000	19100000	3	F3:80703	409MAS_E03.raw	9	0	1	1	0	1	1	0	1	1	0	0	1	0	0	1	0	0	1	Q64433|CH10_MOUSE	Acetylation (N-term)	A1:Acetylation (N-term):1000.00
PFLDIQKKLGISLDRHF	61.84	2026.14	17	-1.3	406.234	126.86	26900000	26900000			3830000		14000000	14000000	140000000	140000000	2490000	21600000	15	F15:66626	409MAS_E15.raw	12	0	0	2	0	0	0	0	1	0	0	0	2	0	0	3	0	1	3	Q99LY9|NDUS5_MOUSE
DITADDEPLGRVS	61.81	1386.66	13	-0.5	694.338	95.43	311000000	225000000	68800000	149000000	94600000	144000000	18200000	51700000	91200000	81600000	49000000	49000000	3	F3:45555	409MAS_E03.raw	20	1	2	2	1	1	2	1	1	1	1	1	1	1	1	1	0	0	2	P17742|PPIA_MOUSE
AVAVGHVKMTDDELVYNIHL	61.77	2223.14	20	1.1	556.792	117.02	12500000	64600000	7040000	3560000	6570000	10500000					2040000	2040000	3	F3:57219	409MAS_E03.raw	10	0	2	2	0	1	1	0	1	2	0	0	0	0	0	0	0	0	1	P53026|RL10A_MOUSE
AEAAAAPAPAAGPGQM(+15.99)SFTFASPTQ	61.77	2362.09	25	-1.6	788.369	132.94	1100000	0	1190000	1980000	0	2840000	1980000	524000	3070000	42500000	2180000	922000	15	F15:69927	409MAS_E15.raw	13	0	1	0	0	1	1	1	0	1	0	1	1	0	1	2	0	1	2	Q9D3D9|ATPD_MOUSE	Oxidation (M)	M16:Oxidation (M):1000.00
ALVGKDMANQVKAPLVLKD	61.7	2009.13	19	5.3	503.293	97.35	128000000	75200000	8320000	137000000	6770000	40500000	10100000	43000000			14300000	30000000	12	F12:49503	409MAS_E12.raw	16	0	3	2	0	1	2	0	1	2	0	1	2	0	0	0	0	1	1	Q99LX0|PARK7_MOUSE
LNEPNIQDPAQAEAYTIYCQNRVEYEKRVRAQAKKFAPS	61.63	4538.28	39	0.9	757.387	111.28	46800000	46800000			50800000	50800000					28100000	28100000	3	F3:54201	409MAS_E03.raw	4	0	0	1	0	0	0	0	0	2	0	0	0	0	0	0	0	0	1	P63280|UBC9_MOUSE
RGDSVIVVLRNPLIAGK	61.62	1806.08	17	-1.3	452.528	108.66	426000				3050000	5850000			11000000	11000000			15	F15:56585	409MAS_E15.raw	5	0	0	0	0	0	0	0	1	2	0	0	0	0	0	2	0	0	0	P62317|SMD2_MOUSE
SAKWDYDKNEWKK	61.59	1696.82	13	1.3	425.213	36.28	46800000	426000	1190000	2530000	1680000	1680000	2450000	2450000			2160000	2160000	18	F18:15722	409MAS_E18.raw	5	0	0	1	0	0	1	0	0	1	0	0	1	0	0	0	0	0	1	P19783|COX41_MOUSE
TEHREPAFPFQPGSITE	61.51	1941.92	17	-1.8	648.313	114.36	426000				79300000	71300000			32200000	32200000			9	F9:59775	409MAS_E09.raw	3	0	0	0	0	0	0	0	1	1	0	0	0	0	0	1	0	0	0	P16045|LEG1_MOUSE
AIVEALVGKDMANQVKAPLVL	61.43	2178.24	21	-0.9	727.088	158.81	77200000	699000000	156000000	540000000	38600000	42800000	25200000	195000000	68900000		26300000	238000000	12	F12:83428	409MAS_E12.raw	29	0	2	5	0	3	3	0	1	3	0	2	3	0	1	0	0	2	4	Q99LX0|PARK7_MOUSE
M(+15.99)EKM(+15.99)LQPSGPPADKPEEN	61.34	2028.91	18	3.4	677.314	34.78									65600000	65600000			15	F15:15575	409MAS_E15.raw	1	0	0	0	0	0	0	0	0	0	0	0	0	0	0	1	0	0	0	Q923D4|SF3B5_MOUSE	Oxidation (M)	M1:Oxidation (M):1000.00;M4:Oxidation (M):1000.00
KQVHPDTGISSKAM(+15.99)GIM(+15.99)NSF	61.31	2179.04	20	1	545.768	59.41									304000000	304000000			15	F15:29237	409MAS_E15.raw	3	0	0	0	0	0	0	0	0	0	0	0	0	0	0	3	0	0	0		Oxidation (M)	M14:Oxidation (M):1000.00;M17:Oxidation (M):1000.00
KVVPEMTELLKKK	61.26	1541.92	13	-1.4	386.487	56.56	1440000	1440000	1190000	5260000	2750000	3750000	1300000	1300000			2050000	2050000	8	F8:27287	409MAS_E08.raw	8	0	0	1	0	1	1	0	1	1	0	0	2	0	0	0	0	0	1
KVVPEMTEILKKK	61.26	1541.92	13	-1.4	386.487	56.56	1440000	1440000	1190000	5260000	2750000	3750000	1300000	1300000			2050000	2050000	8	F8:27287	409MAS_E08.raw	8	0	0	1	0	1	1	0	1	1	0	0	2	0	0	0	0	0	1	Q99LC5|ETFA_MOUSE
A(+42.01)ALTRNPQFQKLLEWHRANSANLKLREL	61.24	3358.84	28	2.1	560.815	123.99	30200000	600000000			18700000	18700000	12100000	12100000			43600000	43600000	3	F3:61373	409MAS_E03.raw	6	0	1	2	0	0	0	0	0	1	0	0	1	0	0	0	0	0	1	P06745|G6PI_MOUSE	Acetylation (N-term)	A1:Acetylation (N-term):1000.00
PFLDIQKKLGISLDRHFM	60.97	2157.18	18	1	432.443	130.05	17400000	17400000			1520000	1520000					8430000	8430000	3	F3:64536	409MAS_E03.raw	5	0	0	2	0	0	0	0	0	1	0	0	0	0	0	0	0	0	2	Q99LY9|NDUS5_MOUSE
AKADGIVSKNF	60.93	1148.62	11	0.1	575.317	43.7	1220000	40800000	37900000	56300000	50200000	81800000	13300000	46100000	102000000	42400000	31600000	34600000	18	F18:19833	409MAS_E18.raw	25	0	1	2	0	3	2	0	2	2	0	1	2	0	3	2	0	3	2	Q9CQR2|RS21_MOUSE
AVRDMRQTVAVGVIKAVD	60.89	1927.07	18	0.8	482.774	92.13	3550000	33400000	16800000	16800000	10300000	31800000	9420000	9420000			13700000	13700000	9	F9:47405	409MAS_E09.raw	13	0	1	2	0	0	2	0	2	2	0	0	2	0	0	0	0	0	2	P10126|EF1A1_MOUSE
LVGKDMANQVKAPLVLKD	60.89	1938.1	18	0.2	485.532	83.94	23400000	83000000	52700000	127000000	9270000	17300000	22300000	22300000			3670000	21800000	6	F6:42136	409MAS_E06.raw	15	0	2	3	0	3	2	0	1	1	0	0	1	0	0	0	0	1	1	Q99LX0|PARK7_MOUSE
MTTVHAITATQKTVDGPSGKL	60.88	2155.13	21	2	539.791	66.37	2230000	2230000	2720000	2300000	8850000	8850000							9	F9:33136	409MAS_E09.raw	3	0	0	1	0	0	1	0	0	1	0	0	0	0	0	0	0	0	0	P16858|G3P_MOUSE
GDEDEEAEAPTGKRVAEDDEDDDVDTKKQKTEEDD	60.79	3922.65	35	-0.4	654.782	39.37	53200000	53200000	8380000	7110000	64400000	92500000	20100000	85600000			12500000	12500000	12	F12:17336	409MAS_E12.raw	14	0	0	2	0	2	1	0	2	2	0	1	2	0	0	0	0	0	2	P26350|PTMA_MOUSE
MARKMKDTDSEEEIREAF	60.77	2185.01	18	0.3	547.261	61.01					24900000	31300000							9	F9:30144	409MAS_E09.raw	2	0	0	0	0	0	0	0	1	1	0	0	0	0	0	0	0	0	0
ARYGQLSGKVSEQGL	60.73	1591.83	15	-0.3	531.618	64.97	29600000	58600000	32100000	21200000	38300000	52000000	6400000		20200000	20200000	8700000		9	F9:32334	409MAS_E09.raw	12	0	1	2	0	2	1	0	1	2	0	1	0	0	0	1	0	1	0	P56812|PDCD5_MOUSE
ERLPAKDIQTNVYIKHPVSLEQYL	60.71	2853.54	24	-0.1	714.392	114.1	6090000	26300000			113000000	113000000			168000000	168000000			15	F15:59613	409MAS_E15.raw	6	0	1	1	0	0	0	0	0	2	0	0	0	0	0	2	0	0	0	Q9CX56|PSMD8_MOUSE
LREASKQADVNLVNAKL	60.71	1868.05	17	0	468.019	63.32			841000		6160000	6530000	1480000	1480000	1810000	1810000			15	F15:31450	409MAS_E15.raw	5	0	0	0	0	1	0	0	1	1	0	0	1	0	0	1	0	0	0	Q61753|SERA_MOUSE
FDITADDEPLGRVSFEL	60.62	1922.93	17	0.1	962.471	186.25	470000000	828000000	602000000	209000000	790000000	790000000	417000000	1140000000	457000000	2110000000	343000000	834000000	15	F15:100183	409MAS_E15.raw	33	0	3	3	0	4	2	0	0	2	1	4	2	1	2	3	0	2	4	P17742|PPIA_MOUSE
PFLDIQKKLGISLDRHFM(+15.99)	60.61	2173.17	18	0.5	435.642	124.8									8120000	8120000			15	F15:65526	409MAS_E15.raw	1	0	0	0	0	0	0	0	0	0	0	0	0	0	0	1	0	0	0	Q99LY9|NDUS5_MOUSE	Oxidation (M)	M18:Oxidation (M):1000.00
MVGPIEEAVAKADKLAEEHGS	60.57	2180.08	21	0	546.027	130.5	7870000	64500000	20500000	39300000	41500000	80300000	32000000	32000000			36300000	36300000	9	F9:68762	409MAS_E09.raw	8	0	1	1	0	1	1	0	1	1	0	0	1	0	0	0	0	0	1	P56480|ATPB_MOUSE
FDYKEQLPESAYMHQL	60.55	1997.92	16	0	666.98	122.35					16500000	20500000	12200000	12200000			16900000	16900000	9	F9:64200	409MAS_E09.raw	4	0	0	0	0	0	0	0	1	1	0	0	1	0	0	0	0	0	1	Q9CX56|PSMD8_MOUSE
LQWHEKALAAGGVGSIVRVLTARKTV	60.48	2759.59	26	0.8	552.926	120.02	15600000	15600000			5940000	5940000	3080000	3080000			7010000	7010000	18	F18:62141	409MAS_E18.raw	5	0	0	2	0	0	0	0	0	1	0	0	1	0	0	0	0	0	1	Q9CPW4|ARPC5_MOUSE
A(+42.01)SSDIQVKELEKRASGQAFEL	60.46	2347.2	21	-0.4	783.408	131.31	1840000000	5670000000	2600000000	2080000000	915000000	1030000000	1830000000	1750000000	1240000000	2440000000	1100000000	2590000000	18	F18:68345	409MAS_E18.raw	16	0	1	1	0	1	1	0	1	1	1	1	1	0	4	1	0	1	1	P54227|STMN1_MOUSE	Acetylation (N-term)	A1:Acetylation (N-term):1000.00
S(+42.01)ETAPAAPAAPAPAEKTPVKKKAR	60.43	2428.34	24	0.8	486.676	34.5							4910000	3920000	4540000		1020000		11	F11:14509	409MAS_E11.raw	6	0	0	0	0	0	0	0	0	0	0	2	1	0	2	0	0	1	0	P43274|H14_MOUSE	Acetylation (N-term)	S1:Acetylation (N-term):1000.00
RELEVQHPAAKMIVM	60.41	1750.92	15	-0.1	438.738	78.28		0	2720000	7790000	18100000	18100000	1370000	1370000					9	F9:39679	409MAS_E09.raw	6	0	0	0	0	1	2	0	0	2	0	0	1	0	0	0	0	0	0	P42932|TCPQ_MOUSE
RELEVQHPAAKMLVM	60.41	1750.92	15	-0.1	438.738	78.28		0	2720000	7790000	18100000	18100000	1370000	1370000					9	F9:39679	409MAS_E09.raw	6	0	0	0	0	1	2	0	0	2	0	0	1	0	0	0	0	0	0
TTIPGLNYRHYQVMHAR	60.41	2056.04	17	0	412.216	69.34	3530000	13900000	9780000	25700000	25900000	38900000	26900000	26900000			5360000	37400000	9	F9:34677	409MAS_E09.raw	16	0	1	2	0	2	2	0	2	2	0	0	2	0	0	0	0	1	2	O54782|MA2B2_MOUSE
YDMNAANVGWNGSTFA	60.38	1716.72	16	0.5	859.368	165.41	560000000	1170000000	676000000	1640000000	351000000	565000000	241000000	1110000000	511000000		442000000	607000000	12	F12:87363	409MAS_E12.raw	18	1	1	2	1	1	1	1	1	1	1	1	1	1	1	0	1	1	1	P34884|MIF_MOUSE
MQLKPMEINPEMLNKVL	60.35	2027.06	17	-0.2	676.694	149.54	112000000	112000000					31600000	31600000			39200000	39200000	3	F3:75357	409MAS_E03.raw	4	0	0	2	0	0	0	0	0	0	0	0	1	0	0	0	0	0	1	Q9R0P9|UCHL1_MOUSE
NAANVGWNGSTFA	60.29	1307.59	13	0.6	654.802	121.11	511000000	595000000	439000000	763000000	237000000	322000000	143000000	151000000	334000000		223000000	148000000	3	F3:59855	409MAS_E03.raw	28	2	2	2	2	2	2	2	2	2	1	1	1	1	2	0	1	2	1	P34884|MIF_MOUSE
VSITPAEVGVLVGKDRSSF	60.29	1960.06	19	-0.2	654.361	137.23	261000000	894000000	257000000	267000000	631000000	768000000	198000000	282000000	461000000	1220000000	189000000	478000000	9	F9:72667	409MAS_E09.raw	19	0	1	3	0	1	1	0	1	1	0	1	1	0	4	2	0	1	2	P62962|PROF1_MOUSE
LTQQLAQATGKPAQYIAVHVVPDQL	60.26	2688.46	25	0	897.161	130.97	44700000	288000000	47300000	48600000	63500000	82700000		0	171000000	171000000	60000000	60000000	18	F18:68191	409MAS_E18.raw	11	0	1	3	0	1	1	0	1	1	0	0	0	0	0	1	0	0	2	P34884|MIF_MOUSE
IGTPVQATNMNDFKRVVGKKGESH	60.24	2612.35	24	-0.8	436.399	62.89	7700000	5350000	6130000	19700000	42600000	51000000	15000000	15000000			4130000	22600000	9	F9:31135	409MAS_E09.raw	14	0	1	1	0	1	2	0	2	2	0	0	2	0	0	0	0	1	2	Q8CDN6|TXNL1_MOUSE
SLHSIGKIGGAQNRNYSKLL	60.21	2155.19	20	-2	432.044	69.53					6180000	22300000			5030000	5030000			9	F9:34852	409MAS_E09.raw	5	0	0	0	0	0	0	0	1	2	0	0	0	0	0	2	0	0	0	P34884|MIF_MOUSE
TEKELGHPEIGDAIARLKEVL	60.2	2317.26	21	0.8	464.461	140.76	651000	42700000			1870000	12400000			46100000	46100000	19400000	19400000	9	F9:74409	409MAS_E09.raw	10	0	1	2	0	0	0	0	1	2	0	0	0	0	0	2	0	0	2	Q920E5|FPPS_MOUSE
MTTVHAITATQKTVDGPSGKLWR	60.16	2497.31	23	0.5	500.47	74.7			1000000	1940000	34600000	31400000							8	F8:37626	409MAS_E08.raw	4	0	0	0	0	0	1	0	2	1	0	0	0	0	0	0	0	0	0	P16858|G3P_MOUSE
RFQSAAIGALQEASEAYLVGL	60.14	2193.14	21	0.4	1097.58	194.17									31000000	31000000	15400000	15400000	15	F15:104036	409MAS_E15.raw	3	0	0	0	0	0	0	0	0	0	0	0	0	0	0	2	0	0	1	P02301|H3C_MOUSE:P84244|H33_MOUSE
TQQLAQATGKPAQY	60.08	1503.77	14	-1	752.891	47.58	36000000	36000000	2260000	30600000	40800000	60400000	7520000	14200000	39000000	26200000	1890000	13400000	15	F15:22658	409MAS_E15.raw	20	0	0	2	0	1	2	0	2	2	0	2	2	0	2	2	0	1	2	P34884|MIF_MOUSE
LEERPQRKAQPSQAAEEPAEKADEPMEH	60.05	3200.52	28	2.4	641.112	36.68	17600000				8680000	9690000	6490000	10600000					8	F8:16396	409MAS_E08.raw	6	0	0	0	0	0	0	0	1	1	0	2	2	0	0	0	0	0	0	Q9R1P4|PSA1_MOUSE
A(+42.01)SVGTLAFDEYGRPF	60.01	1670.79	15	3.6	836.407	193.92	17600000	17600000	9120000										3	F3:99818	409MAS_E03.raw	2	0	0	1	0	1	0	0	0	0	0	0	0	0	0	0	0	0	0	P80316|TCPE_MOUSE	Acetylation (N-term)	A1:Acetylation (N-term):1000.00
AEAAAAPAPAAGPGQMSFTFASPTQ	60	2346.09	25	1.2	1174.06	157.2	11700000	33200000	23700000	63000000	37400000	49100000	12300000	36600000	53300000		27600000	21900000	6	F6:82747	409MAS_E06.raw	26	1	1	2	1	2	2	0	2	2	2	1	2	1	2	0	1	2	2	Q9D3D9|ATPD_MOUSE
S(+42.01)SGNAKIGYPAPNFKATAVMPDGQFKDISLSEYKGKYVVF	59.94	4366.2	40	0.7	874.248	143.71	202000000	202000000			21300000	21300000					65200000	65200000	3	F3:72035	409MAS_E03.raw	3	0	0	1	0	0	0	0	0	1	0	0	0	0	0	0	0	0	1	P35700|PRDX1_MOUSE	Acetylation (N-term)	S1:Acetylation (N-term):1000.00
A(+42.01)ADISQWAGPLCL	59.92	1385.66	13	-0.5	693.839	235.56	11100000	61300000	32400000	15500000	6830000	15200000	6850000	17100000	11800000		29900000	30500000	3	F3:122954	409MAS_E03.raw	18	1	1	2	1	1	1	0	1	1	0	1	2	1	1	0	1	1	2	P70296|PEBP1_MOUSE	Acetylation (N-term)	A1:Acetylation (N-term):1000.00
LATLNKTGKAVSYLGPK	59.85	1760.02	17	0	441.012	60.58	10600000	23900000	1000000	31400000	21600000	11100000	10900000	33600000	20600000	20600000	2370000	28700000	12	F12:29094	409MAS_E12.raw	17	0	1	2	0	1	2	0	1	1	0	2	2	0	0	2	0	1	2	O08997|ATOX1_MOUSE
RFQSSAVMALQEACEAY	59.8	1902.86	17	-0.5	952.437	155.43					4480000	4480000	39900000	39900000			39400000	39400000	18	F18:81721	409MAS_E18.raw	3	0	0	0	0	0	0	0	0	1	0	0	1	0	0	0	0	0	1	P68433|H31_MOUSE
NVVKTGRVMLGETNPADSKPGTIRGDF	59.74	2858.47	27	-0.3	715.625	75.46	10000000	62900000	18100000	18100000	36300000	118000000					12100000	12100000	3	F3:34195	409MAS_E03.raw	7	0	1	1	0	0	1	0	1	2	0	0	0	0	0	0	0	0	1	Q01768|NDKB_MOUSE:P15532|NDKA_MOUSE
PEEEFTVDHPFIFF	59.72	1752.8	14	-1.2	877.408	198.37	79100000	79100000	15800000		14100000	45800000	10200000	2840000	62200000	62200000	9200000	57400000	3	F3:102219	409MAS_E03.raw	14	0	0	3	0	1	0	0	1	2	0	1	1	0	0	2	0	1	2	Q9D154|ILEUA_MOUSE
S(+42.01)GSPVKRQRMESALDQLKQFTTVVADTGDF	59.69	3352.67	30	0.3	839.176	167.94	73900000	73900000									67100000	67100000	3	F3:85433	409MAS_E03.raw	2	0	0	1	0	0	0	0	0	0	0	0	0	0	0	0	0	0	1	Q93092|TALDO_MOUSE	Acetylation (N-term)	S1:Acetylation (N-term):1000.00
IAEAIPELKASIKKGEDFVKNMK	59.62	2558.41	23	1.1	512.691	126.6	92600000	92600000			17000000	99200000					26700000	26700000	9	F9:66672	409MAS_E09.raw	7	0	0	2	0	0	0	0	1	3	0	0	0	0	0	0	0	0	1	P08249|MDHM_MOUSE
GVELGKQLAKKIEPELEGSSAVTSHDSSTNGLISF	59.6	3627.86	35	-0.5	726.58	130.42	282000000	282000000							54600000	54600000			3	F3:64621	409MAS_E03.raw	3	0	0	2	0	0	0	0	0	0	0	0	0	0	0	1	0	0	0	P06745|G6PI_MOUSE
YDIAHTPGVAADLSHIETRA	59.59	2136.06	20	0.7	535.023	103.09					3660000	3660000			6000000	6000000			15	F15:53459	409MAS_E15.raw	2	0	0	0	0	0	0	0	0	1	0	0	0	0	0	1	0	0	0	P08249|MDHM_MOUSE
QEYHIQQNEALAAKAGLLGQPR	59.58	2434.27	22	-0.8	609.575	82.53	7180000	7180000	5120000		4500000	9860000	1250000	14200000	8720000	8720000	15500000	15500000	3	F3:38189	409MAS_E03.raw	8	0	0	1	0	1	0	0	1	1	0	1	1	0	0	1	0	0	1	Q9WV98|TIM9_MOUSE
FAKLVRPPVQVYGIEGRYATAL	59.48	2447.37	22	0.4	612.85	121.46	8610000	46600000	39700000	39700000	31200000	65100000	57800000	57800000	145000000	145000000	72000000	72000000	15	F15:63784	409MAS_E15.raw	11	0	1	2	0	0	1	0	1	2	0	0	1	0	0	2	0	0	1	Q9DB20|ATPO_MOUSE
VTYVPVTTFKNLQTVNVDEN	59.42	2280.16	20	-0.3	1141.09	138	303000000	687000000	553000000	572000000	356000000		376000000	388000000	422000000	179000000	625000000	963000000	15	F15:72928	409MAS_E15.raw	28	0	2	2	1	2	2	0	2	0	3	2	1	1	2	1	2	3	2	P62900|RL31_MOUSE
RFQSSAVMALQEASEAYL	59.41	1999.97	18	0.5	1000.99	166.73							41600000	41600000			80700000	80700000	18	F18:88035	409MAS_E18.raw	4	0	0	0	0	0	0	0	0	0	0	0	2	0	0	0	0	0	2
IHAVANNQDKLEFEDGSVLKQF	59.4	2501.25	22	0.5	626.321	103.72	6770000	6770000	2010000	0	5200000	5830000	2840000	2840000	8870000	8870000	2440000	2440000	3	F3:49980	409MAS_E03.raw	7	0	0	1	0	1	0	0	1	1	0	0	1	0	0	1	0	0	1	Q9R0P9|UCHL1_MOUSE
VGPFAPGITEKTPEGK	59.39	1626.86	16	-1.5	543.294	70.07	20900000	40000000	27700000	58300000	29600000	54800000	27600000	52500000	34100000	31700000	32200000	38100000	15	F15:35143	409MAS_E15.raw	12	0	1	1	0	1	1	0	1	1	0	1	1	0	1	1	0	1	1	Q9DBG5|PLIN3_MOUSE
AALGGNSSPSAKDIKKILD	59.37	1884.03	19	0.9	472.016	77.07	4280000	7510000	10200000	10200000	68300000	67600000			33800000	33800000			15	F15:39004	409MAS_E15.raw	6	0	1	1	0	0	1	0	1	1	0	0	0	0	0	1	0	0	0	P99027|RLA2_MOUSE
RFQSSAVMALQEASEAY	59.25	1886.88	17	0	944.449	133.24					196000000	156000000	196000000	469000000	190000000		298000000	809000000	18	F18:69772	409MAS_E18.raw	13	0	0	0	0	0	0	0	0	1	0	2	2	0	3	0	0	2	3
LKHDRPGLLSM(+15.99)ANAGPNTNGSQF	59.21	2440.19	23	-68.4	814.349	87.46										0			15	F15:44849	409MAS_E15.raw	0	0	0	0	0	0	0	0	0	0	0	0	0	0	0	0	0	0	0		Oxidation (M)	M11:Oxidation (M):1000.00
APVKKLVAKGGKKKKQVLKFTLD	59.2	2523.6	23	0.4	505.727	39.62	3910000	3910000			7110000	65300000							9	F9:18482	409MAS_E09.raw	4	0	0	1	0	0	0	0	1	2	0	0	0	0	0	0	0	0	0	P67984|RL22_MOUSE
M(+15.99)(+42.01)EATKQVVNFGPGPAKLPHSVL	59.16	2377.25	22	0.3	793.423	120.23									145000000	145000000			15	F15:62918	409MAS_E15.raw	1	0	0	0	0	0	0	0	0	0	0	0	0	0	0	1	0	0	0	Q99K85|SERC_MOUSE	Oxidation (M); Acetylation (N-term)	M1:Oxidation (M):1000.00;M1:Acetylation (N-term):1000.00
DSLIKATIAGGGVIPHIHKSLIGKKGQQKTV	59.04	3193.87	31	0.3	533.318	81.26	25300000	81300000	15100000	15100000	13300000	19000000			242000000	242000000	24200000	24200000	15	F15:41281	409MAS_E15.raw	10	0	2	2	0	0	1	0	1	1	0	0	0	0	0	2	0	0	1
ILHDDEVTVTEDKINAL	58.99	1923.98	17	0.2	642.334	105.62											12400000	12400000	18	F18:54265	409MAS_E18.raw	1	0	0	0	0	0	0	0	0	0	0	0	0	0	0	0	0	0	1	P47955|RLA1_MOUSE
S(+42.01)LSNKLTLDKLDVKGKRVVMRVD	58.96	2655.51	23	-0.7	532.109	87.11	7280000	21300000			2070000	2070000							3	F3:40708	409MAS_E03.raw	3	0	1	1	0	0	0	0	0	1	0	0	0	0	0	0	0	0	0	P09411|PGK1_MOUSE	Acetylation (N-term)	S1:Acetylation (N-term):1000.00
EATDNQAIKALLQ	58.85	1413.75	13	-0.2	707.88	114.47	17700000	24800000	1880000	37100000	2840000	6350000	7040000	34300000	7920000	17400000	13100000	21000000	2	F2:55508	409MAS_E02.raw	19	0	1	2	0	1	2	0	1	2	0	1	2	0	3	1	0	1	2	P62774|MTPN_MOUSE
TVESVTQAVSNL	58.79	1246.64	12	0.4	624.328	138.1	16100000	23500000	25700000	27900000	30200000	26200000	24300000	21200000	46800000	28500000	19100000	31400000	15	F15:72840	409MAS_E15.raw	16	0	1	1	1	1	1	1	1	1	0	1	1	1	1	1	0	2	1	Q9Z2U1|PSA5_MOUSE
NSEEDAKAAKEAMEDGEIDGNKVTLD	58.79	2778.25	26	-0.4	927.09	98.23					109000000	109000000					36800000	36800000	9	F9:50836	409MAS_E09.raw	3	0	0	0	0	0	0	0	0	2	0	0	0	0	0	0	0	0	1	P09405|NUCL_MOUSE
T(+42.01)EADVNPKAYPLADAHLTKKLLDL	58.78	2677.43	24	0.4	670.366	141.86	14000000	99000000	33900000	30800000	97400000	98300000	13300000	21600000	275000000	275000000	20600000	143000000	15	F15:74842	409MAS_E15.raw	15	0	1	1	0	1	1	0	1	2	0	1	1	0	0	2	0	2	2	Q9D0T1|NH2L1_MOUSE	Acetylation (N-term)	T1:Acetylation (N-term):1000.00
GSKAKFAGRSFRNPLAK	58.77	1834.03	17	2.3	367.815	35.5	2920000	54500000	12200000	35600000	38200000	82400000	22300000	22300000	40900000	40900000	7370000	28000000	15	F15:15893	409MAS_E15.raw	21	0	2	2	0	2	3	0	2	3	0	0	1	0	0	3	0	1	2	P17182|ENOA_MOUSE
RFQSSAVM(+15.99)ALQEASEAYLVGL	58.75	2285.14	21	0.6	762.72	195.63									64000000	64000000			15	F15:104839	409MAS_E15.raw	2	0	0	0	0	0	0	0	0	0	0	0	0	0	0	2	0	0	0		Oxidation (M)	M8:Oxidation (M):1000.00
AAAVRDISEASVFDA	58.69	1520.75	15	-1.2	761.38	116.23	76000000	102000000	56500000	101000000	52400000	114000000	10100000	66500000	123000000	59400000	35700000	63500000	9	F9:60777	409MAS_E09.raw	16	0	1	1	0	2	1	1	1	2	0	1	1	0	1	1	0	1	2	P62855|RS26_MOUSE
YQEPVLGPVRGPFPIIV	58.65	1880.06	17	-0.2	941.035	181.49	6650000	6650000	6650000	7200000					172000000	172000000	45100000	45100000	15	F15:97082	409MAS_E15.raw	4	0	0	1	0	0	1	0	0	0	0	0	0	0	0	1	0	0	1
YQEPVLGPVRGPFPILV	58.65	1880.06	17	-0.2	941.035	181.49	6650000	6650000	56500000	7200000					172000000	172000000	45100000	45100000	15	F15:97082	409MAS_E15.raw	4	0	0	1	0	0	1	0	0	0	0	0	0	0	0	1	0	0	1
PEEEFTVDHPFIF	58.64	1605.74	13	-0.5	803.874	169.38	30800000	56600000	27300000	27600000	26500000	28400000	14400000	20300000	50600000	50600000	15500000	36100000	15	F15:90316	409MAS_E15.raw	18	0	1	2	0	1	2	0	1	2	0	2	2	0	0	2	0	1	2	Q9D154|ILEUA_MOUSE
RFQSSAVM(+15.99)ALQEASEAY	58.61	1902.88	17	-0.6	952.446	128.94					7840000	7840000	53800000	53800000	434000000	434000000	32300000	95600000	15	F15:67986	409MAS_E15.raw	10	0	0	0	0	0	0	0	0	1	0	0	1	0	0	4	0	1	3		Oxidation (M)	M8:Oxidation (M):1000.00
KQVHPDTGISSKAM(+15.99)GIM(+15.99)NS	58.52	2031.97	19	0	678.331	34.41									87300000	87300000			15	F15:15321	409MAS_E15.raw	2	0	0	0	0	0	0	0	0	0	0	0	0	0	0	2	0	0	0		Oxidation (M)	M14:Oxidation (M):1000.00;M17:Oxidation (M):1000.00
AAAPAPAAGPGQMSFTFASPTQVF	58.46	2321.11	24	-0.1	774.712	199.08			5190000	2700000	2690000	5810000	2780000				5250000	5250000	9	F9:106710	409MAS_E09.raw	6	0	0	0	0	1	1	0	1	1	0	1	0	0	0	0	0	0	1	Q9D3D9|ATPD_MOUSE
PGGLLLGDEAPNFEANTTIGRIRFHDFLGDS	58.38	3328.65	31	0.1	833.169	169.62	56500000	56500000							32800000	32800000	23100000	23100000	15	F15:90338	409MAS_E15.raw	3	0	0	1	0	0	0	0	0	0	0	0	0	0	0	1	0	0	1	O08709|PRDX6_MOUSE
EAIPRALAENSGVKANEVISKL	58.37	2308.27	22	0.5	578.076	114.32	7250000		4630000	9640000	22200000	30400000	7510000	7510000	32100000	32100000			8	F8:59331	409MAS_E08.raw	7	0	1	0	0	1	1	0	1	1	0	0	1	0	0	1	0	0	0	P42932|TCPQ_MOUSE
SHGSHETDEEFDARW	58.36	1801.73	15	-0.8	601.583	56.57	2910000	11500000	5280000	20300000	5450000	11700000	8800000	15000000			14400000	29500000	6	F6:26948	409MAS_E06.raw	18	0	1	2	0	1	2	0	2	2	0	2	2	0	0	0	0	2	2	P12787|COX5A_MOUSE
NAANVPAGTEVVCAPPTAYIDF	58.28	2219.06	22	0	1110.54	190.9	77500000	330000000	54300000	32800000	46100000	46100000	19700000	19700000			22900000	22900000	3	F3:98300	409MAS_E03.raw	10	0	2	2	0	2	1	0	0	1	0	0	1	0	0	0	0	0	1	P17751|TPIS_MOUSE
FAKLVRPPVQVYGIEGRY	58.26	2091.16	18	1.1	523.799	102.39							5210000	5210000	8170000	8170000			15	F15:52964	409MAS_E15.raw	2	0	0	0	0	0	0	0	0	0	0	0	1	0	0	1	0	0	0	Q9DB20|ATPO_MOUSE
IRPEIHENYRING	58.18	1609.83	13	0.6	403.466	46.19	3550000	28000000	30100000	22600000	6240000	10800000	19200000		12600000	12600000	25900000		6	F6:21225	409MAS_E06.raw	14	0	1	2	0	2	1	0	1	1	0	2	0	0	0	2	0	2	0	Q9CR51|VATG1_MOUSE
KQVHPDTGISSKAMGIMN	58.13	1912.95	18	-0.4	638.657	65.3	5530000	5530000			36300000	55900000	7260000	3790000			6640000	11800000	9	F9:32509	409MAS_E09.raw	12	0	0	2	0	0	0	0	2	2	0	2	1	0	0	0	0	1	2
LGRVTIAQGGVLPNIQA	58.08	1705.98	17	6.5	569.672	129.38	1820000	1820000			33200000	33200000			48100000	46500000	40000000	15200000	15	F15:68056	409MAS_E15.raw	9	0	0	1	0	0	0	0	0	2	0	0	0	0	1	2	0	2	1	C0HKE7|H2A1N_MOUSE:C0HKE5|H2A1G_MOUSE:C0HKE9|H2A1P_MOUSE:C0HKE6|H2A1I_MOUSE:C0HKE8|H2A1O_MOUSE:Q8BFU2|H2A3_MOUSE:Q8CGP7|H2A1K_MOUSE:Q8CGP5|H2A1F_MOUSE
PGVTVKDVNQQEFVR	58.06	1714.9	15	0.6	572.641	68.95	862000	862000			8960000	11100000			3970000	3970000	985000		15	F15:34560	409MAS_E15.raw	5	0	0	1	0	0	0	0	1	1	0	0	0	0	0	1	0	1	0	Q9CZX8|RS19_MOUSE
FDITADDEPLGRVSFE	58.06	1809.84	16	-0.4	905.928	155.49	25800000	84900000	22900000	22900000	11800000	11800000	11400000	44200000	18000000	49600000	29700000	29700000	3	F3:78548	409MAS_E03.raw	11	0	1	3	0	0	1	0	0	1	0	1	1	0	1	1	0	0	1	P17742|PPIA_MOUSE
IVNTNVPRASVPEGFLSELTQQLAQATGKPAQYIAVHVVPDQL	58.02	4598.45	43	1.3	1150.62	205.47									142000000	142000000	96400000	96400000	18	F18:109419	409MAS_E18.raw	3	0	0	0	0	0	0	0	0	0	0	0	0	0	0	2	0	0	1	P34884|MIF_MOUSE
FSTPLLLGKKGLEKNLGIGKITPFEEKM	58.01	3087.74	28	1	515.631	130.66	20700000	20700000			3970000	52700000					8370000	8370000	9	F9:68831	409MAS_E09.raw	4	0	0	1	0	0	0	0	0	2	0	0	0	0	0	0	0	0	1	P08249|MDHM_MOUSE
TAKTEWLDGKHVVFG	57.93	1686.87	15	1.6	563.299	86.41	3690000	3690000	5860000	5860000	75300000	95100000							9	F9:44301	409MAS_E09.raw	6	0	0	1	0	0	1	0	2	2	0	0	0	0	0	0	0	0	0	P17742|PPIA_MOUSE
A(+42.01)SKRALVILAKGAEEM	57.83	1727.96	16	2.7	576.996	118.29			36900000	36900000	16800000	16800000					12800000	12800000	18	F18:61239	409MAS_E18.raw	3	0	0	0	0	0	1	0	0	1	0	0	0	0	0	0	0	0	1	Q99LX0|PARK7_MOUSE	Acetylation (N-term)	A1:Acetylation (N-term):1000.00
YDMNAANVGWNGST	57.8	1498.61	14	-0.7	750.314	125.79	77000000		46500000	112000000									6	F6:65321	409MAS_E06.raw	3	0	1	0	0	1	1	0	0	0	0	0	0	0	0	0	0	0	0	P34884|MIF_MOUSE
RLHISPDRVY	57.69	1254.68	10	-0.7	419.235	52.46	17700000	103000000	28800000	42800000	39600000	79000000	17200000	18100000	41100000	41100000	19600000	35100000	9	F9:25565	409MAS_E09.raw	16	0	1	2	0	2	1	0	2	1	0	1	1	0	0	1	0	2	2	P34884|MIF_MOUSE
LRVGQLLKDPKVSL	57.65	1564.97	14	-1.7	392.248	98.65	1250000				1670000	1670000			7140000	7140000			15	F15:51005	409MAS_E15.raw	3	0	1	0	0	0	0	0	0	1	0	0	0	0	0	1	0	0	0	Q9DB20|ATPO_MOUSE
AEAAAAPAPAAGPGQM(+15.99)SFT	57.62	1730.79	19	1.5	866.405	89.79					4120000	3470000	1690000	1690000	47500000	47500000		0	15	F15:46022	409MAS_E15.raw	5	0	0	0	0	0	0	0	1	1	0	0	1	0	0	2	0	0	0	Q9D3D9|ATPD_MOUSE	Oxidation (M)	M16:Oxidation (M):1000.00
S(+42.01)SGNAKIGYPAPNFK	57.57	1591.8	15	0.4	796.907	91.79	8570000	12000000			13900000	11200000							9	F9:47205	409MAS_E09.raw	4	0	1	1	0	0	0	0	1	1	0	0	0	0	0	0	0	0	0	P35700|PRDX1_MOUSE	Acetylation (N-term)	S1:Acetylation (N-term):1000.00
IAEAIPELKASIKKGEDFVKNM(+15.99)K	57.51	2574.41	23	-1.5	430.075	103.65									414000000	414000000			15	F15:53884	409MAS_E15.raw	5	0	0	0	0	0	0	0	0	0	0	0	0	0	0	5	0	0	0	P08249|MDHM_MOUSE	Oxidation (M)	M22:Oxidation (M):1000.00
VKLISWYDNEYGYSNRVVDL	57.51	2432.2	20	-1.1	811.74	146.34					19500000	19500000					117000000	117000000	18	F18:76694	409MAS_E18.raw	2	0	0	0	0	0	0	0	0	1	0	0	0	0	0	0	0	0	1	P16858|G3P_MOUSE
DITADDEPLGRVSFEL	57.42	1775.86	16	-0.4	888.936	175.31	3160000000	4470000000	1910000000	1900000000	546000000	2350000000	854000000	2310000000	3240000000	2770000000	1640000000	1340000000	2	F2:89245	409MAS_E02.raw	39	1	4	4	1	3	3	2	1	1	2	2	2	1	3	2	1	3	3	P17742|PPIA_MOUSE
KVFLENVIRDA	57.42	1302.73	11	-1.2	435.25	100.7					956000	956000	2410000	2410000	2560000	2560000	1750000	3210000	15	F15:52183	409MAS_E15.raw	5	0	0	0	0	0	0	0	0	1	0	0	1	0	0	1	0	1	1
APSTPLLTVRGSEGLY	57.41	1659.88	16	-0.7	830.948	123.14	32300000	39900000	37900000	37900000	21700000	21700000	24400000	3780000	16700000	16700000	29600000	29600000	18	F18:63912	409MAS_E18.raw	10	0	2	1	0	0	1	0	0	2	0	1	1	0	0	1	0	0	1	Q8BJW6|EIF2A_MOUSE
TQQLAQATGKPAQYIAVHVVPDQ	57.37	2462.29	23	-0.7	821.771	107.85	121000000	81300000	18900000	18700000	51200000	66600000	2410000	5960000	37100000	37100000	7510000	7510000	12	F12:55301	409MAS_E12.raw	10	0	1	1	0	1	1	0	1	1	0	1	1	0	0	1	0	0	1	P34884|MIF_MOUSE
IVNTNVPRASVPEGFLSELTQQLAQATGKPAQY	57.31	3526.84	33	-0.8	882.717	188.75	114000000	114000000			21400000	21400000			65700000	65700000	62200000	62200000	18	F18:100341	409MAS_E18.raw	5	0	0	2	0	0	0	0	0	1	0	0	0	0	0	1	0	0	1	P34884|MIF_MOUSE
YIRGVEEEEEDGEM(+15.99)RE	57.28	1984.83	16	0.3	662.618	44.4			3390000	655000	11000000	13600000			86600000	86600000	2600000	3650000	15	F15:20833	409MAS_E15.raw	10	0	0	0	0	1	1	0	2	2	0	0	0	0	0	2	0	1	1	P62307|RUXF_MOUSE	Oxidation (M)	M14:Oxidation (M):1000.00
KVFLENVIRD	57.26	1231.69	10	0.5	411.572	88.62					2890000	2890000	4710000	4710000	1900000	1900000	3770000	3770000	15	F15:45495	409MAS_E15.raw	4	0	0	0	0	0	0	0	0	1	0	0	1	0	0	1	0	0	1
GLLSDRLHISPDRVY	57.25	1739.93	15	-0.1	580.985	104.1	25800000	9360000	8620000	24500000	21900000	87600000			80000000	80000000	6020000	6020000	15	F15:54008	409MAS_E15.raw	13	0	3	1	0	1	2	0	1	2	0	0	0	0	0	2	0	0	1	P34884|MIF_MOUSE
A(+42.01)DKPDM(+15.99)GEIASFDKAKLK	57.21	2021.01	18	-0.3	506.261	68.67									9030000	9030000			15	F15:34450	409MAS_E15.raw	1	0	0	0	0	0	0	0	0	0	0	0	0	0	0	1	0	0	0	Q6ZWY8|TYB10_MOUSE	Acetylation (N-term); Oxidation (M)	A1:Acetylation (N-term):1000.00;M6:Oxidation (M):1000.00
AKALESPERPFL	57.21	1356.74	12	0	453.254	79.49					11700000	11700000			2690000	2690000			9	F9:40364	409MAS_E09.raw	2	0	0	0	0	0	0	0	0	1	0	0	0	0	0	1	0	0	0	P09411|PGK1_MOUSE
RIEEELGSKAKFAGRSFRNPLAK	57.15	2603.43	23	-1.2	434.912	73.48	204000000	1000000000	124000000	720000000	235000000	918000000	20500000	412000000	187000000	187000000	52200000	468000000	9	F9:37247	409MAS_E09.raw	26	0	3	4	0	2	3	0	2	3	0	1	2	0	0	1	0	2	3	P17182|ENOA_MOUSE
YTSVAPVLRGQPIYIQFSNHKELK	57.11	2787.51	24	0.9	558.509	101.51									4620000	4620000			15	F15:52667	409MAS_E15.raw	1	0	0	0	0	0	0	0	0	0	0	0	0	0	0	1	0	0	0	P17225|PTBP1_MOUSE
ARTQIDPSALVQRL	56.95	1566.88	14	-0.5	523.302	118.14	5200000		3050000	4030000	5490000	5490000	2670000	2670000			3110000	3110000	9	F9:61873	409MAS_E09.raw	7	0	1	0	0	1	2	0	0	1	0	0	1	0	0	0	0	0	1	P58468|F207A_MOUSE
MGKEGVHGGLINKKCYEMASHLRRSQY	56.79	3091.53	27	0.5	516.262	58.89	58200000	58200000					16900000	16900000			26200000	26200000	3	F3:25271	409MAS_E03.raw	3	0	0	1	0	0	0	0	0	0	0	0	1	0	0	0	0	0	1	P62962|PROF1_MOUSE
S(+42.01)DAAVDTSSEITTKDLKEKKEVVE	56.78	2663.34	24	-0.5	666.842	79.1	26300000	46900000	67700000	67700000	266000000	279000000	31500000	41800000	20800000	113000000	28300000	49700000	8	F8:40131	409MAS_E08.raw	12	0	1	1	0	0	1	0	1	2	0	1	1	0	1	1	0	1	1	P26350|PTMA_MOUSE	Acetylation (N-term)	S1:Acetylation (N-term):1000.00
AAVPGKTFVSITPAEVGVLVGKDRS	56.71	2497.39	25	-0.1	625.355	129.18	15700000				24900000	25300000							8	F8:67798	409MAS_E08.raw	3	0	1	0	0	0	0	0	1	1	0	0	0	0	0	0	0	0	0	P62962|PROF1_MOUSE
VARLSARPKIKAFLSSPEHVNRPINGNGKQ	56.7	3283.84	30	0.5	548.314	63.05	23900000	23900000	41400000	41400000	41400000	36300000	18900000	18900000					12	F12:30458	409MAS_E12.raw	4	0	0	1	0	0	1	0	0	1	0	0	1	0	0	0	0	0	0	P46425|GSTP2_MOUSE:P19157|GSTP1_MOUSE
IREADIDGDGQVNYEEF	56.69	1968.87	17	-0.3	985.442	117.47	51900000	51900000	48500000	89200000	40400000	35700000	82700000	82700000	85800000		103000000	105000000	6	F6:60767	409MAS_E06.raw	11	0	0	1	0	1	2	0	0	1	0	0	1	0	1	0	0	2	2
RPKHPIKHQGLPQEVLNENLLR	56.69	2615.48	22	0.8	524.103	65.04									11000000	11000000			15	F15:32329	409MAS_E15.raw	1	0	0	0	0	0	0	0	0	0	0	0	0	0	0	1	0	0	0
LVITDKEKAEKLKQSLPPGLAVKDLK	56.69	2860.7	26	0.1	573.147	76.89	177000000	922000000	105000000	548000000	351000000	552000000	243000000	243000000	508000000	508000000	20700000	305000000	3	F3:35270	409MAS_E03.raw	26	0	4	4	0	2	3	0	2	3	0	0	2	0	0	2	0	1	3	Q9JJI8|RL38_MOUSE
AEAAAAPAPAAGPGQM(+15.99)SF	56.65	1629.75	18	-0.9	815.879	92.81									8940000	8940000			15	F15:47760	409MAS_E15.raw	1	0	0	0	0	0	0	0	0	0	0	0	0	0	0	1	0	0	0	Q9D3D9|ATPD_MOUSE	Oxidation (M)	M16:Oxidation (M):1000.00
PAYHSSLMDPDTKL	56.61	1573.74	14	2	525.59	77.02	17300000	17300000	9260000	12800000	18100000	29300000	6960000	9430000			9520000	9520000	5	F5:37986	409MAS_E05.raw	8	0	0	1	0	1	1	0	1	1	0	1	1	0	0	0	0	0	1	Q9JM76|ARPC3_MOUSE
RAAVPSGASTGIYEAL	56.6	1561.81	16	0.3	781.913	108.96	11300000	0			79800000	79800000			32200000	34400000	10900000	10900000	9	F9:56929	409MAS_E09.raw	5	0	1	0	0	0	0	0	0	1	0	0	0	0	1	1	0	0	1	P17182|ENOA_MOUSE
NVGAGGPAPAAGAAPAGGAAPSTAAAPAEEKKVEAKKEESEESEDDM(+15.99)GFGLFD	56.55	5072.35	53	1.3	1015.48	98.43									80400000	80400000	9330000	9330000	15	F15:50884	409MAS_E15.raw	2	0	0	0	0	0	0	0	0	0	0	0	0	0	0	1	0	0	1	P47955|RLA1_MOUSE	Oxidation (M)	M47:Oxidation (M):1000.00
KVLKQVHPDTGISSKAMGIMN	56.55	2253.2	21	0.6	564.307	67.2	17300000	11300000			78300000	108000000					3060000		8	F8:33510	409MAS_E08.raw	7	0	0	1	0	0	0	0	2	3	0	0	0	0	0	0	0	1	0
S(+42.01)DAAVDTSSEITTKDLKEKKE	56.52	2336.16	21	1	585.048	64.03					7050000	8080000					1900000	1900000	9	F9:31849	409MAS_E09.raw	3	0	0	0	0	0	0	0	1	1	0	0	0	0	0	0	0	0	1	P26350|PTMA_MOUSE	Acetylation (N-term)	S1:Acetylation (N-term):1000.00
VILGAKGSTAAQLSKTFHFDSVEDIHSRF	56.45	3160.63	29	-1	527.779	118.75									6170000	6170000			15	F15:62193	409MAS_E15.raw	1	0	0	0	0	0	0	0	0	0	0	0	0	0	0	1	0	0	0	Q9D154|ILEUA_MOUSE
VIILNHPGQISAGYAPVL	56.42	1861.05	18	-0.2	621.356	148.81	101000000	179000000	8900000	8900000	99700000	35800000	10300000	10300000	134000000	145000000	33400000	40200000	9	F9:78864	409MAS_E09.raw	21	1	2	2	0	0	1	0	2	1	0	0	1	0	5	2	0	2	2	P10126|EF1A1_MOUSE
LSDRLHISPDRVY	56.39	1569.83	13	0.2	524.283	69.27	158000000	278000000	120000000	240000000	151000000	315000000	24500000	118000000	2130000	164000000	44000000	154000000	15	F15:34670	409MAS_E15.raw	28	0	4	4	0	2	2	0	2	2	0	1	2	0	1	2	0	3	3	P34884|MIF_MOUSE
LHHQWDAADDIHRSL	56.38	1812.87	15	0.4	454.224	63.05					10300000	10300000					6030000	6030000	9	F9:31256	409MAS_E09.raw	2	0	0	0	0	0	0	0	0	1	0	0	0	0	0	0	0	0	1	Q80VJ2|SRA1_MOUSE
S(+42.01)DAAVDTSSEITTKDLKEKKEVVEEAENGRD	56.38	3434.65	31	0.4	687.938	89.33	21700000	133000000	18800000	32600000	205000000	248000000	114000000	330000000	68000000	68000000	18600000	114000000	8	F8:45697	409MAS_E08.raw	13	0	1	1	0	1	1	0	2	1	0	1	2	0	0	1	0	1	1	P26350|PTMA_MOUSE	Acetylation (N-term)	S1:Acetylation (N-term):1000.00
VVLRNPLIAGK	56.32	1178.75	11	1.4	393.924	73.57	4720000				13600000	32400000	11000000	11000000	25100000	15300000	11200000	8720000	18	F18:36347	409MAS_E18.raw	8	0	1	0	0	0	0	0	1	1	0	0	1	0	1	1	0	1	1	P62317|SMD2_MOUSE
S(+42.01)LVIPEKFQHILRVL	56.31	1833.09	15	-0.2	612.036	181.26	17700000	17700000			22000000	22000000			32500000	32500000	16200000	16200000	15	F15:96876	409MAS_E15.raw	4	0	0	1	0	0	0	0	0	1	0	0	0	0	0	1	0	0	1	P62270|RS18_MOUSE	Acetylation (N-term)	S1:Acetylation (N-term):1000.00
AKVAVLGASGGIGQPLSLLLK	56.24	1991.21	21	1.1	664.746	154.21									7490000	7490000	1790000	1790000	15	F15:81773	409MAS_E15.raw	2	0	0	0	0	0	0	0	0	0	0	0	0	0	0	1	0	0	1	P08249|MDHM_MOUSE
GGDFTRHNGTGGRSIYGEKF	56.24	2155.02	20	-0.3	432.011	50.92	6940000	6940000			19300000	23700000			3680000	3680000			9	F9:24513	409MAS_E09.raw	7	0	0	2	0	0	0	0	2	2	0	0	0	0	0	1	0	0	0	P17742|PPIA_MOUSE
HTGPGILSMANAGPNTNGSQF	56.19	2069.96	21	1.2	690.994	125.31	11700000	11700000	10900000	19100000	144000000	166000000					7530000	7530000	9	F9:65806	409MAS_E09.raw	9	0	0	1	0	1	1	1	2	2	0	0	0	0	0	0	0	0	1	P17742|PPIA_MOUSE
A(+42.01)SSDIQVKELEKRASGQAF	56.14	2105.08	19	-1	702.698	115.14	169000000	266000000	132000000	98400000	85800000	81200000	100000000	96300000	77900000	77900000	53500000	100000000	9	F9:60153	409MAS_E09.raw	11	0	1	1	0	1	1	0	1	1	0	1	1	0	0	1	0	1	1	P54227|STMN1_MOUSE	Acetylation (N-term)	A1:Acetylation (N-term):1000.00
ITFDQADLTIKLPDGHEFKFPNRLNMEA	56.11	3259.63	28	0.4	652.934	161.96	222000000	222000000			45800000	45800000					156000000	156000000	18	F18:85513	409MAS_E18.raw	3	0	0	1	0	0	0	0	0	1	0	0	0	0	0	0	0	0	1	P16045|LEG1_MOUSE
IGLAKDDQLKVHGF	56.1	1539.84	14	0.6	514.288	82.45	173000000	173000000	96300000	234000000	50300000	68300000	45100000	42100000	59300000	59300000	18600000	105000000	8	F8:41806	409MAS_E08.raw	20	0	2	2	0	2	2	0	2	2	0	2	1	0	0	2	0	1	2	P48024|EIF1_MOUSE
ATIAGGGVIPHIHKSLIGKKGQQKTV	56.08	2637.54	26	1.6	440.599	54.11					15800000	15800000							9	F9:26229	409MAS_E09.raw	2	0	0	0	0	0	0	0	0	2	0	0	0	0	0	0	0	0	0
VTYVPVTTFKNL	56.05	1380.77	12	-1.7	461.262	132.24	133000000	196000000	114000000	143000000	257000000	326000000	122000000	168000000	264000000	289000000	244000000	224000000	9	F9:69669	409MAS_E09.raw	20	0	2	1	0	1	2	0	2	2	0	2	1	0	1	2	0	2	2	P62900|RL31_MOUSE
ARQKLDPKIAVAAQNCY	56.04	1888	17	1.3	630.341	60.57	9420000	9420000	2540000	2540000	2760000	16200000					1120000	1120000	3	F3:26011	409MAS_E03.raw	7	0	0	2	0	0	1	0	1	2	0	0	0	0	0	0	0	0	1	P17751|TPIS_MOUSE
VREIAQDFKTDL	56.04	1433.75	12	-0.3	478.924	83.7			3960000	3960000	109000000	109000000	69700000	170000000	78000000	78000000	113000000	184000000	15	F15:42678	409MAS_E15.raw	11	0	0	0	0	0	1	0	0	2	0	1	2	0	0	2	0	1	2	P02301|H3C_MOUSE:P84244|H33_MOUSE:P68433|H31_MOUSE
ALRTGEMSGPVFTDSGIHIILRTE	56.03	2599.34	24	0.3	650.843	125.74	13700000	13700000											3	F3:62069	409MAS_E03.raw	1	0	0	1	0	0	0	0	0	0	0	0	0	0	0	0	0	0	0	Q9QUR7|PIN1_MOUSE
IVNTNVPRASVPEGFLS	55.98	1798.96	17	-0.5	600.659	117.75	1520000000	2000000000	567000000	604000000	1330000000	1240000000	67900000	79800000	1540000000	944000000	152000000	101000000	3	F3:57886	409MAS_E03.raw	27	2	2	2	1	2	2	1	2	2	0	1	1	2	2	2	0	2	1	P34884|MIF_MOUSE
A(+42.01)LASSGSGAGLLRF	55.94	1347.71	14	-0.5	674.864	187	10700000	12400000	10400000	10400000	2670000	7900000	5170000	4630000	4150000	6650000	4160000	5440000	9	F9:99967	409MAS_E09.raw	15	1	1	1	1	0	1	1	1	1	0	1	1	1	1	1	0	1	1	Q3SXD3|HDDC2_MOUSE	Acetylation (N-term)	A1:Acetylation (N-term):1000.00
GAKGSTAAQLSKTFHFDSVEDIHSRFQSL	55.89	3163.57	29	-1.5	633.72	116.62	7260000	7260000			8060000	8060000			14500000	14500000	2550000	2550000	15	F15:60982	409MAS_E15.raw	4	0	0	1	0	0	0	0	0	1	0	0	0	0	0	1	0	0	1	Q9D154|ILEUA_MOUSE
AERVYFGMQDGSVNVREKPF	55.88	2328.13	20	1.2	583.041	96.13	8690000	10800000	6950000	10800000	3180000	5330000	2930000	2930000			1710000	6810000	6	F6:48920	409MAS_E06.raw	9	0	1	1	0	1	1	0	1	1	0	0	1	0	0	0	0	1	1	P47968|RPIA_MOUSE
SHGSHETDEEFDA	55.88	1459.55	13	1.2	487.524	36.74					4720000	1600000	244000	349000	1670000				8	F8:16411	409MAS_E08.raw	8	1	0	0	0	0	0	1	2	1	0	1	1	0	1	0	0	0	0	P12787|COX5A_MOUSE
KHTGPGILSM(+15.99)ANAGPNTNGSQFF	55.85	2361.12	23	0.1	788.046	104.1									42500000	42500000			15	F15:53986	409MAS_E15.raw	1	0	0	0	0	0	0	0	0	0	0	0	0	0	0	1	0	0	0	P17742|PPIA_MOUSE	Oxidation (M)	M10:Oxidation (M):1000.00
A(+42.01)SSDIQVKELEK	55.85	1387.72	12	-1.3	694.866	84.73	601000	601000			7910000	6110000			3450000	3450000	560000		9	F9:43322	409MAS_E09.raw	5	0	0	1	0	0	0	0	1	1	0	0	0	0	0	1	0	1	0	P54227|STMN1_MOUSE	Acetylation (N-term)	A1:Acetylation (N-term):1000.00
TVHAITATQKTVDGPSGKLWR	55.79	2265.22	21	-4.7	454.05	61.42					1990000	0							9	F9:30411	409MAS_E09.raw	1	0	0	0	0	0	0	0	1	0	0	0	0	0	0	0	0	0	0	P16858|G3P_MOUSE
LTQQLAQATGKPAQY	55.76	1616.85	15	-1.4	809.432	71.35	7130000	7130000			3200000	11200000			1890000	1890000	553000		9	F9:35909	409MAS_E09.raw	7	0	0	2	0	0	0	0	1	2	0	0	0	0	0	1	0	1	0	P34884|MIF_MOUSE
AQATGKPAQYIAVHVVPDQLMT	55.76	2337.22	22	-0.8	780.078	117.3	65600000	84900000	37900000	41900000	78700000	78700000	13800000	17600000			14800000	30500000	18	F18:60799	409MAS_E18.raw	9	0	1	1	0	1	1	0	0	1	0	1	1	0	0	0	0	1	1	P34884|MIF_MOUSE
FRDSDILGKYVD	55.72	1426.71	12	-0.4	476.577	101.25	43600000	38500000	50800000	90500000	46300000	95100000			71800000	71800000	15500000	34400000	15	F15:52413	409MAS_E15.raw	14	0	1	1	0	1	2	0	1	3	0	0	0	0	0	2	0	1	2	Q64433|CH10_MOUSE
PALAPPEVVM(+15.99)DPALAAQYEHDL	55.69	2362.15	22	-2.5	788.389	159.24									16800000	16800000			15	F15:84500	409MAS_E15.raw	1	0	0	0	0	0	0	0	0	0	0	0	0	0	0	1	0	0	0	P62827|RAN_MOUSE	Oxidation (M)	M10:Oxidation (M):1000.00
VRLLLPGELAKHAVSEGTKAVTKYTS	55.66	2767.56	26	1.1	692.898	119.61									10700000	10700000			15	F15:62675	409MAS_E15.raw	1	0	0	0	0	0	0	0	0	0	0	0	0	0	0	1	0	0	0
VRLILPGELAKHAVSEGTKAVTKYTS	55.66	2767.56	26	1.1	692.898	119.61									10700000	10700000			15	F15:62675	409MAS_E15.raw	1	0	0	0	0	0	0	0	0	0	0	0	0	0	0	1	0	0	0
S(+42.01)LRKQTPSDFLKQIIGRPVVVKLNSGVDYRGVL	55.63	3724.11	33	0.1	621.693	153.94	139000000	139000000							87200000	87200000	142000000	142000000	18	F18:80819	409MAS_E18.raw	3	0	0	1	0	0	0	0	0	0	0	0	0	0	0	1	0	0	1	P62313|LSM6_MOUSE	Acetylation (N-term)	S1:Acetylation (N-term):1000.00
YRSGKYDLDFKSPDDPSRYITPDQLADL	55.6	3274.58	28	1.4	655.924	138.26	148000000	148000000	10400000	14400000	142000000	142000000			53400000	53400000			9	F9:73000	409MAS_E09.raw	6	0	0	2	0	0	1	0	0	2	0	0	0	0	0	1	0	0	0	P17182|ENOA_MOUSE
A(+42.01)FKDTGKTPVEPEVAIHRIRITLT	55.59	2733.52	24	-0.8	547.71	120	1340000	1700000			14900000	14900000			22000000	22000000			9	F9:62902	409MAS_E09.raw	5	0	1	1	0	0	0	0	0	2	0	0	0	0	0	1	0	0	0	P60867|RS20_MOUSE	Acetylation (N-term)	A1:Acetylation (N-term):1000.00
IEIGLAKDDQLKVHGF	55.57	1781.97	16	0.7	446.5	109.82	773000		19700000	76000000	2980000	2980000	3130000	46300000	10400000	10400000	8810000	8810000	12	F12:56379	409MAS_E12.raw	10	0	1	0	0	1	2	0	0	1	0	1	2	0	0	1	0	0	1	P48024|EIF1_MOUSE
NSNLGRLGVQDL	55.55	1284.68	12	0	643.347	102.15	27800000	17500000	12400000	15700000	30200000	40900000	9840000	19100000	17100000	23900000	0	14700000	15	F15:52930	409MAS_E15.raw	12	1	1	1	0	0	1	1	1	1	0	1	1	0	1	1	0	0	1	Q9D154|ILEUA_MOUSE
VLKQVHPDTGISSKAMGIMNS	55.45	2212.13	21	0.5	554.041	83.93					27600000	29000000							9	F9:42860	409MAS_E09.raw	2	0	0	0	0	0	0	0	1	1	0	0	0	0	0	0	0	0	0
M(+15.99)TQQPRPVL	55.41	1084.57	9	1.1	543.293	48.53	17600000	17600000	11300000	16100000	40800000	51700000	29600000	40700000	106000000	184000000	41300000	40600000	15	F15:23458	409MAS_E15.raw	15	0	0	1	0	1	1	1	1	1	1	1	1	1	1	1	1	1	1	Q9CQS2|NOP10_MOUSE	Oxidation (M)	M1:Oxidation (M):1000.00
MEKMLQPSGPPADKPEEN	55.36	1996.92	18	0.4	666.649	52.2	45700000	45700000	26600000	83600000	58400000	109000000	71900000	71900000	56800000		3150000	46100000	6	F6:24503	409MAS_E06.raw	9	0	0	1	0	1	1	0	1	1	0	0	1	0	1	0	0	1	1	Q923D4|SF3B5_MOUSE
FSSSKADLSGM(+15.99)SGSRDLF	55.36	1906.87	18	1.7	636.633	81.08									68100000	68100000			15	F15:41237	409MAS_E15.raw	1	0	0	0	0	0	0	0	0	0	0	0	0	0	0	1	0	0	0	Q9D154|ILEUA_MOUSE	Oxidation (M)	M11:Oxidation (M):1000.00
ISLKQAPLVH	55.33	1104.67	10	-0.6	553.34	69.69	25100000	51900000	86900000	151000000	74200000	121000000	36200000	75400000	38100000	39200000	78900000	96500000	12	F12:34143	409MAS_E12.raw	21	0	1	2	0	2	2	0	2	2	0	1	2	0	1	2	0	2	2	O08585|CLCA_MOUSE
LENVIRDAVTYTEHAKRKTVTAMDVVYALKRQGRTLYGFGG	55.25	4626.45	41	-0.8	772.082	147.38											111000000	111000000	18	F18:77450	409MAS_E18.raw	1	0	0	0	0	0	0	0	0	0	0	0	0	0	0	0	0	0	1
KKGLEKNLGIGKITPFEEKM	55.11	2259.27	20	0.4	452.861	78.94					6310000	0							9	F9:40154	409MAS_E09.raw	1	0	0	0	0	0	0	0	1	0	0	0	0	0	0	0	0	0	0	P08249|MDHM_MOUSE
AIVGYKDSPSVWAAVPGKTF	55.09	2092.1	20	0	698.374	131.36	16800000		15700000	15700000	13500000	16500000	2720000	6960000			11300000	11300000	12	F12:68313	409MAS_E12.raw	7	0	1	0	0	0	1	0	1	1	0	1	1	0	0	0	0	0	1	P62962|PROF1_MOUSE
AEAAAAPAPAAGPGQMSFT	55.07	1714.8	19	-0.5	858.406	115.6	13000000	15000000	13700000	22100000	66200000	99600000	17100000	24400000	112000000		37200000	23100000	18	F18:59839	409MAS_E18.raw	20	0	1	1	1	1	1	1	2	2	1	1	2	0	2	0	1	2	1	Q9D3D9|ATPD_MOUSE
LAIVEALVGKDMANQVKAPLVLKD	55.06	2534.45	24	0	634.62	146.82	4970000	138000000	34100000								50300000	50300000	3	F3:73751	409MAS_E03.raw	5	0	1	2	0	1	0	0	0	0	0	0	0	0	0	0	0	0	1	Q99LX0|PARK7_MOUSE
DITADDEPLGRVSFE	55.05	1662.77	15	-0.7	832.394	139.76	65000000		55600000	123000000	3730000	50400000	49000000	49000000	62600000	56000000	35100000	49200000	18	F18:73229	409MAS_E18.raw	15	1	1	0	1	1	1	1	1	1	1	0	1	0	1	1	0	2	1	P17742|PPIA_MOUSE
SVADLAESIMKNL	55.03	1389.72	13	-0.8	695.865	219.08	53500000	53500000	6310000	6310000	135000000	135000000					29100000	29100000	9	F9:117938	409MAS_E09.raw	6	0	0	1	0	0	1	0	0	2	0	0	0	0	0	0	0	0	2	P06151|LDHA_MOUSE
AAKAGLLGQPR	55.03	1080.64	11	1.4	361.221	37.89			2780000	3480000	2410000	2720000	292000	6690000	5050000		2540000		9	F9:17299	409MAS_E09.raw	9	0	0	0	0	1	1	0	1	1	0	1	2	0	1	0	0	1	0	Q9WV98|TIM9_MOUSE
S(+42.01)ILRIHAREIFD	55	1510.83	12	0.2	504.616	128.08	12700000	32000000	13000000	9760000	54100000	35400000	3610000	2090000	73600000	73600000	5330000	5330000	9	F9:67368	409MAS_E09.raw	11	0	1	1	0	1	1	0	1	1	0	1	1	0	0	2	0	0	1	P17182|ENOA_MOUSE	Acetylation (N-term)	S1:Acetylation (N-term):1000.00
FILKHTGPGILSM(+15.99)ANAGPNTNGSQFF	54.99	2734.35	26	-0.6	912.458	133.83	47600000	47600000	5670000	9330000	22400000	22400000			577000000	577000000			15	F15:70813	409MAS_E15.raw	4	0	0	1	0	0	1	0	0	1	0	0	0	0	0	1	0	0	0	P17742|PPIA_MOUSE	Oxidation (M)	M13:Oxidation (M):1000.00
FLLKHTGPGILSM(+15.99)ANAGPNTNGSQFF	54.99	2734.35	26	-0.6	912.458	133.83	47600000	47600000	5670000	9330000	22400000	22400000			577000000	577000000			15	F15:70813	409MAS_E15.raw	4	0	0	1	0	0	1	0	0	1	0	0	0	0	0	1	0	0	0		Oxidation (M)	M13:Oxidation (M):1000.00
S(+42.01)GGLLKALRSDSY	54.98	1407.74	13	-0.1	704.875	132.92	24900000				15300000	16100000	9820000	9820000	29100000	29100000	20700000	17000000	18	F18:69343	409MAS_E18.raw	7	0	1	0	0	0	0	0	1	1	0	0	1	0	0	1	0	1	1	Q9CQ49|NCBP2_MOUSE	Acetylation (N-term)	S1:Acetylation (N-term):1000.00
VITDKEKAEKLKQSLPPGLAVKDLK	54.94	2747.62	25	0.8	550.531	68.93	291000000	1130000000	216000000	1070000000	620000000	502000000	71900000	758000000	592000000	592000000	116000000	746000000	15	F15:34733	409MAS_E15.raw	25	0	3	2	0	2	3	0	3	1	0	2	3	0	0	2	0	2	2	Q9JJI8|RL38_MOUSE
A(+42.01)TLRVHPEAQAKVDVF	54.94	1821.97	16	-0.1	608.332	101.81	5670000	3030000	3950000	2220000	3860000	6910000	1840000	1840000	9550000	9550000	2680000	2680000	15	F15:52774	409MAS_E15.raw	9	0	1	1	0	1	1	0	1	1	0	0	1	0	0	1	0	0	1	P97371|PSME1_MOUSE	Acetylation (N-term)	A1:Acetylation (N-term):1000.00
PVVSIEDPFDQDD	54.88	1474.65	13	-0.3	738.33	170.69	10000000	7900000	4050000	4950000	17800000	12900000	4710000	4710000	14200000	17600000	5220000	5220000	3	F3:86940	409MAS_E03.raw	12	0	1	1	0	1	1	1	1	1	0	0	1	1	1	1	0	0	1	P17182|ENOA_MOUSE
GQFKDISLSEYKGKY	54.88	1761.89	15	0	441.481	69.36	1920000	1920000											3	F3:30867	409MAS_E03.raw	1	0	0	1	0	0	0	0	0	0	0	0	0	0	0	0	0	0	0	P35700|PRDX1_MOUSE
M(+42.01)HHQSVLHSGYFHPLLR	54.88	2100.05	17	-0.6	421.017	87.58					2530000	2600000							8	F8:44715	409MAS_E08.raw	2	0	0	0	0	0	0	0	1	1	0	0	0	0	0	0	0	0	0	P10518|HEM2_MOUSE	Acetylation (N-term)	M1:Acetylation (N-term):1000.00
PEVRGALFGANANRKF	54.87	1745.93	16	1.1	437.491	60.57	3470000	5880000			4970000	4970000			1630000	1630000	2490000	2490000	3	F3:25989	409MAS_E03.raw	5	0	1	1	0	0	0	0	0	1	0	0	0	0	0	1	0	0	1	P50518|VATE1_MOUSE
RVAPEEHPVL	54.82	1145.62	10	-1.2	382.88	47.68	13000000	13000000	16200000	31500000	31200000	41600000	2060000	21500000	18200000	27500000	2040000	20000000	9	F9:22701	409MAS_E09.raw	17	0	0	1	0	1	2	0	2	2	0	1	2	0	1	2	0	1	2
TEKELGHPEIGDAIARLKE	54.77	2105.11	19	-1.9	422.029	75.44	4390000	4390000			7380000	13600000							3	F3:34253	409MAS_E03.raw	4	0	0	1	0	0	0	0	1	2	0	0	0	0	0	0	0	0	0	Q920E5|FPPS_MOUSE
TNVPRASVPEGFLSEL	54.73	1714.89	16	0.2	858.452	148.33	20600000	51500000			7300000	7300000			2400000	2400000	8840000	8840000	3	F3:74807	409MAS_E03.raw	5	0	1	1	0	0	0	0	0	1	0	0	0	0	0	1	0	0	1	P34884|MIF_MOUSE
LEWHRANSANLKLREL	54.68	1949.06	16	-0.1	390.819	68.4	28300000	94500000	0	25600000	31500000	42100000	11700000	11700000			11300000	11300000	6	F6:33622	409MAS_E06.raw	13	0	2	2	0	0	2	0	2	1	0	0	2	0	0	0	0	0	2	P06745|G6PI_MOUSE
YTAKGLFRAAVPSGASTGIYEAL	54.67	2342.23	23	-1.4	781.749	136.47	217000000	1280000000	198000000	234000000	288000000	408000000	33100000	90400000	629000000	629000000	42800000		15	F15:71883	409MAS_E15.raw	13	0	1	2	0	1	2	0	1	2	0	1	1	0	0	1	0	1	0	P17182|ENOA_MOUSE
DAQLDAYNARMDTS	54.62	1569.67	14	1	785.845	90.35	8110000	8110000	3680000		11200000	11200000					5890000	5890000	9	F9:46446	409MAS_E09.raw	4	0	0	1	0	1	0	0	0	1	0	0	0	0	0	0	0	0	1	O08583|THOC4_MOUSE:Q9JJW6|ALRF2_MOUSE
DRLHISPDRVY	54.61	1369.71	11	0	457.577	60.16	5440000		11700000	19800000	95200000	115000000	2990000	2990000	58200000	58200000	5730000	7930000	15	F15:29610	409MAS_E15.raw	10	0	1	0	0	1	1	0	2	1	0	0	1	0	0	1	0	1	1	P34884|MIF_MOUSE
M(+15.99)IREADIDGDGQVNY	54.54	1710.75	15	-1.4	856.382	81.62					6000000	6000000			39400000	39400000			15	F15:41633	409MAS_E15.raw	2	0	0	0	0	0	0	0	0	1	0	0	0	0	0	1	0	0	0		Oxidation (M)	M1:Oxidation (M):1000.00
M(+15.99)IREADLDGDGQVNY	54.54	1710.75	15	-1.4	856.382	81.62					6000000	6000000			39400000	39400000			15	F15:41633	409MAS_E15.raw	2	0	0	0	0	0	0	0	0	1	0	0	0	0	0	1	0	0	0		Oxidation (M)	M1:Oxidation (M):1000.00
AKTEWLDGKHVVFG	54.53	1585.83	14	0.6	529.616	83.53	8110000	27600000	20000000	40800000	213000000	119000000	9760000	9760000			22600000	22600000	8	F8:42651	409MAS_E08.raw	17	0	2	2	0	2	2	0	3	2	0	0	2	0	0	0	0	0	2	P17742|PPIA_MOUSE
YDATYETKESKKEDL	54.46	1818.85	15	0	455.72	35.44	29000000	29000000	17900000	38300000	23100000	62500000	7280000	7280000	6380000	31300000	4050000		15	F15:15970	409MAS_E15.raw	16	0	0	2	0	2	2	0	1	2	0	0	2	0	1	2	0	2	0	P18760|COF1_MOUSE
S(+42.01)YDRAITVFSPDGHLFQ	54.42	1993.95	17	-0.3	665.658	170.12	202000000	388000000	47700000	30100000	54900000		13400000	10300000			11600000	28200000	5	F5:89409	409MAS_E05.raw	13	0	2	2	0	1	1	2	1	0	0	1	1	0	0	0	0	1	1	Q9Z2U0|PSA7_MOUSE	Acetylation (N-term)	S1:Acetylation (N-term):1000.00
RQYAKDIGFIK	54.42	1337.75	11	-1.3	446.922	48.85	8280000	29100000	13800000	18900000	5030000	13900000	4120000	9380000	19800000	19800000	7170000	15800000	15	F15:23363	409MAS_E15.raw	12	0	1	2	0	1	1	0	1	1	0	1	1	0	0	1	0	1	1	P62274|RS29_MOUSE
AEKLGGSAVISLEGKPL	54.4	1667.95	17	0.4	556.989	97.98	62900000	29400000	32600000	21500000	17000000	17000000	6870000	12900000	25500000	25500000	15800000		6	F6:50020	409MAS_E06.raw	9	0	1	1	0	1	1	0	0	1	0	1	1	0	0	1	0	1	0	P18760|COF1_MOUSE
IVAAGVGEF	54.39	861.46	9	0.6	862.467	122.15	18200000	14800000	7730000	15300000	38100000	38100000	4000000	4000000	27000000	18200000	7590000	7590000	15	F15:64051	409MAS_E15.raw	14	0	2	1	0	1	1	1	0	2	0	0	1	0	1	2	0	0	2	P10126|EF1A1_MOUSE:P62631|EF1A2_MOUSE
KQVHPDTGISSKAM(+15.99)GIM(+15.99)N	54.37	1944.94	18	-0.7	649.32	33.99									831000	21600000			15	F15:15180	409MAS_E15.raw	3	0	0	0	0	0	0	0	0	0	0	0	0	0	1	2	0	0	0		Oxidation (M)	M14:Oxidation (M):1000.00;M17:Oxidation (M):1000.00
KNLQTVNVDEN	54.34	1272.63	11	1.1	637.323	42.57	13500000	13500000	14800000	36800000	89900000	125000000	15100000	36500000	65900000	55500000	23500000	34400000	6	F6:19201	409MAS_E06.raw	12	0	0	1	0	1	1	1	1	1	0	1	1	0	1	1	0	1	1	P62900|RL31_MOUSE
DQADLTIKLPDGHEFKFPNRLNM(+15.99)	54.31	2714.35	23	1	679.595	143.74									118000000	118000000			15	F15:75854	409MAS_E15.raw	1	0	0	0	0	0	0	0	0	0	0	0	0	0	0	1	0	0	0	P16045|LEG1_MOUSE	Oxidation (M)	M23:Oxidation (M):1000.00
NTEEAANTMVNY	54.27	1355.57	12	-1	678.79	95.11			4650000	6920000	7520000	17900000	3710000	3710000					8	F8:48705	409MAS_E08.raw	5	0	0	0	0	1	1	0	1	1	0	0	1	0	0	0	0	0	0	P17225|PTBP1_MOUSE
LRINSGGKLPNFGF	54.24	1518.83	14	1.3	507.285	123.67			3800000	4520000	15600000	21100000	6280000	10400000	27100000	27100000	17000000	17000000	12	F12:64045	409MAS_E12.raw	8	0	0	0	0	1	1	0	1	1	0	1	1	0	0	1	0	0	1	P97855|G3BP1_MOUSE
A(+42.01)GQAFRKFLPLFD	54.18	1550.82	13	-1	776.419	201.03	26800000	172000000	55100000	31000000	85700000	254000000	13500000		18500000	237000000	87800000	87800000	9	F9:107972	409MAS_E09.raw	10	0	1	1	0	1	1	0	1	1	0	1	0	0	1	1	0	0	1	Q64433|CH10_MOUSE	Acetylation (N-term)	A1:Acetylation (N-term):1000.00
VLLPKKTETHHKAKGK	54.17	1814.09	16	1.1	363.825	26.51			3090000	11100000	5070000	2910000	54700000	21800000			23800000	882000	11	F11:10447	409MAS_E11.raw	14	0	0	0	0	1	2	0	1	1	0	3	3	0	0	0	0	2	1	Q8CGP7|H2A1K_MOUSE
A(+42.01)DQLTEEQIAEFKE	54.15	1691.79	14	-3.2	846.899	152.27	13500000	12300000	5950000	12300000	4380000		4870000	6360000	6620000	3740000	6900000	5110000	15	F15:80706	409MAS_E15.raw	13	1	0	1	1	1	1	0	1	0	1	1	1	0	1	1	0	1	1		Acetylation (N-term)	A1:Acetylation (N-term):1000.00
S(+42.01)DAAVDTSSEITTKDLKEKKEVV	54.09	2534.3	23	0.8	634.582	80.73		0	2260000	4190000	16800000				7190000	7190000	1330000		8	F8:40827	409MAS_E08.raw	5	0	0	0	0	1	1	0	1	0	0	0	0	0	0	1	0	1	0	P26350|PTMA_MOUSE	Acetylation (N-term)	S1:Acetylation (N-term):1000.00
LLKNSPLVSRLTL	54.08	1452.9	13	0.9	485.309	109.58	98900000	81400000	70200000	60600000	177000000	220000000	28100000	37000000	247000000	247000000	45600000	72600000	15	F15:57294	409MAS_E15.raw	19	0	2	2	0	1	1	0	2	3	0	1	1	0	0	3	0	1	2	P08249|MDHM_MOUSE
TVGKSSKMLQHIDYRM	54.01	1892.96	16	0.8	474.248	57.37	2010000	2010000			15500000	29600000							9	F9:28065	409MAS_E09.raw	3	0	0	1	0	0	0	0	1	1	0	0	0	0	0	0	0	0	0	P63163|RSMN_MOUSE:P27048|RSMB_MOUSE
ARTQIDPSALVQRLEL	54	1809.01	16	0.8	604.011	145.93							630000	630000		0			15	F15:77238	409MAS_E15.raw	1	0	0	0	0	0	0	0	0	0	0	0	1	0	0	0	0	0	0	P58468|F207A_MOUSE
AIVEALVGKDM(+15.99)ANQVKAPLVL	53.98	2194.24	21	-0.3	1098.13	137.05	34400000	34400000	14300000	16500000	4870000	7050000	3170000	7270000	494000000	494000000	4190000	23200000	15	F15:72268	409MAS_E15.raw	13	0	0	1	0	1	1	0	1	1	0	1	1	0	0	4	0	1	1	Q99LX0|PARK7_MOUSE	Oxidation (M)	M11:Oxidation (M):1000.00
VLLPKKTESHHKAKGK	53.95	1800.07	16	-0.3	361.022	25.06			29600000	45200000	29400000	23600000	218000000	46500000	6570000	10500000	89300000	24200000	9	F9:10305	409MAS_E09.raw	18	0	0	0	0	2	2	0	2	2	0	2	2	0	1	1	0	2	2	C0HKE7|H2A1N_MOUSE:C0HKE5|H2A1G_MOUSE:C0HKE9|H2A1P_MOUSE:C0HKE6|H2A1I_MOUSE:C0HKE8|H2A1O_MOUSE:Q8BFU2|H2A3_MOUSE:Q6GSS7|H2A2A_MOUSE
LYQEPVLGPVRGPFPIIV	53.92	1993.14	18	0.5	997.578	187.81	3910000	3910000			3910000	4980000	4910000	4910000	87400000	87400000	5360000	5360000	15	F15:100483	409MAS_E15.raw	6	0	0	1	0	0	0	0	0	1	0	0	1	0	0	2	0	0	1
LYQEPVLGPVRGPFPILV	53.92	1993.14	18	0.5	997.578	187.81	3910000	3910000			3910000	4980000	4910000	4910000	87400000	87400000	5360000	5360000	15	F15:100483	409MAS_E15.raw	6	0	0	1	0	0	0	0	0	1	0	0	1	0	0	2	0	0	1
VLLPKKTESHHKPKGK	53.82	1826.09	16	0.4	366.225	30.38			9580000	9510000	11800000	10500000	37100000	72200000			35900000		12	F12:12796	409MAS_E12.raw	11	0	0	0	0	2	1	0	1	1	0	2	2	0	0	0	0	2	0	Q8CGP5|H2A1F_MOUSE
DQADLTIKLPDGHEFKFPNRLNM	53.78	2698.35	23	0.7	540.678	151.16	102000000	102000000			7590000	18300000							3	F3:76257	409MAS_E03.raw	4	0	0	2	0	0	0	0	1	1	0	0	0	0	0	0	0	0	0	P16045|LEG1_MOUSE
LTIKLPDGHEFKFPNRLN	53.77	2138.16	18	1.3	428.641	135.21									43600000	43600000			15	F15:71313	409MAS_E15.raw	3	0	0	0	0	0	0	0	0	0	0	0	0	0	0	3	0	0	0	P16045|LEG1_MOUSE
LKNGKKIPKVEMSDMSFSKDWSF	53.73	2701.36	23	1	541.28	100.96			100000000	18600000							30300000	30300000	6	F6:51626	409MAS_E06.raw	2	0	0	0	0	0	1	0	0	0	0	0	0	0	0	0	0	0	1	P01887|B2MG_MOUSE
LEVVQSGGKNIEL	53.72	1384.76	13	-1.5	693.384	93.36	43000000	20700000			24900000		5270000	5270000					2	F2:43771	409MAS_E02.raw	4	0	1	1	0	0	0	0	1	0	0	0	1	0	0	0	0	0	0	Q9Z2U0|PSA7_MOUSE
NELGISTPEELGL	53.69	1370.69	13	0.5	686.354	175.65	8340000		8960000		9340000	7020000	14400000		23200000	26300000	24500000	15400000	15	F15:93654	409MAS_E15.raw	14	1	1	0	0	1	0	1	1	1	1	1	0	1	1	1	1	1	1	P12787|COX5A_MOUSE
ALVGKDM(+15.99)ANQVKAPLVL	53.6	1782.01	17	1	595.01	98.75	26600000	8870000	4420000						48800000	48800000			15	F15:51082	409MAS_E15.raw	6	0	2	2	0	1	0	0	0	0	0	0	0	0	0	1	0	0	0	Q99LX0|PARK7_MOUSE	Oxidation (M)	M7:Oxidation (M):1000.00
A(+42.01)AQSAPKVVLK	53.57	1152.69	11	-0.9	577.35	67.3			2080000	3100000	30900000	28400000	2850000		6500000	14300000	4450000	2780000	8	F8:33303	409MAS_E08.raw	9	0	0	0	0	1	1	0	1	1	0	1	0	0	1	1	0	1	1	Q9CY57|CHTOP_MOUSE	Acetylation (N-term)	A1:Acetylation (N-term):1000.00
LAYEQVARALK	53.52	1260.72	11	0.1	421.247	75.57	7840000	7840000	6120000	15300000	12400000			8330000	8190000	8190000	5670000	5670000	18	F18:37536	409MAS_E18.raw	8	0	0	1	0	1	1	0	2	0	0	0	1	0	0	1	0	0	1	Q9Z1Q5|CLIC1_MOUSE
S(+42.01)AHLQWMVVRN	53.48	1381.69	11	1.5	691.855	114.96	5070000	5070000	4130000	5630000			1090000				1430000	1430000	3	F3:56140	409MAS_E03.raw	5	0	0	1	0	1	1	0	0	0	0	1	0	0	0	0	0	0	1	P41105|RL28_MOUSE	Acetylation (N-term)	S1:Acetylation (N-term):1000.00
AIVEALVGKDMANQVKAPLVLKD	53.47	2421.37	23	1.4	606.35	123.87	47600000	479000000	232000000	153000000	9760000	15700000	11100000	31500000			8610000	43700000	3	F3:61058	409MAS_E03.raw	24	0	3	4	0	4	2	0	1	2	0	1	2	0	0	0	0	2	3	Q99LX0|PARK7_MOUSE
IVNTNVPRASVPEGFLSE	53.37	1928	18	0.8	965.008	121.01	410000000	509000000	207000000	151000000	277000000	155000000	31900000	75100000	289000000	263000000	67800000	80900000	3	F3:59701	409MAS_E03.raw	23	1	2	2	1	2	1	1	2	1	0	1	2	0	2	2	0	1	2	P34884|MIF_MOUSE
NGKNIEDVIAQGVGKL	53.37	1653.9	16	0.8	552.309	129.72	2720000	2720000			6110000	6110000	3420000		30000000	30000000	3000000		15	F15:68209	409MAS_E15.raw	6	0	0	1	0	0	0	0	0	1	0	1	0	0	0	2	0	1	0	P99027|RLA2_MOUSE
T(+42.01)DRYTIHSQLEHL	53.36	1653.81	13	0.4	552.278	92.15	24800000	20700000	0	11600000	13800000	40400000	12500000	8700000	36200000	36200000	8610000	8610000	15	F15:47375	409MAS_E15.raw	9	0	1	1	0	0	1	0	1	1	0	1	1	0	0	1	0	0	1	Q923D4|SF3B5_MOUSE	Acetylation (N-term)	T1:Acetylation (N-term):1000.00
AEAPVGVETDL	53.36	1099.54	11	2.2	550.778	121.07	3320000	3770000	2590000	4190000	1600000	2610000	3020000	3020000	7460000	1310000	1550000	1550000	12	F12:62573	409MAS_E12.raw	11	0	1	1	0	1	1	0	1	1	0	0	1	0	2	1	0	0	1	Q9CX00|IST1_MOUSE
PMFIVNTNVPRASVPEGFLS	53.35	2174.12	20	0.2	725.714	163.26	22100000	135000000	73900000	22300000			28800000	28800000			52900000	52900000	3	F3:83054	409MAS_E03.raw	10	0	1	2	0	2	1	0	0	0	0	0	2	0	0	0	0	0	2	P34884|MIF_MOUSE
DKDGNGYISAAELRHVM(+15.99)TNL	53.31	2219.06	20	0.4	740.696	103.1									411000000	411000000			15	F15:53436	409MAS_E15.raw	4	0	0	0	0	0	0	0	0	0	0	0	0	0	0	4	0	0	0		Oxidation (M)	M17:Oxidation (M):1000.00
PAYHSSLM(+15.99)DPDTKL	53.29	1589.74	14	0.9	530.921	59.63									14900000	14900000			15	F15:29236	409MAS_E15.raw	1	0	0	0	0	0	0	0	0	0	0	0	0	0	0	1	0	0	0	Q9JM76|ARPC3_MOUSE	Oxidation (M)	M8:Oxidation (M):1000.00
PGGLLLGDEAPNFEANTTIGRIRFHDF	53.28	2956.48	27	0.4	740.128	148.91	28800000	28800000					458000	458000	14000000	14000000			3	F3:74917	409MAS_E03.raw	3	0	0	1	0	0	0	0	0	0	0	0	1	0	0	1	0	0	0	O08709|PRDX6_MOUSE
A(+42.01)ALTRNPQFQKLLE	53.28	1669.92	14	-1.2	835.964	141.45	27600000	27600000			7090000		2920000	2920000	7340000	72300000			15	F15:74732	409MAS_E15.raw	7	0	0	2	0	0	0	0	1	0	0	0	1	0	1	2	0	0	0	P06745|G6PI_MOUSE	Acetylation (N-term)	A1:Acetylation (N-term):1000.00
AGVGEFEAGISKNGQTREHALLAYTLGVKQL	53.28	3256.72	31	0.4	652.352	131.81	92000000	92000000			9290000	9290000							9	F9:69458	409MAS_E09.raw	3	0	0	2	0	0	0	0	0	1	0	0	0	0	0	0	0	0	0	P10126|EF1A1_MOUSE:P62631|EF1A2_MOUSE
AVRDMRQTVAVGVIK	53.26	1641.93	15	1.8	411.492	63.54	1010000	1010000	288000	1410000	14500000	11700000							9	F9:31546	409MAS_E09.raw	7	0	0	1	0	1	2	0	2	1	0	0	0	0	0	0	0	0	0	P10126|EF1A1_MOUSE:P62631|EF1A2_MOUSE
RINSGGKLPNFGF	53.25	1405.75	13	0	469.589	103.73	2450000	2450000	2610000	2610000	6790000	11800000	2900000	2900000	8570000	8570000	4800000		9	F9:53827	409MAS_E09.raw	7	0	0	1	0	0	1	0	1	1	0	0	1	0	0	1	0	1	0	P97855|G3BP1_MOUSE
S(+42.01)LSNKLTLDKLDVKGKRVVM(+15.99)RVDF	53.24	2818.57	24	0.9	564.722	100.12									6940000	6940000			15	F15:51830	409MAS_E15.raw	1	0	0	0	0	0	0	0	0	0	0	0	0	0	0	1	0	0	0	P09411|PGK1_MOUSE	Acetylation (N-term); Oxidation (M)	S1:Acetylation (N-term):1000.00;M20:Oxidation (M):1000.00
LPGELAKHAVSEGTKAVTKYTSSK	53.23	2501.35	24	1.1	417.899	81.26					62700000	28000000			45200000	45200000	2200000	2200000	15	F15:41374	409MAS_E15.raw	6	0	0	0	0	0	0	0	2	1	0	0	0	0	0	2	0	0	1
IREADIDGDGQVNY	53.21	1563.72	14	-0.2	782.865	79.61	100000000	121000000	39800000	75600000	137000000	179000000			93800000	71100000			15	F15:40434	409MAS_E15.raw	15	3	1	1	0	1	1	3	2	1	0	0	0	0	1	1	0	0	0
IREADLDGDGQVNY	53.21	1563.72	14	-0.2	782.865	79.61	100000000	121000000	39800000	75600000	137000000	179000000			93800000	71100000			15	F15:40434	409MAS_E15.raw	15	3	1	1	0	1	1	3	2	1	0	0	0	0	1	1	0	0	0
ATETVRSILKIDDVVNTR	53.2	2029.12	18	0.9	508.287	100.42	5770000	2970000	4020000	4180000	2920000	2250000	762000	762000	4580000	4580000	2230000	2230000	15	F15:52018	409MAS_E15.raw	9	0	1	1	0	1	1	0	1	1	0	0	1	0	0	1	0	0	1	P80315|TCPD_MOUSE
AKVAVLGASGGIGQPLSLLL	53.2	1863.12	20	0.1	932.567	192.13					29100000	29100000			26700000	26700000			9	F9:102805	409MAS_E09.raw	2	0	0	0	0	0	0	0	0	1	0	0	0	0	0	1	0	0	0	P08249|MDHM_MOUSE
MERFGSRNGKTSKKITISDCG	53.17	2314.15	21	1.3	579.546	36.83	1660000	5090000	5510000	44200000	38500000	134000000	41500000	41500000					3	F3:12782	409MAS_E03.raw	11	0	1	1	0	1	2	0	2	2	0	0	2	0	0	0	0	0	0	P17742|PPIA_MOUSE
KIGGIGTVPVGRVETGVLKPGM(+15.99)VVTF	53.15	2626.49	26	-0.2	657.629	125.93									28200000	28200000			15	F15:66131	409MAS_E15.raw	1	0	0	0	0	0	0	0	0	0	0	0	0	0	0	1	0	0	0	P10126|EF1A1_MOUSE	Oxidation (M)	M22:Oxidation (M):1000.00
KIGGIGTVPVGRVETGVIKPGM(+15.99)VVTF	53.15	2626.49	26	-0.2	657.629	125.93									28200000	28200000			15	F15:66131	409MAS_E15.raw	1	0	0	0	0	0	0	0	0	0	0	0	0	0	0	1	0	0	0		Oxidation (M)	M22:Oxidation (M):1000.00
KANDIEKAVQSLDKNGVDLL	53.1	2169.16	20	1.2	724.063	129.79	59300000	59300000	37400000	5750000					38300000	38300000			3	F3:64379	409MAS_E03.raw	4	0	0	2	0	0	1	0	0	0	0	0	0	0	0	1	0	0	0	Q9CPW4|ARPC5_MOUSE
SLVDAMNGKEGVVE	53.08	1446.7	14	-1.9	724.357	107.34	47300000		23000000	48600000	82700000	136000000	6000000	6000000	36400000		8360000	6840000	9	F9:55807	409MAS_E09.raw	11	0	1	0	0	1	1	0	2	2	0	0	1	0	1	0	0	1	1	P08249|MDHM_MOUSE
A(+42.01)EDIKTKIKNYK	53.05	1491.83	12	0	498.284	49.84			5820000	5820000	75700000	75700000	5240000	5240000	37300000	37300000	19700000	19700000	15	F15:23923	409MAS_E15.raw	6	0	0	0	0	0	1	0	0	1	0	0	1	0	0	1	0	0	2	P56391|CX6B1_MOUSE	Acetylation (N-term)	A1:Acetylation (N-term):1000.00
KMVEKDQDGGRKLTPQGQRDLDRIAGQVAAANKKH	53.04	3858.04	35	0.7	644.014	53.83	22700000	292000000	123000000	123000000	342000000	979000000					204000000	204000000	9	F9:26346	409MAS_E09.raw	13	0	1	3	0	0	2	0	3	3	0	0	0	0	0	0	0	0	1	Q9CZX8|RS19_MOUSE
LAANNLLAGLRGEAMPSELKL	52.93	2180.2	21	-0.3	727.74	153.15	33800000	33800000	9820000	9820000			7690000	7690000			11700000	11700000	3	F3:77326	409MAS_E03.raw	4	0	0	1	0	0	1	0	0	0	0	0	1	0	0	0	0	0	1	Q91Z53|GRHPR_MOUSE
IAIKPDGVQRGLVG	52.93	1421.84	14	0.2	474.952	75.23					19400000	19400000			4130000	4130000			15	F15:38027	409MAS_E15.raw	2	0	0	0	0	0	0	0	0	1	0	0	0	0	0	1	0	0	0	Q01768|NDKB_MOUSE:P15532|NDKA_MOUSE
LAIKPDGVQRGLVG	52.93	1421.84	14	0.2	474.952	75.23					19400000	19400000			4130000	4130000			15	F15:38027	409MAS_E15.raw	2	0	0	0	0	0	0	0	0	1	0	0	0	0	0	1	0	0	0
VKVGVNGFGRIGRLVT	52.89	1670.99	16	-2.2	418.755	89.92	2140000	4880000	3910000	3910000	19200000	11100000	2590000	2590000	9390000	9390000			15	F15:46168	409MAS_E15.raw	7	0	1	1	0	0	1	0	1	1	0	0	1	0	0	1	0	0	0	P16858|G3P_MOUSE
DRLHISPDR	52.88	1107.58	9	-0.5	370.2	37.43			2800000	2800000	73900000	54400000			7770000	2820000			9	F9:17054	409MAS_E09.raw	6	0	0	0	0	0	1	1	1	1	0	0	0	0	1	1	0	0	0	P34884|MIF_MOUSE
M(+42.01)DKNELVQKAKLAEQAERYDD	52.86	2535.23	21	0.5	634.814	99.72			9540000	9540000									6	F6:50922	409MAS_E06.raw	1	0	0	0	0	0	1	0	0	0	0	0	0	0	0	0	0	0	0	P63101|1433Z_MOUSE	Acetylation (N-term)	M1:Acetylation (N-term):1000.00
VLELAGNASKDLKVKRITPRHLQ	52.8	2585.51	23	-1.2	431.926	64.23					2710000	2710000							9	F9:31947	409MAS_E09.raw	1	0	0	0	0	0	0	0	0	1	0	0	0	0	0	0	0	0	0
YSVNVDYSKLKKEGPDF	52.79	1987.99	17	-0.3	498.004	91.82	4730000	7490000	5960000				22400000	22400000	17500000	17500000			15	F15:47199	409MAS_E15.raw	6	0	1	1	0	1	0	0	0	0	0	0	1	0	0	2	0	0	0	Q62425|NDUA4_MOUSE
PFLDIQKKLG	52.79	1157.68	10	-3.3	386.9	88.4									6170000	6170000			15	F15:45342	409MAS_E15.raw	1	0	0	0	0	0	0	0	0	0	0	0	0	0	0	1	0	0	0	Q99LY9|NDUS5_MOUSE
RALSTGEKGFGYK	52.79	1412.74	13	0.1	471.921	36.72					5540000	6720000							8	F8:16377	409MAS_E08.raw	2	0	0	0	0	0	0	0	1	1	0	0	0	0	0	0	0	0	0	P17742|PPIA_MOUSE
LTIKLPDGHEFKFPNRLNM(+15.99)EAINY	52.74	2875.47	24	-0.9	719.874	145.89									132000000	132000000			15	F15:77237	409MAS_E15.raw	2	0	0	0	0	0	0	0	0	0	0	0	0	0	0	2	0	0	0	P16045|LEG1_MOUSE	Oxidation (M)	M19:Oxidation (M):1000.00
TALQEVLKTAL	52.68	1185.7	11	1.2	593.856	145.79	7810000	13700000	5100000	3630000	5440000	5440000	3420000	4600000			9910000	9910000	18	F18:76347	409MAS_E18.raw	8	0	1	1	0	1	1	0	0	1	0	1	1	0	0	0	0	0	1	P63323|RS12_MOUSE
NKLLGGVTIAQGGVLPNIQA	52.68	1962.13	20	-0.4	655.049	152.64							6930000	31500000	74300000	74300000	10700000	12600000	15	F15:80914	409MAS_E15.raw	7	0	0	0	0	0	0	0	0	0	0	1	2	0	0	2	0	1	1	P27661|H2AX_MOUSE:Q64522|H2A2B_MOUSE
MIREADIDGDGQVNYEE	52.63	1952.84	17	0.4	977.429	88.06	37400000	28900000	3390000	35900000	0								3	F3:41214	409MAS_E03.raw	5	0	1	1	0	1	2	0	0	0	0	0	0	0	0	0	0	0	0
LSDRLHISPDRVYINY	52.61	1960.02	16	0.3	491.012	99.71	95900000	57500000	79600000	58400000	6120000	5770000	16700000	16700000	31500000	31500000	6200000	19900000	15	F15:51577	409MAS_E15.raw	18	0	2	3	0	2	2	0	2	1	0	0	2	0	0	2	0	1	1	P34884|MIF_MOUSE
A(+42.01)TLKDQLIVNLLK	52.61	1509.91	13	-1.6	755.962	174.41	6840000	13000000	1540000	8730000	6510000		3920000	3920000	22400000	22400000	307000	307000	15	F15:92939	409MAS_E15.raw	8	0	1	1	0	1	1	0	1	0	0	0	1	0	0	1	0	0	1	P06151|LDHA_MOUSE	Acetylation (N-term)	A1:Acetylation (N-term):1000.00
VSKHRAQVIYTRNTKGGDAPAAGEDA	52.6	2711.37	26	0.7	678.851	36.57	6880000	2770000	41200000	38700000	119000000	97200000	31800000	63400000	12300000	12300000	18400000	24400000	8	F8:16309	409MAS_E08.raw	20	0	2	1	0	2	2	0	2	2	0	2	2	0	0	2	0	2	1	P62852|RS25_MOUSE
ERLPAKDIQTN	52.59	1283.68	11	4.9	428.904	34.23			1730000		12000000	17000000	1890000	7240000	13000000	4980000			15	F15:15299	409MAS_E15.raw	13	0	0	0	0	1	0	1	2	2	0	1	2	0	3	1	0	0	0	Q9CX56|PSMD8_MOUSE
VGGASLKPEFVDIINAKQ	52.57	1885.03	18	0.6	629.351	112.77	5950000	5950000	3360000	3700000	3420000	4870000	2160000	2160000	4250000	4250000	816000	2210000	3	F3:54942	409MAS_E03.raw	9	0	0	1	0	1	1	0	1	1	0	0	1	0	0	1	0	1	1	P17751|TPIS_MOUSE
AKQVIEYARQLE	52.56	1446.78	12	2.3	483.269	73.07					1300000								8	F8:36615	409MAS_E08.raw	1	0	0	0	0	0	0	0	1	0	0	0	0	0	0	0	0	0	0	Q9CX56|PSMD8_MOUSE
GASLKPEFVDIINAKQ	52.54	1728.94	16	-0.2	577.321	115.77	3450000	3450000	4460000	7160000	17700000	20400000	1780000	1780000	12500000	12500000	974000	2270000	8	F8:60211	409MAS_E08.raw	9	0	0	1	0	1	1	0	1	1	0	0	1	0	0	1	0	1	1	P17751|TPIS_MOUSE
AKTEWLDGKHVVFGKVKEG	52.54	2127.15	19	-0.7	426.437	62.85	10000000	10000000			4140000	7360000	2840000	2840000					9	F9:31170	409MAS_E09.raw	5	0	0	2	0	0	0	0	1	1	0	0	1	0	0	0	0	0	0	P17742|PPIA_MOUSE
SIRGNNIRY	52.53	1091.58	9	2.1	364.869	33.97	961000		40100000	55400000	124000000	157000000	12700000	15200000	49100000	32000000	26700000	7210000	15	F15:15168	409MAS_E15.raw	24	1	1	0	1	3	2	2	2	3	0	1	1	0	1	2	1	2	1	P62315|SMD1_MOUSE
SLRGNNIRY	52.53	1091.58	9	2.1	364.869	33.97	961000		40100000	55400000	124000000	157000000	12700000	15200000	49100000	32000000	26700000	7210000	15	F15:15168	409MAS_E15.raw	24	1	1	0	1	3	2	2	2	3	0	1	1	0	1	2	1	2	1
A(+42.01)DKM(+15.99)DM(+15.99)SLDDIIKL	52.52	1680.8	14	-0.5	841.404	156.28									252000000	252000000			15	F15:83155	409MAS_E15.raw	2	0	0	0	0	0	0	0	0	0	0	0	0	0	0	2	0	0	0	O08583|THOC4_MOUSE:Q9JJW6|ALRF2_MOUSE	Acetylation (N-term); Oxidation (M)	A1:Acetylation (N-term):1000.00;M4:Oxidation (M):1000.00;M6:Oxidation (M):1000.00
KVKEGMNIVEAMERFG	52.5	1836.92	16	3	460.239	120.36					3770000	3770000							9	F9:63157	409MAS_E09.raw	2	0	0	0	0	0	0	0	0	2	0	0	0	0	0	0	0	0	0	P17742|PPIA_MOUSE
S(+42.01)LVIPEKFQHILR	52.47	1620.94	13	0.7	541.319	139.85	4840000	13900000	4520000	4520000	7830000	7710000	5460000	3700000	21700000	21700000	5440000	12200000	15	F15:73764	409MAS_E15.raw	10	0	1	1	0	0	1	0	1	1	0	1	1	0	0	1	0	1	1	P62270|RS18_MOUSE	Acetylation (N-term)	S1:Acetylation (N-term):1000.00
KLDPTSVTLKPMEIRTFL	52.44	2088.17	18	-0.5	523.048	137.26											1680000	1680000	18	F18:71776	409MAS_E18.raw	1	0	0	0	0	0	0	0	0	0	0	0	0	0	0	0	0	0	1	O09159|MA2B1_MOUSE
EDENFILKHTGPGILSMANAGPNTNGSQF	52.43	3058.45	29	0.6	1020.49	150.25	95900000	669000000	26300000	26300000							22400000	161000000	18	F18:78861	409MAS_E18.raw	4	0	1	1	0	0	1	0	0	0	0	0	0	0	0	0	0	0	1	P17742|PPIA_MOUSE
EDENFLLKHTGPGILSMANAGPNTNGSQF	52.43	3058.45	29	0.6	1020.49	150.25	95900000	669000000	26300000	26300000							22400000	161000000	18	F18:78861	409MAS_E18.raw	4	0	1	1	0	0	1	0	0	0	0	0	0	0	0	0	0	0	1
KQVHPDTGISSKAMGIM(+15.99)NSF	52.42	2163.05	20	1.9	541.77	70.65					5140000	5140000	6910000	6910000			8180000	8180000	18	F18:34797	409MAS_E18.raw	5	0	0	0	0	0	0	0	0	1	0	0	2	0	0	0	0	0	2		Oxidation (M)	M17:Oxidation (M):12.33
AWINTPKKQGGLGPMNIPLISDPKRTIAQDYG	52.39	3478.84	32	-0.2	696.775	122.88	48300000	48300000			18300000	18300000							3	F3:60486	409MAS_E03.raw	2	0	0	1	0	0	0	0	0	1	0	0	0	0	0	0	0	0	0	P35700|PRDX1_MOUSE
MELHGEGGSSGKAAGDETGAKVERAD	52.36	2558.17	26	3.5	512.642	36.62					6440000		2450000	4270000	10700000				8	F8:16341	409MAS_E08.raw	5	0	0	0	0	0	0	0	1	0	0	1	1	0	2	0	0	0	0	P97351|RS3A_MOUSE
AKTEWLDGKHVVFGKVKEGMNIVEA	52.35	2784.46	25	0.5	465.085	104.15	339000000	460000000	46100000	113000000	186000000	10100000	154000000	154000000			80200000	80200000	9	F9:54102	409MAS_E09.raw	16	0	2	3	0	1	2	0	2	1	0	0	3	0	0	0	0	0	2	P17742|PPIA_MOUSE
ELRPTLNELGISTPEELGL	52.23	2080.11	19	0.2	694.376	180.21	4990000		20000000	13300000	101000000	101000000	40700000	40700000	146000000	146000000	130000000	130000000	15	F15:96347	409MAS_E15.raw	10	0	1	0	0	1	1	0	0	2	0	0	1	0	0	2	0	0	2	P12787|COX5A_MOUSE
EQKIVVKVLKAQAQSQKAK	52.22	2123.28	19	-1.3	425.663	38.89	10900000	10900000	1210000	19300000	47600000	67400000	7980000	35900000	40600000	40600000	14100000	38900000	12	F12:16994	409MAS_E12.raw	13	0	0	1	0	1	1	0	2	1	0	1	2	0	0	1	0	2	1	Q9D1R9|RL34_MOUSE
AKTEWLDGKHVVFGKVKEGM	52.16	2258.19	20	-2.7	452.644	75.61	1070000	3510000			4650000	4650000	1660000	1660000					9	F9:38279	409MAS_E09.raw	4	0	1	1	0	0	0	0	0	1	0	0	1	0	0	0	0	0	0	P17742|PPIA_MOUSE
GSIITVYPKEIR	52.11	1374.79	12	-1.8	459.269	84.51	1850000	3010000	2360000	5190000	6290000	6290000	3860000	3860000	2980000	2980000	2310000	4060000	9	F9:43190	409MAS_E09.raw	9	0	1	1	0	1	1	0	0	1	0	0	1	0	0	1	0	1	1	O54782|MA2B2_MOUSE
A(+42.01)AQGEPQVQFKL	52.1	1356.7	12	0.1	679.359	151.15	83800000	133000000	51400000	77300000	81800000	60100000	28100000	28200000	68400000	82600000	48700000	29400000	8	F8:79983	409MAS_E08.raw	16	1	1	1	1	1	1	1	1	1	1	1	1	0	1	1	0	1	1	P62827|RAN_MOUSE	Acetylation (N-term)	A1:Acetylation (N-term):1000.00
SLVDAM(+15.99)NGKEGVVE	52.1	1462.7	14	0.3	732.356	67.98					3000000				60100000	60100000			15	F15:33996	409MAS_E15.raw	3	0	0	0	0	0	0	0	1	0	0	0	0	0	0	2	0	0	0	P08249|MDHM_MOUSE	Oxidation (M)	M6:Oxidation (M):1000.00
IREADIDGDGQVNYEE	52.07	1821.8	16	-0.4	911.908	85.38	57700000	62900000	33500000	61500000	45200000	52100000	30000000	39200000	50300000	30400000	37800000	37800000	9	F9:43685	409MAS_E09.raw	13	1	1	1	0	1	1	0	1	1	0	1	2	0	1	1	0	0	1
LAIVEALVGKDMANQVKAPLVL	52	2291.33	22	-0.2	764.783	173.08	8930000	119000000	28100000	28100000							9510000	9510000	3	F3:88576	409MAS_E03.raw	4	0	1	1	0	0	1	0	0	0	0	0	0	0	0	0	0	0	1	Q99LX0|PARK7_MOUSE
AVPGKTFVSITPAEVGVLVGKDRSSF	51.97	2660.45	26	1.4	666.122	139.83									15700000	15700000	1760000	1760000	15	F15:73830	409MAS_E15.raw	2	0	0	0	0	0	0	0	0	0	0	0	0	0	0	1	0	0	1	P62962|PROF1_MOUSE
EELGSKAKFAGRSFRNPLAK	51.95	2205.2	20	0.7	368.541	61.88	125000000	210000000	31600000	122000000	212000000	241000000	0	35700000	34200000	34200000	26500000	26500000	9	F9:30508	409MAS_E09.raw	19	0	3	2	0	1	2	0	3	2	0	0	3	0	0	2	0	0	1	P17182|ENOA_MOUSE
M(+42.01)DTSRVQPIKLAR	51.94	1555.85	13	1.3	519.625	89.24	3070000	3070000	3660000	3660000	10600000	10400000	1890000	1890000			1700000	1700000	9	F9:45830	409MAS_E09.raw	6	0	0	1	0	0	1	0	1	1	0	0	1	0	0	0	0	0	1	P62858|RS28_MOUSE	Acetylation (N-term)	M1:Acetylation (N-term):1000.00
A(+42.01)ETEERSLDNF	51.94	1351.59	11	-0.1	676.802	120.67	202000000	229000000	133000000	186000000	104000000	117000000	85900000	66800000	196000000	110000000	94500000		2	F2:59072	409MAS_E02.raw	17	1	1	1	1	1	1	1	1	1	1	1	1	1	1	1	1	1	0	Q4VAA2|CDV3_MOUSE	Acetylation (N-term)	A1:Acetylation (N-term):1000.00
DKDGNGYISAAELRHVM	51.93	1874.89	17	1.1	469.731	99.18					3700000			0					8	F8:50975	409MAS_E08.raw	1	0	0	0	0	0	0	0	1	0	0	0	0	0	0	0	0	0	0
AANEKAVHADFFNDF	51.92	1694.77	15	1.6	565.931	110.27					1820000				3730000	3730000	4000000	14700000	15	F15:57484	409MAS_E15.raw	4	0	0	0	0	0	0	0	1	0	0	0	0	0	0	1	0	1	1	Q3U898|CSN9_MOUSE
AVRDM(+15.99)RQTVAVGVIKAVDKKAGGAGKVTKSAQKAQKAK	51.91	3909.24	38	0.3	489.663	42.14	856000	856000							71400000	71400000			15	F15:19853	409MAS_E15.raw	3	0	0	1	0	0	0	0	0	0	0	0	0	0	0	2	0	0	0		Oxidation (M)	M5:Oxidation (M):1000.00
TAEILELAGNAARDNKKTRIIPRHLQL	51.91	3040.73	27	0	507.795	106.36							3550000	3550000	30000000	30000000			12	F12:54409	409MAS_E12.raw	2	0	0	0	0	0	0	0	0	0	0	0	1	0	0	1	0	0	0	C0HKE7|H2A1N_MOUSE:C0HKE5|H2A1G_MOUSE:C0HKE9|H2A1P_MOUSE:C0HKE6|H2A1I_MOUSE:C0HKE8|H2A1O_MOUSE:Q8BFU2|H2A3_MOUSE:Q8CGP7|H2A1K_MOUSE:Q8CGP5|H2A1F_MOUSE:Q6GSS7|H2A2A_MOUSE:P27661|H2AX_MOUSE:Q64522|H2A2B_MOUSE
LSDRLHISPDR	51.86	1307.69	11	0	436.906	42.33	2380000	41400000	25700000	25700000	45500000				33700000	65800000			8	F8:19421	409MAS_E08.raw	6	0	1	1	0	0	1	0	1	0	0	0	0	0	1	1	0	0	0	P34884|MIF_MOUSE
LSKGLIKLVSKHRAQVIYTRNTKGGDAPAAGEDA	51.83	3563.95	34	0.8	595	64.49	188000000	598000000	53900000	353000000	450000000	1200000000	272000000	272000000	476000000	476000000	439000000	439000000	9	F9:32319	409MAS_E09.raw	17	0	2	2	0	1	2	0	2	2	0	0	2	0	0	2	0	0	2	P62852|RS25_MOUSE
ASQQQKPEDSTIPSTELAKQVIEYARQLE	51.81	3286.67	29	-0.2	822.674	160.12											81400000	81400000	18	F18:84545	409MAS_E18.raw	1	0	0	0	0	0	0	0	0	0	0	0	0	0	0	0	0	0	1	Q9CX56|PSMD8_MOUSE
RQYAKDIGFIKLD	51.8	1565.86	13	-0.3	392.471	91.73	9710000	9710000	12100000	27300000			23000000	23000000			7180000	19100000	12	F12:46386	409MAS_E12.raw	11	0	0	3	0	2	2	0	0	0	0	0	2	0	0	0	0	1	1	P62274|RS29_MOUSE
NVLKVTKAAGTKKQFQKF	51.75	2035.19	18	1.6	408.047	35.84	9520000	9520000	1890000	7540000	9010000	15800000			7080000	7080000	6630000	6630000	18	F18:15492	409MAS_E18.raw	7	0	0	1	0	1	1	0	1	1	0	0	0	0	0	1	0	0	1	P62281|RS11_MOUSE
GETNPADSKPGTIRGDF	51.72	1760.83	17	1	587.952	58.06	20200000	41200000	29500000	29500000	106000000	106000000			67000000	27900000	12300000		15	F15:28510	409MAS_E15.raw	8	0	1	1	0	0	1	0	0	2	0	0	0	0	1	1	0	1	0	Q01768|NDKB_MOUSE:P15532|NDKA_MOUSE
LRASPQQRQILEENYGQKDPEKVARVKAL	51.72	3363.84	29	0.7	561.647	65.28	4680000	4680000	972000	972000	14600000	14600000	2080000	2080000	4920000	4920000			9	F9:32510	409MAS_E09.raw	5	0	0	1	0	0	1	0	0	1	0	0	1	0	0	1	0	0	0	Q920E5|FPPS_MOUSE
A(+42.01)SGVAVSDGVIKV	51.71	1242.68	13	0.4	622.348	142.75	12200000	14100000	8520000	10900000	7930000	6110000	11300000	8890000	26900000	9680000	11400000	8670000	15	F15:75521	409MAS_E15.raw	15	1	1	1	1	1	1	0	1	1	0	1	1	1	1	1	0	1	1	P18760|COF1_MOUSE	Acetylation (N-term)	A1:Acetylation (N-term):1000.00
AKTEWLDGKHVVFGKVKEGMNIVE	51.67	2713.43	24	4.1	543.695	90.88	230000000	515000000	26400000	62900000	61600000	334000000	23000000	23000000			52400000	52400000	3	F3:42808	409MAS_E03.raw	15	0	3	3	0	1	1	0	1	3	0	0	2	0	0	0	0	0	1	P17742|PPIA_MOUSE
INTQWLLTSGTTEANAWK	51.62	2033.02	18	4	678.684	140.97	143000000	21100000	16900000										1	F1:70605	409MAS_E01.raw	19	10	4	1	2	2	0	0	0	0	0	0	0	0	0	0	0	0	0
AEAAAAPAPAAGPGQM(+15.99)SFTFASPTQVF	51.61	2608.23	27	-0.7	1305.12	178.57	3430000	21500000	47200000	37700000	9460000	32700000	41200000	50100000	18100000	273000000	62300000	62300000	15	F15:95346	409MAS_E15.raw	32	1	1	4	0	3	2	1	1	5	1	3	2	0	1	2	1	0	4	Q9D3D9|ATPD_MOUSE	Oxidation (M)	M16:Oxidation (M):1000.00
AEAAAAPAPAAGPGQM(+15.99)S	51.6	1482.68	17	-0.3	742.346	51.56					0	2590000			2010000	20300000	434000		15	F15:25037	409MAS_E15.raw	4	0	0	0	0	0	0	0	0	1	0	0	0	0	1	1	0	1	0	Q9D3D9|ATPD_MOUSE	Oxidation (M)	M16:Oxidation (M):1000.00
VAYWRQAGLSY	51.59	1312.66	11	0.5	657.336	105.46	77700000	114000000	127000000	161000000	163000000	296000000	153000000	260000000	213000000		230000000	289000000	17	F17:53346	409MAS_E17.raw	11	0	1	1	0	1	1	0	1	1	0	1	1	0	1	0	0	1	1	P56382|ATP5E_MOUSE
KLDPTSVTLKPMEIRT	51.58	1828.01	16	-0.3	458.01	87.79	6130000	8090000	7670000	7670000	6200000	6200000	4530000	4530000			4070000	9890000	3	F3:41144	409MAS_E03.raw	10	0	2	2	0	0	1	0	0	1	0	0	1	0	0	0	0	1	2	O09159|MA2B1_MOUSE
LVYPFPGPIPN	51.57	1212.65	11	0.1	607.335	180.06							9240000	9240000	6160000	6160000	7800000	5910000	12	F12:95242	409MAS_E12.raw	4	0	0	0	0	0	0	0	0	0	0	0	1	0	0	1	0	1	1
TQQLAQATGKPAQYI	51.56	1616.85	15	-1.7	809.432	84.43					5860000	5490000			1130000	1130000			9	F9:43147	409MAS_E09.raw	3	0	0	0	0	0	0	0	1	1	0	0	0	0	0	1	0	0	0	P34884|MIF_MOUSE
HTGPGILSM(+15.99)ANAGPNTNGSQF	51.52	2085.95	21	0.3	696.325	96.01					8260000				102000000	102000000			15	F15:49509	409MAS_E15.raw	2	0	0	0	0	0	0	0	1	0	0	0	0	0	0	1	0	0	0	P17742|PPIA_MOUSE	Oxidation (M)	M9:Oxidation (M):1000.00
A(+42.01)SSDIQVKELEKRASGQAFE	51.5	2234.12	20	-0.6	745.713	105.72	55900000	96100000	41300000	41300000	36800000		52900000	52900000	37500000	37500000	61500000	61500000	2	F2:50551	409MAS_E02.raw	7	0	1	1	0	0	1	0	1	0	0	0	1	0	0	1	0	0	1	P54227|STMN1_MOUSE	Acetylation (N-term)	A1:Acetylation (N-term):1000.00
A(+42.01)FKDTGKTPVEPEVAIHRIRIT	51.47	2519.39	22	0.3	504.885	94.14	2370000	6430000	1380000	1380000	23100000	22700000			12200000	12200000			15	F15:48490	409MAS_E15.raw	6	0	1	1	0	0	1	0	1	1	0	0	0	0	0	1	0	0	0	P60867|RS20_MOUSE	Acetylation (N-term)	A1:Acetylation (N-term):1000.00
ANVGWNGSTFA	51.46	1122.51	11	1	562.263	119.41	247000000	329000000	164000000	420000000	74400000	125000000	90400000	115000000	191000000	20700000	136000000	105000000	2	F2:58357	409MAS_E02.raw	23	1	3	3	0	1	2	0	2	1	0	2	1	1	2	1	0	2	1	P34884|MIF_MOUSE
LGKKGLEKNLGIGKITPFEEKM(+15.99)	51.44	2445.37	22	1.6	490.081	72.96									4060000	4060000			15	F15:36775	409MAS_E15.raw	1	0	0	0	0	0	0	0	0	0	0	0	0	0	0	1	0	0	0	P08249|MDHM_MOUSE	Oxidation (M)	M22:Oxidation (M):1000.00
EAGISKNGQTREHALLAYTLGVKQL	51.43	2696.46	25	-0.5	675.122	102.6	18200000	30200000	11700000	11700000	7710000	24700000			12400000	12400000	2610000	2610000	9	F9:53332	409MAS_E09.raw	11	0	2	2	0	0	2	0	1	2	0	0	0	0	0	1	0	0	1	P10126|EF1A1_MOUSE:P62631|EF1A2_MOUSE
FYTRAASTARHLYLRGGAGVGSMTKIYG	51.4	3003.55	28	-0.4	601.717	92.69					64200000	64200000							9	F9:47829	409MAS_E09.raw	1	0	0	0	0	0	0	0	0	1	0	0	0	0	0	0	0	0	0	Q9CZX8|RS19_MOUSE
TGVINAPETI	51.37	1013.54	10	0.3	507.777	111.68	8720000	10400000	21800000	55000000	8590000	13400000	16000000	25100000	13000000	6000000	15100000	12400000	18	F18:57675	409MAS_E18.raw	22	1	1	1	1	1	2	1	2	2	1	1	2	1	1	1	1	1	1	P32037|GTR3_MOUSE
AIAGEDFSIVASDTRL	51.32	1663.84	16	3.4	832.931	143.07			5170000		4210000	4210000	1830000	1830000	5250000	5250000	2040000	2840000	15	F15:75645	409MAS_E15.raw	6	0	0	0	0	1	0	0	0	1	0	0	1	0	0	1	0	1	1	O09061|PSB1_MOUSE
VTYVPVTTF	51.3	1025.54	9	0.5	1026.55	148.09	14300000	41600000	8320000	30000000	158000000	177000000	23400000	49100000	194000000	111000000	96100000	50100000	15	F15:78516	409MAS_E15.raw	29	2	1	2	0	1	2	3	2	2	1	1	2	1	2	2	1	2	2	P62900|RL31_MOUSE
FRQYAKDIGF	51.27	1243.63	10	1	415.553	83.81	6320000	1530000	4450000	7450000	9680000	9680000	7330000	7330000			5950000	5950000	9	F9:42783	409MAS_E09.raw	7	0	1	1	0	1	1	0	0	1	0	0	1	0	0	0	0	0	1	P62274|RS29_MOUSE
EDEEAEAPTGKRVAEDDEDDDVDTKKQKTEEDD	51.25	3750.6	33	1.4	751.128	37.25	5560000	5560000			13500000	12100000	7550000	11700000					8	F8:16683	409MAS_E08.raw	7	0	0	1	0	0	0	0	2	1	0	2	1	0	0	0	0	0	0	P26350|PTMA_MOUSE
GEEEDGDEDEEAEAPTGKRVAEDDEDDDVDTKKQKTEEDD	51.25	4481.82	40	-0.6	747.977	43.48	19200000	19200000	5260000	5260000	32400000	32400000	33800000	33800000					9	F9:20409	409MAS_E09.raw	4	0	0	1	0	0	1	0	0	1	0	0	1	0	0	0	0	0	0	P26350|PTMA_MOUSE
PVVRKVEQKIANDNSLNHEYLPILGL	51.24	2958.63	26	-0.1	740.664	127.91	31700000	31700000			10200000	10200000			30300000	30300000	6740000	6740000	15	F15:67208	409MAS_E15.raw	8	0	0	1	0	0	0	0	0	2	0	0	0	0	0	3	0	0	2	P05201|AATC_MOUSE
PAYHSSLMDPDTKLIG	51.23	1743.85	16	0.5	582.291	102.96	2320000	2320000	3510000	3600000	10900000	11400000					2800000	2800000	9	F9:53464	409MAS_E09.raw	6	0	0	1	0	1	1	0	1	1	0	0	0	0	0	0	0	0	1	Q9JM76|ARPC3_MOUSE
AILGGAKVADKIQLINNML	51.22	1981.14	19	-1.7	661.386	148.38	25100000	25100000			17900000	15200000					17600000	17600000	18	F18:77872	409MAS_E18.raw	4	0	0	1	0	0	0	0	1	1	0	0	0	0	0	0	0	0	1	P09411|PGK1_MOUSE
IHAKRVTIMPKDIQL	51.19	1762.03	15	0.3	588.35	77.6			632000	632000	56900000	56900000	36100000	157000000			28100000	108000000	12	F12:38466	409MAS_E12.raw	9	0	0	0	0	0	1	0	0	2	0	1	2	0	0	0	0	1	2	P02301|H3C_MOUSE:P84244|H33_MOUSE:P68433|H31_MOUSE
A(+42.01)ELGEADEAELQRL	51.1	1584.76	14	0	793.389	161.06	1950000	2540000	2730000	3420000	2870000	2250000	3780000	3780000	3190000	3650000	4690000	3410000	15	F15:85578	409MAS_E15.raw	14	1	1	1	1	1	1	1	1	1	0	0	1	0	1	1	0	1	1	P62077|TIM8B_MOUSE	Acetylation (N-term)	A1:Acetylation (N-term):1000.00
GLLSDRLHISPDR	51.07	1477.8	13	-0.2	493.607	81.69	14200000	14200000			55200000	74100000			38300000	38300000	2030000	2030000	8	F8:41322	409MAS_E08.raw	5	0	0	1	0	0	0	0	1	1	0	0	0	0	0	1	0	0	1	P34884|MIF_MOUSE
IVNTNVPRASVPEGFLSELTQ	51.06	2270.19	21	-0.2	757.737	157.23	40800000	185000000	49700000										3	F3:79677	409MAS_E03.raw	7	0	3	2	0	2	0	0	0	0	0	0	0	0	0	0	0	0	0	P34884|MIF_MOUSE
FDITADDEPLGRVS	51.02	1533.73	14	-0.7	767.872	123.62	113000000	182000000	62400000	114000000	88800000	102000000	21700000	48600000	138000000	101000000	23300000	2950000	14	F14:63640	409MAS_E14.raw	22	1	1	3	0	2	2	1	2	1	0	2	1	1	2	1	0	1	1	P17742|PPIA_MOUSE
A(+42.01)TAVVVNIGKKLYE	51.01	1545.88	14	-1.6	773.944	153.46	1690000	1690000	3670000	3670000	4270000	4270000			10700000	10700000	832000	832000	15	F15:81349	409MAS_E15.raw	5	0	0	1	0	0	1	0	0	1	0	0	0	0	0	1	0	0	1	Q9DCL9|PUR6_MOUSE	Acetylation (N-term)	A1:Acetylation (N-term):1000.00
AVRDM(+15.99)RQTVAVGVIKAVD	51	1943.06	18	-1	486.772	67.78	688000	688000							21200000	21200000			15	F15:33813	409MAS_E15.raw	3	0	0	1	0	0	0	0	0	0	0	0	0	0	0	2	0	0	0	P10126|EF1A1_MOUSE	Oxidation (M)	M5:Oxidation (M):1000.00
SAMTEEAAVAIKAMAK	50.99	1620.82	16	2	541.282	118.15	17800000	17800000	19000000	19000000	16300000	16300000	17800000	17800000			20100000	20100000	9	F9:61814	409MAS_E09.raw	5	0	0	1	0	0	1	0	0	1	0	0	1	0	0	0	0	0	1	P63242|IF5A1_MOUSE
S(+42.01)LSNKLTLDKLDVKGKRVVM(+15.99)RVD	50.97	2671.51	23	1.4	535.309	79.69	2820000								15100000	15100000			15	F15:40566	409MAS_E15.raw	1	0	0	0	0	0	0	0	0	0	0	0	0	0	0	1	0	0	0	P09411|PGK1_MOUSE	Acetylation (N-term); Oxidation (M)	S1:Acetylation (N-term):1000.00;M20:Oxidation (M):1000.00
QAASNFKSPVKTIR	50.96	1545.86	14	-1.4	387.472	37.1	2820000		717000	717000									6	F6:16213	409MAS_E06.raw	1	0	0	0	0	0	1	0	0	0	0	0	0	0	0	0	0	0	0	P67871|CSK2B_MOUSE
A(+42.01)DQLTEEQIAEFKEA	50.91	1762.83	15	0.1	882.42	160.89	9970000		13300000	23800000			16900000	25300000	22200000	15300000	28800000	24700000	11	F11:84334	409MAS_E11.raw	13	1	1	0	0	1	1	0	0	0	1	1	1	1	1	1	1	1	1		Acetylation (N-term)	A1:Acetylation (N-term):1000.00
KVVLRGLGSVVAVEERSLTG	50.9	2068.2	20	2.6	518.059	114.86									3120000	3120000			15	F15:59973	409MAS_E15.raw	1	0	0	0	0	0	0	0	0	0	0	0	0	0	0	1	0	0	0	O54782|MA2B2_MOUSE
FADKVPKTAENFR	50.88	1521.79	13	1.5	508.273	49.6					93800000	43600000			59400000	59400000			8	F8:23664	409MAS_E08.raw	7	0	0	0	0	0	0	0	4	1	0	0	0	0	0	2	0	0	0	P17742|PPIA_MOUSE
FKVVPEMTELLKKK	50.88	1688.99	14	-0.9	423.254	87.34	2820000	2820000			865000	3230000	1310000	1310000			1690000	1690000	9	F9:44816	409MAS_E09.raw	5	0	0	1	0	0	0	0	1	1	0	0	1	0	0	0	0	0	1
FKVVPEMTEILKKK	50.88	1688.99	14	-0.9	423.254	87.34	2820000	2820000			865000	3230000	1310000	1310000			1690000	1690000	9	F9:44816	409MAS_E09.raw	5	0	0	1	0	0	0	0	1	1	0	0	1	0	0	0	0	0	1	Q99LC5|ETFA_MOUSE
FSDYPPLGRF	50.84	1197.58	10	0.5	599.798	125.23	273000000	302000000	82600000	136000000	291000000	446000000	45400000	90800000	449000000	239000000	64200000	64400000	15	F15:65885	409MAS_E15.raw	27	1	2	2	0	2	2	1	2	3	0	2	1	1	4	1	0	2	1	P10126|EF1A1_MOUSE
LVGPFAPGITEKTPEGK	50.82	1739.95	17	-0.3	580.989	93.4	93000000	163000000	126000000	243000000	85500000	148000000	77300000	180000000	44700000	90900000	94100000	136000000	12	F12:47605	409MAS_E12.raw	18	0	2	2	0	1	2	0	1	2	0	1	1	0	2	1	0	1	2	Q9DBG5|PLIN3_MOUSE
KVLKQVHPDTGISSKAM(+15.99)GIM(+15.99)NSF	50.81	2519.29	23	0.6	630.83	62.08									322000000	322000000			15	F15:30689	409MAS_E15.raw	4	0	0	0	0	0	0	0	0	0	0	0	0	0	0	4	0	0	0		Oxidation (M)	M17:Oxidation (M):1000.00;M20:Oxidation (M):1000.00
ALKPYSKGGPRVW	50.79	1457.81	13	1.6	365.461	51.89	3060000	3060000			3920000	4210000							9	F9:25033	409MAS_E09.raw	3	0	0	1	0	0	0	0	1	1	0	0	0	0	0	0	0	0	0	P06745|G6PI_MOUSE
RRVHPISTMIKGL	50.72	1506.88	13	1.5	377.728	65.45	6320000	18600000	5570000	5570000	22900000	70000000	5190000	5190000			6120000	6120000	18	F18:31904	409MAS_E18.raw	10	0	2	2	0	0	1	0	1	2	0	0	1	0	0	0	0	0	1	P06151|LDHA_MOUSE
RRVHPISTMLKGL	50.72	1506.88	13	1.5	377.728	65.45	6320000	18600000	5570000	5570000	22900000	70000000	5190000	5190000			6120000	6120000	18	F18:31904	409MAS_E18.raw	10	0	2	2	0	0	1	0	1	2	0	0	1	0	0	0	0	0	1
AVRDM(+15.99)RQTVAVGVIK	50.72	1657.93	15	-0.2	415.49	39.69									7380000	7380000			15	F15:18273	409MAS_E15.raw	2	0	0	0	0	0	0	0	0	0	0	0	0	0	0	2	0	0	0	P10126|EF1A1_MOUSE:P62631|EF1A2_MOUSE	Oxidation (M)	M5:Oxidation (M):1000.00
AQATGKPAQYIAV	50.71	1316.71	13	0.4	659.362	73.82	7690000	7690000	4600000	4600000	9800000	19000000	1990000	4090000	6430000	6430000	3160000		8	F8:37010	409MAS_E08.raw	8	0	0	1	0	0	1	0	1	1	0	1	1	0	0	1	0	1	0	P34884|MIF_MOUSE
PTNIKWGEAGAEY	50.69	1434.68	13	-0.4	718.346	95.34	23400000	23400000	7960000		51400000	101000000	506000	11100000			5650000	28500000	12	F12:48429	409MAS_E12.raw	8	0	0	1	0	1	0	0	1	1	0	1	1	0	0	0	0	1	1	P16858|G3P_MOUSE
AEAAAAPAPAAGPGQMSF	50.65	1613.75	18	1.6	807.884	120.85	3280000	2350000	3380000	5560000	15000000	22900000	2070000	3360000	19800000		2390000	2390000	18	F18:62647	409MAS_E18.raw	11	0	1	1	0	1	1	1	1	1	0	1	1	0	1	0	0	0	1	Q9D3D9|ATPD_MOUSE
ITFDQADLTIKLPDGHEFKFPNRLNM(+15.99)EA	50.62	3275.63	28	-0.4	656.133	154.21									626000000	626000000			15	F15:81781	409MAS_E15.raw	2	0	0	0	0	0	0	0	0	0	0	0	0	0	0	2	0	0	0	P16045|LEG1_MOUSE	Oxidation (M)	M26:Oxidation (M):1000.00
NELGISTPEELGLDKV	50.61	1712.88	16	-0.7	857.448	143.14	6410000	16800000	30100000	23600000	10500000	10500000			300000	32800000	41000000	49500000	5	F5:74591	409MAS_E05.raw	9	0	1	1	0	1	1	0	0	1	0	0	0	0	1	1	0	1	1	P12787|COX5A_MOUSE
A(+42.01)FKDTGKTPVEPEVAIHRIR	50.58	2305.25	20	0	462.058	77.6			4390000	4390000	15000000	15000000			5190000	5190000			9	F9:39373	409MAS_E09.raw	3	0	0	0	0	0	1	0	0	1	0	0	0	0	0	1	0	0	0	P60867|RS20_MOUSE	Acetylation (N-term)	A1:Acetylation (N-term):1000.00
KKGLEKNLGIGKITPFEEKM(+15.99)	50.56	2275.26	20	-2.6	456.058	63.48									12400000	12400000			15	F15:31477	409MAS_E15.raw	2	0	0	0	0	0	0	0	0	0	0	0	0	0	0	2	0	0	0	P08249|MDHM_MOUSE	Oxidation (M)	M20:Oxidation (M):1000.00
FDDESDPFEVL	50.51	1311.55	11	-0.4	656.782	197.32	135000000	366000000	71300000	261000000	29900000	125000000	32900000	144000000	125000000	191000000	60900000	150000000	3	F3:101886	409MAS_E03.raw	21	1	1	3	1	1	4	0	1	1	0	1	1	0	2	2	0	1	1	Q9CY58|PAIRB_MOUSE
IREADIDGDGQVN	50.5	1400.65	13	-1.2	701.333	57.15	83600000	83600000	35200000	69800000	173000000	207000000	59700000	59700000	116000000	78100000	47000000	60700000	8	F8:27778	409MAS_E08.raw	13	0	0	1	1	1	1	1	1	1	0	0	1	1	1	1	0	1	1
IREADLDGDGQVN	50.5	1400.65	13	-1.2	701.333	57.15	83600000	83600000	35200000	69800000	173000000	207000000	59700000	59700000	116000000	78100000	47000000	60700000	8	F8:27778	409MAS_E08.raw	13	0	0	1	1	1	1	1	1	1	0	0	1	1	1	1	0	1	1
AAIQESGVERQVL	50.47	1398.75	13	0.2	700.381	85.51	9140000	9140000	3790000	7590000	14700000	18600000	6540000	6540000	8350000	8050000	5240000	6200000	12	F12:42932	409MAS_E12.raw	10	0	0	1	0	1	1	0	1	1	0	0	1	0	1	1	0	1	1	Q60692|PSB6_MOUSE
LRASPQQRQILEENYGQKD	50.43	2272.16	19	-0.7	569.046	46.21	3930000	3930000			3600000	7850000	1390000	1390000	3220000	3220000	3860000	3860000	3	F3:18058	409MAS_E03.raw	6	0	0	1	0	0	0	0	1	1	0	0	1	0	0	1	0	0	1	Q920E5|FPPS_MOUSE
S(+42.01)LRKQTPSDFLKQIIGRPVVVKL	50.43	2663.59	23	1.8	533.725	148.18	4610000	4610000									6900000	6900000	18	F18:77705	409MAS_E18.raw	2	0	0	1	0	0	0	0	0	0	0	0	0	0	0	0	0	0	1	P62313|LSM6_MOUSE	Acetylation (N-term)	S1:Acetylation (N-term):1000.00
YFEKYGKIET	50.42	1276.63	10	-2.2	426.551	60.06					8750000	13500000			4820000	4820000			15	F15:29633	409MAS_E15.raw	3	0	0	0	0	0	0	0	1	1	0	0	0	0	0	1	0	0	0	Q8BG05|ROA3_MOUSE
KAISFKRQIVAGTNLF	50.39	1792.04	16	-0.2	449.016	88.88	35000000	45500000	9130000	9130000	5490000	4490000	3410000	3410000	12400000	12400000	8850000	8850000	3	F3:41686	409MAS_E03.raw	10	0	2	2	0	0	1	0	1	1	0	0	1	0	0	1	0	0	1	Q62426|CYTB_MOUSE
M(+15.99)IREADIDGDGQVNYEE	50.38	1968.84	17	0.4	985.426	81.08									13000000	13000000			15	F15:41238	409MAS_E15.raw	1	0	0	0	0	0	0	0	0	0	0	0	0	0	0	1	0	0	0		Oxidation (M)	M1:Oxidation (M):1000.00
AVLLPKKTESHHKAKGK	50.37	1871.11	17	-0.5	375.229	27.44			9170000	9170000	7120000		65100000	21900000	2010000	2010000	30200000	2450000	11	F11:10960	409MAS_E11.raw	10	0	0	0	0	0	1	0	1	0	0	3	1	0	0	1	0	2	1	C0HKE7|H2A1N_MOUSE:C0HKE5|H2A1G_MOUSE:C0HKE9|H2A1P_MOUSE:C0HKE6|H2A1I_MOUSE:C0HKE8|H2A1O_MOUSE:Q8BFU2|H2A3_MOUSE:Q6GSS7|H2A2A_MOUSE
PPMEAAGFTAQ	50.36	1118.51	11	0.3	560.261	104.29	96500000	109000000	38100000	38100000	101000000	192000000	23700000		78500000		23100000	49500000	8	F8:54059	409MAS_E08.raw	12	0	1	2	0	0	1	1	1	2	0	1	0	0	1	0	0	1	1	P10126|EF1A1_MOUSE
M(+15.99)(+42.01)NNAGLNSEKVSALIQKL	50.35	1987.04	18	0.4	663.355	152.9									37400000	37400000			15	F15:81016	409MAS_E15.raw	2	0	0	0	0	0	0	0	0	0	0	0	0	0	0	2	0	0	0	Q8R016|BLMH_MOUSE	Oxidation (M); Acetylation (N-term)	M1:Oxidation (M):1000.00;M1:Acetylation (N-term):1000.00
RQYAKDIGF	50.33	1096.57	9	-0.8	366.529	60.32	72900000	165000000	117000000	137000000	72600000	161000000	43600000	103000000	84700000	160000000	79400000	127000000	9	F9:30075	409MAS_E09.raw	35	0	3	3	0	3	3	0	3	3	0	4	2	0	2	2	0	3	4	P62274|RS29_MOUSE
TSRGPGTSFEF	50.3	1184.55	11	0.9	593.281	89.27	68400000	75500000	26800000	30400000	65200000	65200000			16900000	16900000			15	F15:45953	409MAS_E15.raw	7	1	1	1	0	1	1	0	0	1	0	0	0	0	0	1	0	0	0	Q99LX0|PARK7_MOUSE
HSIGKIGGAQNRNYSKLL	50.28	1955.07	18	0.6	489.775	51.01					41700000		6180000	6180000	44800000	44800000			15	F15:24528	409MAS_E15.raw	3	0	0	0	0	0	0	0	1	0	0	0	1	0	0	1	0	0	0	P34884|MIF_MOUSE
SVIVVLRNPLIAGK	50.24	1477.93	14	0.5	493.652	119.44	700000	700000			1300000	1300000	521000	521000	3020000	3020000			15	F15:62614	409MAS_E15.raw	4	0	0	1	0	0	0	0	0	1	0	0	1	0	0	1	0	0	0	P62317|SMD2_MOUSE
S(+42.01)RRYDSRTTIFSPEGRLYQ	50.24	2373.18	19	1	594.303	88.97	31800000	31800000	12400000	14100000	16000000	18200000			9260000	9260000	3360000	3360000	8	F8:45502	409MAS_E08.raw	7	0	0	1	0	1	1	0	1	1	0	0	0	0	0	1	0	0	1	Q9R1P0|PSA4_MOUSE	Acetylation (N-term)	S1:Acetylation (N-term):1000.00
MRIEEALGDKAVFAGRKFRNPKAK	50.18	2731.51	24	0	456.258	59.05	4100000	4100000			17000000	17000000	5270000	5270000			6180000	6180000	18	F18:28340	409MAS_E18.raw	4	0	0	1	0	0	0	0	0	1	0	0	1	0	0	0	0	0	1
S(+42.01)DAAVDTSSEITTKDLKEKKEVVEE	50.17	2792.38	25	0.5	699.103	82.73	5840000	11300000	9030000		41400000	52400000			20800000	20800000	7790000	7790000	9	F9:42189	409MAS_E09.raw	7	0	1	1	0	1	0	0	1	1	0	0	0	0	0	1	0	0	1	P26350|PTMA_MOUSE	Acetylation (N-term)	S1:Acetylation (N-term):1000.00
FAKPRNQGGYGGSSSSSSYGSGRRF	50.14	2596.22	25	0.8	520.251	37.74	8880000	8880000	6780000	8740000	16500000	23300000	7260000	7260000	4780000	4780000	2340000		12	F12:16444	409MAS_E12.raw	13	0	0	2	0	2	1	0	2	2	0	0	2	0	0	1	0	1	0	P49312|ROA1_MOUSE
KVLPGVDALSNV	50.11	1210.69	12	0.1	606.353	121.42	13400000	14600000	11600000		19500000	20300000	10900000	14400000	10100000	20400000	9060000	10700000	12	F12:62725	409MAS_E12.raw	11	0	1	1	0	1	0	0	1	1	0	1	1	0	1	1	0	1	1	P09411|PGK1_MOUSE
EQIAEEQKANPD	50.05	1370.63	12	0.8	686.323	38.03					3650000	3130000	2700000	2700000	2100000	2100000			9	F9:17395	409MAS_E09.raw	4	0	0	0	0	0	0	0	1	1	0	0	1	0	0	1	0	0	0	Q64012|RALY_MOUSE
LAIVEALVGKDM(+15.99)ANQVKAPLVL	50.04	2307.32	22	0.3	770.115	163.15	9910000	9910000							115000000	115000000			15	F15:86623	409MAS_E15.raw	2	0	0	1	0	0	0	0	0	0	0	0	0	0	0	1	0	0	0	Q99LX0|PARK7_MOUSE	Oxidation (M)	M12:Oxidation (M):1000.00
EVAGDIQLTHVQT	50.03	1409.72	13	-1.6	705.864	94.94	4760000	4630000	5250000	14300000	15900000	24600000	555000	14400000	5590000	5590000			9	F9:48976	409MAS_E09.raw	10	0	1	1	0	1	1	0	1	2	0	1	1	0	0	1	0	0	0	O08573|LEG9_MOUSE
RVAEFHTEL	50.01	1100.56	9	0.8	367.861	56.95			1410000	7550000	5920000		1570000	10100000	2000000	2000000	8780000	11800000	15	F15:27920	409MAS_E15.raw	12	0	0	0	0	1	2	0	1	0	0	1	2	0	0	1	0	2	2	Q9CX56|PSMD8_MOUSE
MTQQPRPVL	49.97	1068.58	9	-0.4	535.295	61.7	14700000	76000000	48700000	101000000	172000000	330000000	78200000	148000000	381000000		97900000	113000000	9	F9:30779	409MAS_E09.raw	14	0	1	1	0	1	1	0	1	1	0	1	1	1	2	0	1	1	1	Q9CQS2|NOP10_MOUSE
FADKVPKTAENFRALSTGEKGFG	49.96	2469.27	23	-2.9	494.859	87.64					4300000	4300000							9	F9:44965	409MAS_E09.raw	1	0	0	0	0	0	0	0	0	1	0	0	0	0	0	0	0	0	0	P17742|PPIA_MOUSE
A(+42.01)GQAFRKFLPL	49.94	1288.73	11	0.4	645.372	158.88	23700000	51000000	35700000	0			11600000				20300000		3	F3:80417	409MAS_E03.raw	5	0	1	1	0	1	0	0	0	0	0	1	0	0	0	0	0	1	0	Q64433|CH10_MOUSE	Acetylation (N-term)	A1:Acetylation (N-term):1000.00
MLKNGKKIPKVEMSDMSFSK	49.93	2297.19	20	1.2	460.447	61.31	1210000	2610000	1390000	1390000	8420000	8420000							9	F9:30298	409MAS_E09.raw	4	0	1	1	0	0	1	0	0	1	0	0	0	0	0	0	0	0	0	P01887|B2MG_MOUSE
PSLQSTAKHVESRNRYLK	49.93	2113.14	18	0.2	423.635	39.07	1510000	36700000	7130000	19600000	20400000	38000000	15900000	36300000	7490000	7490000	41500000	41500000	9	F9:17956	409MAS_E09.raw	19	0	1	3	0	1	2	0	2	2	0	1	2	0	0	2	0	0	3
EVAQTTALPDEDDDL	49.92	1630.72	15	0.2	816.368	124.08			15000000	15000000							2980000		6	F6:64528	409MAS_E06.raw	2	0	0	0	0	0	1	0	0	0	0	0	0	0	0	0	0	1	0	P62827|RAN_MOUSE
A(+42.01)DQLTEEQIAEFKEAF	49.91	1909.89	16	-0.2	637.639	205.94	17100000	80500000	45900000	29600000	28400000	14700000	51400000	53100000	44200000	60100000	54000000	97400000	6	F6:109752	409MAS_E06.raw	27	0	1	2	1	2	2	0	2	1	2	2	2	0	2	2	2	2	2		Acetylation (N-term)	A1:Acetylation (N-term):1000.00
PPAENSSAPEAEQGGAE	49.91	1639.7	17	-1.1	820.854	41.58			12000000	12000000	10500000	47700000			23300000	23300000	30000000	30000000	15	F15:19276	409MAS_E15.raw	5	0	0	0	0	0	1	0	1	1	0	0	0	0	0	1	0	0	1	P62960|YBOX1_MOUSE
IIDDKGILRQITINDLPVGRSVDEIIRL	49.9	3173.81	28	-0.4	635.77	170.63	268000000	268000000			7410000	7410000					16100000	16100000	3	F3:87179	409MAS_E03.raw	4	0	0	2	0	0	0	0	0	1	0	0	0	0	0	0	0	0	1	P35700|PRDX1_MOUSE
IIDDKGILRQITINDLPVGRSVDEILRL	49.9	3173.81	28	-0.4	635.77	170.63	268000000	268000000			7410000	7410000					16100000	16100000	3	F3:87179	409MAS_E03.raw	4	0	0	2	0	0	0	0	0	1	0	0	0	0	0	0	0	0	1
LVSNLNPERVTPQSL	49.89	1665.9	15	-0.6	833.959	104.33	54100000	69900000	53100000	87500000	76400000	95800000	47800000	47800000	80400000	76300000	50600000	55300000	2	F2:49986	409MAS_E02.raw	14	0	1	1	0	1	1	1	1	1	0	0	1	0	2	1	0	2	1	P17225|PTBP1_MOUSE
AVFRPEVPLRRGQPLLVF	49.87	2093.23	18	0.8	524.314	132.56					5550000	10600000							9	F9:69854	409MAS_E09.raw	2	0	0	0	0	0	0	0	1	1	0	0	0	0	0	0	0	0	0	Q61753|SERA_MOUSE
YTLGVKQL	49.87	920.533	8	-1	461.273	83.58	72600000	98800000	25600000	64700000	78200000	137000000	32800000	32800000	43100000	51600000	23500000	23500000	15	F15:42818	409MAS_E15.raw	12	1	1	2	0	1	1	0	1	1	0	0	1	0	1	1	0	0	1	P10126|EF1A1_MOUSE:P62631|EF1A2_MOUSE
SFSDYPPLGRF	49.85	1284.61	11	-0.1	643.314	137.95	21600000	18700000	9520000	12700000	97500000	84100000			18600000	52500000	5430000	5430000	8	F8:72637	409MAS_E08.raw	9	0	1	1	0	1	1	0	1	1	0	0	0	0	1	1	0	0	1	P10126|EF1A1_MOUSE
ARKLIGDPNLEF	49.83	1371.75	12	1	686.883	100.28	415000000	313000000	141000000	148000000	69000000	119000000	48300000	48300000	87500000	87500000	34400000	69800000	9	F9:51916	409MAS_E09.raw	19	0	2	2	0	2	2	0	2	2	0	0	2	0	0	2	0	1	2	P62827|RAN_MOUSE
ARKLLGDPNLEF	49.83	1371.75	12	1	686.883	100.28	415000000	313000000	141000000	148000000	69000000	119000000	48300000	48300000	87500000	87500000	34400000	69800000	9	F9:51916	409MAS_E09.raw	19	0	2	2	0	2	2	0	2	2	0	0	2	0	0	2	0	1	2
A(+42.01)SGVAVSDGVIK	49.82	1143.61	12	0.1	572.814	104.55	23200000	25100000	11100000	14300000	22400000	22800000	12200000	15000000	31800000	14100000	11500000	16300000	2	F2:49956	409MAS_E02.raw	20	1	1	1	1	2	1	1	2	1	1	1	1	1	1	1	1	1	1	P18760|COF1_MOUSE	Acetylation (N-term)	A1:Acetylation (N-term):1000.00
M(+42.01)EESRAAADADVSLHNFSARL	49.71	2331.09	21	-1.2	778.037	131.51	9770000	9770000									9770000	9770000	18	F18:68587	409MAS_E18.raw	2	0	0	1	0	0	0	0	0	0	0	0	0	0	0	0	0	0	1	P0C7N9|PSMG4_MOUSE	Acetylation (N-term)	M1:Acetylation (N-term):1000.00
VSNLNPERVTPQSL	49.63	1552.82	14	3.1	777.42	95.09	19500000	15000000	20600000	20600000	10700000	24800000	4480000	7540000	9430000		3570000	3570000	8	F8:48716	409MAS_E08.raw	9	0	1	1	0	0	1	0	1	1	0	1	1	0	1	0	0	0	1	P17225|PTBP1_MOUSE
PVLNAAQSIIF	49.62	1171.66	11	1	586.838	182.76	38500000	24400000	20900000	20900000	15000000	26700000	4530000		12200000	0	9810000	6190000	9	F9:97625	409MAS_E09.raw	11	0	2	1	0	0	1	0	1	1	0	1	0	0	1	0	0	2	1	Q9CQ60|6PGL_MOUSE
AVRDMRQTVAVGVIKAVDKKAGGAGKVTKSAQKAQKAK	49.6	3893.25	38	-1.1	557.185	55.52	3090000		7400000	7400000	5360000	5360000	735000	735000			424000		9	F9:27141	409MAS_E09.raw	7	0	2	0	0	0	2	0	0	1	0	0	1	0	0	0	0	1	0
LYIKSTMGKPQRLY	49.6	1696.93	14	0.8	425.241	67.14	1790000	1790000	1740000	4490000	2450000	3480000	1230000	1230000			1930000	1930000	9	F9:33579	409MAS_E09.raw	7	0	0	1	0	1	1	0	1	1	0	0	1	0	0	0	0	0	1	P53026|RL10A_MOUSE
MIREADIDGDGQVNYEEF	49.59	2099.91	18	1.2	1050.96	131.15	19700000	19700000	12800000	12800000	10600000		32700000	32700000			21700000		12	F12:68170	409MAS_E12.raw	5	0	0	1	0	0	1	0	1	0	0	0	1	0	0	0	0	1	0
APPSVFAQVPQAPPVLVF	49.55	1863.03	18	-1.1	622.016	218.77	4190000	36600000	44800000		24800000	24800000	6640000		9960000	11000000	7010000	60900000	15	F15:117583	409MAS_E15.raw	14	0	2	1	0	2	0	0	0	2	0	2	0	0	1	1	0	1	2	P05201|AATC_MOUSE
M(+15.99)IREADIDGDGQVN	49.53	1547.69	14	-1	774.851	57.25					11700000	4040000			67100000	67100000			15	F15:28034	409MAS_E15.raw	5	0	0	0	0	0	0	0	2	1	0	0	0	0	0	2	0	0	0		Oxidation (M)	M1:Oxidation (M):1000.00
M(+15.99)IREADLDGDGQVN	49.53	1547.69	14	-1	774.851	57.25					11700000	4040000			67100000	67100000			15	F15:28034	409MAS_E15.raw	5	0	0	0	0	0	0	0	2	1	0	0	0	0	0	2	0	0	0		Oxidation (M)	M1:Oxidation (M):1000.00
N(+42.01)VKNVSVKDVRRGNVAGDSKNDPPMEAAGFTAQ	49.48	3512.74	33	10.7	586.471	58.7	553000000	714000000	126000000	362000000	1100000000	1350000000	151000000	151000000			81100000	85700000	18	F18:28108	409MAS_E18.raw	13	0	2	1	0	1	2	0	2	2	0	0	1	0	0	0	0	1	1	P10126|EF1A1_MOUSE	Acetylation (N-term)	N1:Acetylation (N-term):1000.00
RLHISPDRVYINY	49.46	1644.87	13	0.3	412.226	78.57	13700000	39800000	18400000	30000000	5120000	5120000	3580000	3580000	4990000	4990000	7380000	7380000	3	F3:35949	409MAS_E03.raw	12	0	2	2	0	2	2	0	0	1	0	0	1	0	0	1	0	0	1	P34884|MIF_MOUSE
TTMEKAGAHLKGGAKRVIISAPSADAPMF	49.45	2954.55	29	0	591.917	85.98	5820000	38800000	1270000	1270000	39700000	88700000	26700000	26700000			38000000	38000000	9	F9:44004	409MAS_E09.raw	13	0	1	2	0	0	1	0	3	2	0	0	2	0	0	0	0	0	2	P16858|G3P_MOUSE
AAVRDISEASVFDA	49.43	1449.71	14	-1.3	725.861	108.44	34100000	48700000	55200000	55200000	20800000	52700000	60600000	110000000	108000000	38500000	68600000	118000000	6	F6:55737	409MAS_E06.raw	12	0	1	1	0	0	1	0	1	1	0	1	1	0	1	1	0	1	2	P62855|RS26_MOUSE
FTVDHPFIFF	49.43	1268.62	10	-0.2	635.319	191.87	23500000	83600000	10700000	12200000	25600000	83100000	31400000	31400000	2540000	2540000	43100000	43100000	3	F3:98696	409MAS_E03.raw	11	0	2	2	0	1	1	0	1	1	0	0	1	0	0	1	0	0	1	Q9D154|ILEUA_MOUSE
FTVDHPFLFF	49.43	1268.62	10	-0.2	635.319	191.87	23500000	83600000	10700000	12200000	25600000	83100000	31400000	31400000	2540000	2540000	43100000	43100000	3	F3:98696	409MAS_E03.raw	11	0	2	2	0	1	1	0	1	1	0	0	1	0	0	1	0	0	1
YRIDQPKETHAFGRD	49.42	1831.9	15	-0.6	458.981	38.21	7850000	7850000	8220000	8220000	7530000	7530000	3950000	3950000	4840000	4840000	2520000	6600000	3	F3:13581	409MAS_E03.raw	8	0	0	1	0	0	1	0	0	1	0	0	1	0	0	1	0	1	2	Q91V76|CK054_MOUSE
IAIKPDGVQRGLVGEIIKRF	49.42	2208.31	20	-0.3	442.669	128.44	6530000	6530000			1580000	7240000			25800000	25800000			15	F15:67475	409MAS_E15.raw	7	0	0	2	0	0	0	0	1	2	0	0	0	0	0	2	0	0	0	Q01768|NDKB_MOUSE:P15532|NDKA_MOUSE
IGELAKEVRKEKALGIRKK	49.39	2165.34	19	-4.7	434.073	38.2	6990000	6990000	3580000	3580000	0	8890000							9	F9:17467	409MAS_E09.raw	4	0	0	2	0	0	1	0	0	1	0	0	0	0	0	0	0	0	0	P97352|S10AD_MOUSE
AKALANVNIGSL	49.39	1169.68	12	-0.3	585.846	104.85	6270000				6940000	13400000	9310000	17400000	12500000	12500000	14300000	12800000	15	F15:54462	409MAS_E15.raw	8	0	1	0	0	0	0	0	1	1	0	1	1	0	0	1	0	1	1	P47955|RLA1_MOUSE
LYTAKGLFRAAVPSGASTGIYEAL	49.39	2455.31	24	-0.4	819.444	140.41	41700000	327000000	44500000	41100000					254000000	254000000	82700000	82700000	3	F3:70492	409MAS_E03.raw	6	0	1	1	0	1	1	0	0	0	0	0	0	0	0	1	0	0	1	P17182|ENOA_MOUSE
VANFFPKKLL	49.33	1175.71	10	0.4	392.91	100.68	2040000	1430000											3	F3:48200	409MAS_E03.raw	2	0	1	1	0	0	0	0	0	0	0	0	0	0	0	0	0	0	0	P61290|PSME3_MOUSE
MIREADIDGDGQVN	49.29	1531.69	14	-0.7	766.854	73.61	26500000	57800000	16500000	43100000	111000000	155000000	8460000	31100000	50600000		18000000	24800000	9	F9:37063	409MAS_E09.raw	13	0	1	1	0	1	1	1	2	1	0	1	1	0	1	0	0	1	1
MIREADLDGDGQVN	49.29	1531.69	14	-0.7	766.854	73.61	26500000	57800000	16500000	43100000	111000000	155000000	8460000	31100000	50600000		18000000	24800000	9	F9:37063	409MAS_E09.raw	13	0	1	1	0	1	1	1	2	1	0	1	1	0	1	0	0	1	1
ILKHTGPGILSM(+15.99)ANAGPNTNGSQFF	49.29	2587.29	25	-0.7	863.435	111.74	88900000		62900000	62900000					911000000	911000000			6	F6:57564	409MAS_E06.raw	3	0	1	0	0	0	1	0	0	0	0	0	0	0	0	1	0	0	0	P17742|PPIA_MOUSE	Oxidation (M)	M12:Oxidation (M):1000.00
LLKHTGPGILSM(+15.99)ANAGPNTNGSQFF	49.29	2587.29	25	-0.7	863.435	111.74	88900000		62900000	62900000					911000000	911000000			6	F6:57564	409MAS_E06.raw	3	0	1	0	0	0	1	0	0	0	0	0	0	0	0	1	0	0	0		Oxidation (M)	M12:Oxidation (M):1000.00
FVKAGSRYEDSNNLGTSHLLRL	49.27	2476.28	22	0.1	496.264	84.92	1060000	1060000			3420000	3420000			918000	918000			9	F9:43427	409MAS_E09.raw	3	0	0	1	0	0	0	0	0	1	0	0	0	0	0	1	0	0	0	Q9DB77|QCR2_MOUSE
FAKALANVNIGSL	49.26	1316.75	13	-0.4	659.38	126.24	9220000	9220000			13300000	21400000	11200000	42000000	39100000	39100000	27800000	27800000	15	F15:66256	409MAS_E15.raw	8	0	0	1	0	0	0	0	1	1	0	1	1	0	0	1	0	0	2	P47955|RLA1_MOUSE
S(+42.01)LSNKLTLDKL	49.26	1272.73	11	0	637.372	123.09	21300000	21300000	13400000	12500000	11200000	11200000	7720000		12900000	12900000	6100000	6100000	15	F15:64551	409MAS_E15.raw	7	0	0	1	0	1	1	0	0	1	0	1	0	0	0	1	0	0	1	P09411|PGK1_MOUSE	Acetylation (N-term)	S1:Acetylation (N-term):1000.00
AGVGEFEAGISKNGQTREHALLA	49.23	2354.2	23	-3.8	785.737	90.71	19900000	4700000			95100000	96300000							9	F9:46721	409MAS_E09.raw	6	0	1	1	0	0	0	0	2	2	0	0	0	0	0	0	0	0	0	P10126|EF1A1_MOUSE:P62631|EF1A2_MOUSE
FTVDHPFIF	49.21	1121.55	9	0.8	561.785	164.04	13800000	41700000	27000000	27000000	33500000	40900000	42200000	42200000	67300000	67300000	18100000	4120000	8	F8:86988	409MAS_E08.raw	11	0	1	2	0	0	1	0	1	2	0	0	1	0	0	1	0	1	1	Q9D154|ILEUA_MOUSE
FTVDHPFLF	49.21	1121.55	9	0.8	561.785	164.04	13800000	41700000	27000000	27000000	33500000	40900000	42200000	42200000	67300000	67300000	18100000	4120000	8	F8:86988	409MAS_E08.raw	11	0	1	2	0	0	1	0	1	2	0	0	1	0	0	1	0	1	1
RIEANEALVKALE	49.16	1454.81	13	0.6	485.944	100.6					1630000	1630000							9	F9:52216	409MAS_E09.raw	1	0	0	0	0	0	0	0	0	1	0	0	0	0	0	0	0	0	0	Q9D3D9|ATPD_MOUSE
A(+42.01)KRVAEKELTDRNWDEED	49.14	2245.06	18	-1	562.272	73.96	7630000	7630000	7410000	15300000	22700000	8690000	4590000				2050000	2050000	8	F8:37087	409MAS_E08.raw	9	0	0	1	0	1	2	0	2	1	0	1	0	0	0	0	0	0	1	Q9JIH2|NUP50_MOUSE	Acetylation (N-term)	A1:Acetylation (N-term):1000.00
IDKDAIVQAVKGLVTKG	49.12	1754.03	17	0.5	439.515	137.52					1040000	1040000			3120000	3120000			15	F15:72538	409MAS_E15.raw	2	0	0	0	0	0	0	0	0	1	0	0	0	0	0	1	0	0	0	P40142|TKT_MOUSE
KSKSEEAHAEDSVMDHHFRKPANDITSQL	49.09	3306.57	29	-1.5	552.101	61.54					11200000	11200000							9	F9:30431	409MAS_E09.raw	1	0	0	0	0	0	0	0	0	1	0	0	0	0	0	0	0	0	0	Q9CY58|PAIRB_MOUSE
VVTNAAGGLNPNFEVG	49.08	1557.78	16	1.1	779.898	136.14					8710000								8	F8:71460	409MAS_E08.raw	1	0	0	0	0	0	0	0	1	0	0	0	0	0	0	0	0	0	0	P23492|PNPH_MOUSE
YMVGPIEEAVAKADKLAEEHGS	49.05	2343.14	22	0.2	586.793	141.15					24900000	24900000							9	F9:74757	409MAS_E09.raw	1	0	0	0	0	0	0	0	0	1	0	0	0	0	0	0	0	0	0	P56480|ATPB_MOUSE
AVLLPKKTESHHKPKGK	49.03	1897.13	17	0.6	380.433	32.05							4520000	9000000	1640000	1640000	5290000		12	F12:13346	409MAS_E12.raw	4	0	0	0	0	0	0	0	0	0	0	1	1	0	0	1	0	1	0	Q8CGP5|H2A1F_MOUSE
PDMLKNAPMLK	49	1256.66	11	-0.6	419.894	79.4					1810000								8	F8:40117	409MAS_E08.raw	1	0	0	0	0	0	0	0	1	0	0	0	0	0	0	0	0	0	0	P62320|SMD3_MOUSE
PKFEVLDKPQS	49	1286.69	11	-0.3	429.903	57.43	12000000	12000000	25500000	25500000	21000000	33300000	16900000	28800000	21000000	21000000	19900000	41500000	9	F9:28131	409MAS_E09.raw	11	0	0	1	0	0	1	0	1	1	0	1	2	0	0	1	0	1	2
PKFEVIDKPQS	49	1286.69	11	-0.3	429.903	57.43	12000000	12000000	25500000	25500000	21000000	33300000	16900000	28800000	21000000	21000000	19900000	41500000	9	F9:28131	409MAS_E09.raw	11	0	0	1	0	0	1	0	1	1	0	1	2	0	0	1	0	1	2	P97450|ATP5J_MOUSE
YIKSTMGKPQRLY	48.98	1583.85	13	0.7	396.97	46.94	10400000	10400000	3270000	32100000	12800000		5870000	5870000			4290000	10600000	12	F12:21482	409MAS_E12.raw	10	0	0	2	0	1	2	0	1	0	0	0	1	0	0	0	0	1	2	P53026|RL10A_MOUSE
A(+42.01)GQAFRKFLPLF	48.98	1435.8	12	-0.2	718.906	189.73	39400000	268000000	72300000	38200000	149000000	449000000	37600000	69700000	23400000	393000000	50800000	205000000	3	F3:97401	409MAS_E03.raw	13	0	1	1	0	1	1	0	1	2	0	1	1	0	1	1	0	1	1	Q64433|CH10_MOUSE	Acetylation (N-term)	A1:Acetylation (N-term):1000.00
VIRDAVTYTEHAKRKTVTAM(+15.99)DVVYALKRQGRTLYGFGG	48.95	4286.27	38	-0.7	715.386	106.58									248000000	248000000			15	F15:55644	409MAS_E15.raw	2	0	0	0	0	0	0	0	0	0	0	0	0	0	0	2	0	0	0		Oxidation (M)	M20:Oxidation (M):1000.00
DYVATSIHEAVTKIQ	48.95	1673.86	15	0.9	558.962	115.42	5960000	2060000	7120000	14600000	8530000	8530000	1890000	1890000	10000000	10000000	739000	8170000	15	F15:60271	409MAS_E15.raw	14	0	2	1	0	2	2	0	0	1	0	0	1	0	0	1	0	2	2	P05201|AATC_MOUSE
LKVNQIGSVTESL	48.87	1386.77	13	-0.5	694.393	105.43	23200000	23200000	16100000		35900000	35900000	9740000	9740000	30300000	30300000	11200000	11200000	3	F3:50838	409MAS_E03.raw	6	0	0	1	0	1	0	0	0	1	0	0	1	0	0	1	0	0	1	P17182|ENOA_MOUSE
LKVNQIGSVTESI	48.87	1386.77	13	-0.5	694.393	105.43	23200000	23200000	16100000		35900000	35900000	9740000	9740000	30300000	30300000	11200000	11200000	3	F3:50838	409MAS_E03.raw	6	0	0	1	0	1	0	0	0	1	0	0	1	0	0	1	0	0	1
DFNPKSSKQAKDVSRMRSVL	48.81	2292.2	20	-1.1	459.447	59.67	5440000	5440000	5550000	5550000	16100000	61700000	20400000	20400000			3170000	29800000	12	F12:28544	409MAS_E12.raw	12	0	0	1	0	0	1	0	2	3	0	0	2	0	0	0	0	1	2	O08585|CLCA_MOUSE
GSIITVYPKEIRTF	48.81	1622.9	14	0.4	541.975	111.32	5250000	0			16000000	16000000	12000000	24300000	15500000	15500000	13700000	24200000	18	F18:57331	409MAS_E18.raw	7	0	1	0	0	0	0	0	0	1	0	1	1	0	0	1	0	1	1	O54782|MA2B2_MOUSE
AVLLPKKTETHHKAKGK	48.76	1885.13	17	-0.2	378.032	28.82			1750000	1750000	850000	850000	9600000	9240000			6530000		11	F11:11644	409MAS_E11.raw	5	0	0	0	0	0	1	0	0	1	0	1	1	0	0	0	0	1	0	Q8CGP7|H2A1K_MOUSE
IKSTMGKPQRLY	48.76	1420.79	12	0.2	356.204	35.61	2220000	2220000	9720000	16300000	23200000		3320000	3320000			4580000	6390000	18	F18:15350	409MAS_E18.raw	8	0	0	1	0	1	1	0	2	0	0	0	1	0	0	0	0	1	1	P53026|RL10A_MOUSE
LKEHYTDLKDRPFFTG	48.75	1965.99	16	0.5	492.506	70.81	129000000	284000000	56700000	172000000	141000000	235000000	45400000	45400000			94500000	94500000	6	F6:34942	409MAS_E06.raw	15	0	2	3	0	3	1	0	1	1	0	0	1	0	0	0	0	0	3	P15532|NDKA_MOUSE
FAKLVRPPVQVYG	48.74	1472.85	13	0.3	491.957	93.62					9610000	15800000							9	F9:48416	409MAS_E09.raw	2	0	0	0	0	0	0	0	1	1	0	0	0	0	0	0	0	0	0	Q9DB20|ATPO_MOUSE
TAKTEWLDGKHVVFGKVKEGMNIVEA	48.73	2885.51	26	0.4	578.11	99.79	18300000	27800000			28700000		26300000	26300000			31900000	31900000	18	F18:50911	409MAS_E18.raw	7	0	1	1	0	0	0	0	1	0	0	0	2	0	0	0	0	0	2	P17742|PPIA_MOUSE
A(+42.01)LHVPKAPGFAQMLK	48.64	1648.91	15	1.2	550.645	126.94			1530000	1530000	11700000	11700000							9	F9:66647	409MAS_E09.raw	2	0	0	0	0	0	1	0	0	1	0	0	0	0	0	0	0	0	0	P42932|TCPQ_MOUSE	Acetylation (N-term)	A1:Acetylation (N-term):1000.00
DEWVKPKDMLGPK	48.63	1541.79	13	0	386.455	78.42	8050000	8050000	5660000	17900000	13400000	5290000	2690000	2690000					9	F9:39818	409MAS_E09.raw	8	0	0	1	0	1	2	0	2	1	0	0	1	0	0	0	0	0	0	P97807|FUMH_MOUSE
LKNGKKIPKVEMSDMSFSKDW	48.62	2467.26	21	0.5	494.46	78.56			8190000	8190000	17900000	17900000	2870000	2870000					6	F6:39254	409MAS_E06.raw	3	0	0	0	0	0	1	0	0	1	0	0	1	0	0	0	0	0	0	P01887|B2MG_MOUSE
AYGATGHPGIIPPHATLVF	48.62	1918.01	19	0.1	640.344	127.42	169000000	363000000	201000000	225000000	121000000	162000000	148000000	224000000	227000000	227000000	105000000	258000000	12	F12:66418	409MAS_E12.raw	12	0	1	1	0	1	1	0	1	1	0	1	1	0	0	1	0	1	2	P26883|FKB1A_MOUSE
ALVGKDM(+15.99)ANQVKAPLVLKD	48.61	2025.13	19	0.6	507.29	73.74			2500000						36900000	36900000			15	F15:37220	409MAS_E15.raw	3	0	0	0	0	1	0	0	0	0	0	0	0	0	0	2	0	0	0	Q99LX0|PARK7_MOUSE	Oxidation (M)	M7:Oxidation (M):1000.00
VKLAKHKELAPYDENW	48.61	1940.02	16	-0.1	647.679	63.3					19400000	19400000	16000000	16000000			7500000	37400000	9	F9:31453	409MAS_E09.raw	5	0	0	0	0	0	0	0	0	1	0	0	1	0	0	0	0	1	2	Q9CZX8|RS19_MOUSE
AIVGYKDSPSVW	48.59	1320.67	12	-0.7	661.342	113.8	38600000	42400000	29600000	29600000	42800000	66400000	6400000	13600000	18000000	7980000	9660000	12800000	9	F9:59610	409MAS_E09.raw	11	0	1	1	0	0	1	0	1	1	0	1	1	0	1	1	0	1	1	P62962|PROF1_MOUSE
TTMEKAGAHLKGGAKRVIISAPSADAPM	48.59	2807.48	28	-0.5	562.503	68.7			9160000	9160000	16300000	26100000	8380000	8380000			10900000	10900000	8	F8:34095	409MAS_E08.raw	6	0	0	0	0	0	1	0	2	1	0	0	1	0	0	0	0	0	1	P16858|G3P_MOUSE
HSIELNEPPLVHTAASL	48.54	1826.95	17	0.3	609.992	112.71	5870000				7050000	7570000	9410000	9410000	13700000	13700000	7680000	7680000	18	F18:58211	409MAS_E18.raw	6	0	1	0	0	0	0	0	1	1	0	0	1	0	0	1	0	0	1	Q60692|PSB6_MOUSE
FTRAFDQIRMAA	48.5	1425.72	12	-1.1	476.246	94.31	2670000	2670000			7060000	7060000							9	F9:48625	409MAS_E09.raw	2	0	0	1	0	0	0	0	0	1	0	0	0	0	0	0	0	0	0	P40142|TKT_MOUSE
AYEQVARALK	48.49	1147.63	10	-0.9	383.552	44.4		0	5810000	11300000	11900000	15300000	973000	7720000	0	9400000	6270000	5150000	15	F15:20859	409MAS_E15.raw	18	0	0	0	0	2	2	0	3	2	0	1	2	0	0	2	0	3	1	Q9Z1Q5|CLIC1_MOUSE
YDM(+15.99)NAANVGWNGSTFA	48.47	1732.72	16	0.1	867.365	138.54	218000000	303000000	160000000	527000000	91500000	91500000	229000000	229000000	113000000	297000000	182000000	182000000	3	F3:69153	409MAS_E03.raw	17	1	2	2	1	2	2	1	0	1	0	0	2	0	1	1	0	0	1	P34884|MIF_MOUSE	Oxidation (M)	M3:Oxidation (M):1000.00
EGKVLPGVDALSNV	48.45	1396.76	14	0.2	699.385	123.11	97800000	128000000	62600000	108000000	64000000	64000000	58800000	58800000	103000000	69600000	43000000		14	F14:63409	409MAS_E14.raw	10	0	1	1	0	1	1	0	0	1	0	0	2	0	1	1	0	1	0	P09411|PGK1_MOUSE
A(+42.01)ATTGSGVKVPRNFRL	48.45	1714.95	16	1	572.657	92.81	179000000	165000000	102000000	67700000	117000000	146000000	88500000	64300000	0	129000000	84800000	86100000	15	F15:47716	409MAS_E15.raw	12	1	1	1	0	1	1	0	1	1	0	1	1	0	0	1	0	1	1	Q9CZY3|UB2V1_MOUSE	Acetylation (N-term)	A1:Acetylation (N-term):1000.00
A(+42.01)EVGSKSVLF	48.44	1077.57	10	1.4	539.793	145.65	8720000	11400000	7420000	13300000	13400000	12300000	9490000	9490000	1040000	13300000	2370000	10000000	15	F15:76999	409MAS_E15.raw	12	0	1	1	0	1	2	0	1	1	0	0	1	0	1	1	0	1	1	Q9D358|PPAC_MOUSE	Acetylation (N-term)	A1:Acetylation (N-term):1000.00
PFLDIQKKLGISL	48.44	1470.88	13	0.1	491.301	149.32									7460000	7460000	6330000	6330000	15	F15:79036	409MAS_E15.raw	2	0	0	0	0	0	0	0	0	0	0	0	0	0	0	1	0	0	1	Q99LY9|NDUS5_MOUSE
A(+42.01)SGVAVSDGVIKVFN	48.44	1503.79	15	-0.6	752.903	171.04	4560000	4820000	3340000	4510000	16100000	9180000	2580000		6230000	18300000	2700000	2950000	15	F15:91061	409MAS_E15.raw	11	0	1	1	0	1	1	0	1	1	0	1	0	0	1	1	0	1	1	P18760|COF1_MOUSE	Acetylation (N-term)	A1:Acetylation (N-term):1000.00
AQYGNILKHVM	48.39	1272.66	11	-0.1	425.229	92.41	1110000	1840000	2880000	5540000	1270000	2300000	3960000	3960000			3540000	3540000	9	F9:47614	409MAS_E09.raw	8	0	1	1	0	1	1	0	1	1	0	0	1	0	0	0	0	0	1	Q8R4R6|NUP35_MOUSE
AQYGNIIKHVM	48.39	1272.66	11	-0.1	425.229	92.41	1110000	1840000	2880000	5540000	1270000	2300000	3960000	3960000			3540000	3540000	9	F9:47614	409MAS_E09.raw	8	0	1	1	0	1	1	0	1	1	0	0	1	0	0	0	0	0	1
AKLGVAGQWRFA	48.37	1302.72	12	-0.9	435.247	96.69	7350000	6110000					803000	803000					12	F12:49157	409MAS_E12.raw	3	0	1	1	0	0	0	0	0	0	0	0	1	0	0	0	0	0	0	Q9R0P9|UCHL1_MOUSE
TQQLAQATGKPAQYIAVHVVPDQLM(+15.99)T	48.36	2823.46	26	0.3	942.16	120.08	11600000	18800000	6680000		13000000	14000000			178000000	178000000	3260000	3260000	15	F15:63124	409MAS_E15.raw	7	0	1	1	0	1	0	0	1	1	0	0	0	0	0	1	0	0	1	P34884|MIF_MOUSE	Oxidation (M)	M25:Oxidation (M):1000.00
GRSVSLYYTGEKGQRQERTGKTSTWSGESKTLVL	48.36	3788.94	34	-0.4	632.498	70.46					37500000	37500000							9	F9:35413	409MAS_E09.raw	1	0	0	0	0	0	0	0	0	1	0	0	0	0	0	0	0	0	0	P09405|NUCL_MOUSE
FDSANVKQVDVPTLTGAFGIL	48.36	2191.15	21	-1.2	731.39	192.02							71300000	71300000	98700000	98700000			15	F15:102980	409MAS_E15.raw	2	0	0	0	0	0	0	0	0	0	0	0	1	0	0	1	0	0	0	Q9D3D9|ATPD_MOUSE
GFGDLKTPAGLQVLND	48.35	1643.85	16	-0.5	822.933	147.08	23000000	23000000	12200000		23900000	23900000	19200000	19200000	66600000	47000000	29700000	29700000	15	F15:77834	409MAS_E15.raw	7	0	0	1	0	1	0	0	0	1	0	0	1	0	1	1	0	0	1	O70251|EF1B_MOUSE
MLKNGKKIPKVEMSDMSFSKDWS	48.31	2685.33	23	-0.3	538.074	86.13					5790000	17200000							9	F9:44136	409MAS_E09.raw	2	0	0	0	0	0	0	0	1	1	0	0	0	0	0	0	0	0	0	P01887|B2MG_MOUSE
HIQQNEALAAKAGLLG	48.27	1632.89	16	2	545.307	82.78					11100000	16800000	3390000	3390000	7700000	7700000			8	F8:41927	409MAS_E08.raw	4	0	0	0	0	0	0	0	1	1	0	0	1	0	0	1	0	0	0	Q9WV98|TIM9_MOUSE
S(+42.01)EKKQPVDLGLLEED	48.26	1740.88	15	0	871.446	130.06	22800000	22800000	31200000	0	8410000	8410000	35500000	30100000	20200000	20200000	49100000	32300000	12	F12:67521	409MAS_E12.raw	8	0	0	1	0	1	0	0	0	1	0	1	1	0	0	1	0	1	1	P60897|SEM1_MOUSE	Acetylation (N-term)	S1:Acetylation (N-term):1000.00
AGDTLPIEVY	48.23	1076.54	10	-0.3	539.277	153.48	1850000	3350000	2670000	9880000	4700000	7470000	36600000	36600000	33200000	18900000	30200000	19100000	15	F15:81321	409MAS_E15.raw	16	0	1	1	0	1	1	0	1	1	0	0	2	0	2	2	0	2	2	Q9CRB2|NHP2_MOUSE
ATVTALRRTVPPAVTGVTFLSGGQSEEEASINL	48.19	3370.77	33	1.3	1124.6	146.98	291000000	291000000							93300000	93300000	41100000	41100000	3	F3:74111	409MAS_E03.raw	4	0	0	2	0	0	0	0	0	0	0	0	0	0	0	1	0	0	1	P05064|ALDOA_MOUSE
LKNSPLVSRLTL	48.15	1339.82	12	1.2	447.614	97.7	30800000	27100000	5560000	5560000	79200000	79200000			38900000	38900000			9	F9:50472	409MAS_E09.raw	7	0	1	1	0	0	1	0	0	3	0	0	0	0	0	1	0	0	0	P08249|MDHM_MOUSE
TVKLAKHKELAPYDE	48.13	1740.94	15	-2	436.242	38.2					4660000	5790000			1610000	1610000			9	F9:17491	409MAS_E09.raw	4	0	0	0	0	0	0	0	2	1	0	0	0	0	0	1	0	0	0	Q9CZX8|RS19_MOUSE
TSRGPGTSFEFALKIVEVL	48.12	2050.11	19	-9	684.371	128.03	566000	1470000	688000	688000	263000								6	F6:66657	409MAS_E06.raw	5	0	1	2	0	0	1	0	1	0	0	0	0	0	0	0	0	0	0
IVEALVGKDMANQVKAPLVL	48.12	2107.21	20	-0.2	703.41	136.53	15700000	75400000	29700000	28300000	9260000	9260000	7670000	10600000			52900000	52900000	3	F3:68031	409MAS_E03.raw	9	0	1	2	0	1	1	0	0	1	0	1	1	0	0	0	0	0	1	Q99LX0|PARK7_MOUSE
M(+42.01)DPLRAQQLAAEL	48.11	1496.77	13	-1.2	749.389	201.99	62000000	62000000	37900000	28200000	73900000	120000000	89400000	75500000	154000000		121000000	104000000	12	F12:107329	409MAS_E12.raw	15	0	0	1	1	1	1	1	1	1	1	1	1	1	1	0	1	1	1	P62073|TIM10_MOUSE	Acetylation (N-term)	M1:Acetylation (N-term):1000.00
ITVHTPLLPSTTGLLNDSTF	48.09	2126.13	20	0.5	1064.07	171.76									47600000	47600000	26700000	26700000	18	F18:90873	409MAS_E18.raw	4	0	0	0	0	0	0	0	0	0	0	0	0	0	0	2	0	0	2	Q61753|SERA_MOUSE
NGKKIPKVEMSDMSFSK	48.09	1924.97	17	-1.9	482.25	59.31					6150000	5710000							9	F9:29222	409MAS_E09.raw	2	0	0	0	0	0	0	0	1	1	0	0	0	0	0	0	0	0	0	P01887|B2MG_MOUSE
FVQMMTAK	48.08	954.467	8	-0.7	955.473	67.55	41100000	120000000	90000000	293000000	99500000	195000000	31600000	142000000	98300000		68400000	94700000	9	F9:33787	409MAS_E09.raw	22	0	2	2	0	2	3	0	2	3	0	1	1	0	2	0	0	2	2
DVGQTVDDPYTTF	48.07	1456.64	13	0.6	729.326	156.79	5910000	12000000	7510000		8780000	14400000			11900000	11900000			3	F3:79369	409MAS_E03.raw	7	0	1	1	0	2	0	0	1	1	0	0	0	0	0	1	0	0	0	P18760|COF1_MOUSE
S(+42.01)AHLQWMVVRNCSSF	48.05	1805.83	15	-0.3	602.952	155.73	1400000	1400000	3610000	3610000			19700000	19700000			13700000	13700000	18	F18:81877	409MAS_E18.raw	5	0	0	1	0	0	1	0	0	0	0	0	2	0	0	0	0	0	1	P41105|RL28_MOUSE	Acetylation (N-term)	S1:Acetylation (N-term):1000.00
FDITADDEPLGR	48.05	1347.63	12	1	674.823	108.8	6750000	9280000			5620000	5620000	1670000	1670000					3	F3:52807	409MAS_E03.raw	4	0	1	1	0	0	0	0	0	1	0	0	1	0	0	0	0	0	0	P17742|PPIA_MOUSE
PVVSIEDPFDQ	47.99	1244.59	11	0.6	623.304	170.43	710000	710000			2300000	1300000							8	F8:90424	409MAS_E08.raw	3	0	0	1	0	0	0	0	1	1	0	0	0	0	0	0	0	0	0	P17182|ENOA_MOUSE
RASPQQRQILEENYGQKDPEKVARVKALYE	47.99	3542.86	30	-0.6	591.484	67.65	4990000	4990000			8950000	8950000							9	F9:33842	409MAS_E09.raw	2	0	0	1	0	0	0	0	0	1	0	0	0	0	0	0	0	0	0	Q920E5|FPPS_MOUSE
ILHDDEVTVTEDKINALIK	47.96	2165.16	19	0.4	542.297	121.96									4840000	4840000			15	F15:63912	409MAS_E15.raw	1	0	0	0	0	0	0	0	0	0	0	0	0	0	0	1	0	0	0	P47955|RLA1_MOUSE
M(+15.99)SHLGRPDGVPM(+15.99)PDKYSLEPVAAELKSLLGKDVL	47.96	3693.91	34	0.9	616.66	164.35									122000000	122000000			15	F15:87446	409MAS_E15.raw	2	0	0	0	0	0	0	0	0	0	0	0	0	0	0	2	0	0	0	P09411|PGK1_MOUSE	Oxidation (M)	M1:Oxidation (M):1000.00;M12:Oxidation (M):1000.00
IGEKLDEREAGITEKVVF	47.87	2032.08	18	1.1	509.029	103.06	7300000	6940000	2900000	4880000	6770000	9780000			7250000	7250000	4440000	4440000	9	F9:53564	409MAS_E09.raw	8	0	1	1	0	1	1	0	1	1	0	0	0	0	0	1	0	0	1	P17751|TPIS_MOUSE
KKHGVYNPNKIFGVTTLD	47.87	2030.09	18	0.2	508.531	80.5				0	5520000	5520000			2820000	2820000	4580000	4580000	9	F9:41013	409MAS_E09.raw	3	0	0	0	0	0	0	0	0	1	0	0	0	0	0	1	0	0	1	P08249|MDHM_MOUSE
YDSAPATDGSGTALGWTVAWK	47.87	2153.01	21	0.4	1077.51	149.39	37600000	6060000	4820000	4820000									1	F1:74883	409MAS_E01.raw	11	6	2	1	1	0	1	0	0	0	0	0	0	0	0	0	0	0	0
GKKGLEKNLGIGKITPFEEKM(+15.99)	47.87	2332.28	21	0.6	467.464	63.93									3490000	3490000			15	F15:31801	409MAS_E15.raw	1	0	0	0	0	0	0	0	0	0	0	0	0	0	0	1	0	0	0	P08249|MDHM_MOUSE	Oxidation (M)	M21:Oxidation (M):1000.00
A(+42.01)TLKDQLIVNL	47.85	1268.73	11	0.7	635.375	182.25	1570000000	899000000	393000000	193000000	396000000	751000000	238000000	360000000	643000000	884000000	499000000	276000000	15	F15:97304	409MAS_E15.raw	29	1	1	3	1	4	1	1	2	2	1	2	1	1	1	1	1	2	3	P06151|LDHA_MOUSE	Acetylation (N-term)	A1:Acetylation (N-term):1000.00
NVVKTGRVMLG	47.81	1172.67	11	-0.2	391.897	51.91					8640000	8740000							9	F9:25029	409MAS_E09.raw	2	0	0	0	0	0	0	0	1	1	0	0	0	0	0	0	0	0	0	Q01768|NDKB_MOUSE:P15532|NDKA_MOUSE
DDSEPVQKVLSNRPIMFR	47.78	2130.09	18	1	533.53	118.57					2960000	2310000							9	F9:62175	409MAS_E09.raw	2	0	0	0	0	0	0	0	1	1	0	0	0	0	0	0	0	0	0	P97855|G3BP1_MOUSE
EKVSTELGSGDKVL	47.74	1460.77	14	0	487.931	70.64			12100000	12100000			5820000	5820000					12	F12:34649	409MAS_E12.raw	2	0	0	0	0	0	1	0	0	0	0	0	1	0	0	0	0	0	0	Q8K3C3|LZIC_MOUSE
T(+42.01)EADVNPKAYPLADAHLTKKLL	47.74	2449.32	22	1.8	613.339	112.52	1470000	1470000			5230000	5960000			5100000	5100000			15	F15:58660	409MAS_E15.raw	4	0	0	1	0	0	0	0	1	1	0	0	0	0	0	1	0	0	0	Q9D0T1|NH2L1_MOUSE	Acetylation (N-term)	T1:Acetylation (N-term):1000.00
EIIDKSYTPSKIRHA	47.71	1756.95	15	0.5	352.397	37.78	123000	3550000	2380000	3760000	2400000	2640000	574000	1710000			1800000	1800000	3	F3:13360	409MAS_E03.raw	12	0	1	2	0	2	1	0	2	1	0	1	1	0	0	0	0	0	1
IIDDKGILRQITINDLPVGRSVDE	47.71	2678.46	24	0.2	670.622	141.3	30200000	147000000			14300000	14300000	5530000	5530000	38800000	38800000	20600000	20600000	18	F18:73911	409MAS_E18.raw	6	0	1	1	0	0	0	0	0	1	0	0	1	0	0	1	0	0	1	P35700|PRDX1_MOUSE
IIDDKGILRQITLNDLPVGRSVDE	47.71	2678.46	24	0.2	670.622	141.3	30200000	147000000			14300000	14300000	5530000	5530000	38800000	38800000	20600000	20600000	18	F18:73911	409MAS_E18.raw	6	0	1	1	0	0	0	0	0	1	0	0	1	0	0	1	0	0	1
AIGTGKTATPQQAQEVHEKLR	47.7	2262.21	21	-0.9	566.559	37.49			1040000	1040000	3880000	15500000							8	F8:16827	409MAS_E08.raw	4	0	0	0	0	0	1	0	1	2	0	0	0	0	0	0	0	0	0	P17751|TPIS_MOUSE
S(+42.01)EKKQPVDLGLLEEDD	47.67	1855.9	16	-0.9	928.959	123.75	16900000	16900000	20400000				15600000		5340000	5340000	15600000	15600000	3	F3:60969	409MAS_E03.raw	5	0	0	1	0	1	0	0	0	0	0	1	0	0	0	1	0	0	1	P60897|SEM1_MOUSE	Acetylation (N-term)	S1:Acetylation (N-term):1000.00
RTKSTGGAPTFNVTVTM(+15.99)TAKTLVL	47.67	2509.36	24	0.9	628.347	109.37	12900000								83000000	83000000			15	F15:56967	409MAS_E15.raw	2	0	0	0	0	0	0	0	0	0	0	0	0	0	0	2	0	0	0	P62962|PROF1_MOUSE	Oxidation (M)	M17:Oxidation (M):1000.00
LQMGTNRGASQAGMTGYGMPRQIL	47.66	2537.23	24	-1.4	846.75	105.15											12100000	36400000	18	F18:53924	409MAS_E18.raw	2	0	0	0	0	0	0	0	0	0	0	0	0	0	0	0	0	1	1	Q9WVA4|TAGL2_MOUSE
G(+42.01)EKLTDEEVDEMIREA	47.65	1904.87	16	18.8	635.975	118.42	12900000	12900000	4530000	4810000	19300000		5350000	5350000			4280000		8	F8:61641	409MAS_E08.raw	6	0	0	1	0	1	1	0	1	0	0	0	1	0	0	0	0	1	0		Acetylation (N-term)	G1:Acetylation (N-term):1000.00
NSIRNLDTI	47.63	1044.56	9	1.8	523.286	71.59	11800000	17900000	29100000	64400000	15600000		42900000	48200000	21000000		46700000	42000000	18	F18:35332	409MAS_E18.raw	10	0	1	1	0	1	1	0	1	0	0	1	1	0	1	0	0	1	1	P28658|ATX10_MOUSE
AIELPIDPKLNKRRGFVF	47.62	2112.22	18	-0.1	423.451	119.98	19600000	61800000	13800000	31300000	14200000	59000000	9960000	9960000	23300000	23300000	7590000	7590000	9	F9:62891	409MAS_E09.raw	17	0	2	4	0	2	2	0	1	2	0	0	2	0	0	1	0	0	1	Q99020|ROAA_MOUSE
ITADDEPLGRVSF	47.61	1418.7	13	-0.8	710.359	119.42	18100000	23500000	11300000	11300000	9650000	9650000			8390000				3	F3:58758	409MAS_E03.raw	5	0	1	1	0	0	1	0	0	1	0	0	0	0	1	0	0	0	0	P17742|PPIA_MOUSE
HGLELEEPPLVL	47.6	1344.73	12	4.1	673.375	157.41	0	0	12100000	12100000			7730000	7730000	6210000	6210000			15	F15:83544	409MAS_E15.raw	3	0	0	0	0	0	1	0	0	0	0	0	1	0	0	1	0	0	0	P28076|PSB9_MOUSE:O35522|PSB9_MUSMB
HGIELEEPPLVL	47.6	1344.73	12	4.1	673.375	157.41	0	0	12100000	12100000			7730000	7730000	6210000	6210000			15	F15:83544	409MAS_E15.raw	3	0	0	0	0	0	1	0	0	0	0	0	1	0	0	1	0	0	0
IQKTPQIQVYS	47.6	1303.71	11	-0.5	652.864	76.24	14500000	21900000	89700000	89700000	244000000	329000000			44800000	116000000	37600000	37600000	9	F9:38494	409MAS_E09.raw	8	0	1	1	0	0	1	0	1	1	0	0	0	0	1	1	0	0	1	P01887|B2MG_MOUSE
ADLQNDEVAFRKFKLIT	47.59	2007.08	17	-2.3	502.776	117.86	2280000	2280000			2570000	2570000							9	F9:61735	409MAS_E09.raw	2	0	0	1	0	0	0	0	0	1	0	0	0	0	0	0	0	0	0	P97351|RS3A_MOUSE
AAVAIKAMAK	47.53	972.579	10	0.7	487.297	36.72			1360000	2670000	1310000	1560000	1610000	1610000	1360000		1730000		6	F6:15991	409MAS_E06.raw	7	0	0	0	0	1	1	0	1	1	0	0	1	0	1	0	0	1	0	P63242|IF5A1_MOUSE
AAVALKAMAK	47.53	972.579	10	0.7	487.297	36.72			1360000	2670000	1310000	1560000	1610000	1610000	1360000		1730000		6	F6:15991	409MAS_E06.raw	7	0	0	0	0	1	1	0	1	1	0	0	1	0	1	0	0	1	0
FRVPTPNVSVVDL	47.51	1441.79	13	-1.1	721.903	152.82	26600000	79700000	30000000	22900000	55200000	61500000	15400000	26900000	75800000	115000000	30900000	48100000	8	F8:80941	409MAS_E08.raw	16	0	1	2	0	1	1	0	1	2	0	1	1	0	2	1	0	2	1	P16858|G3P_MOUSE
TPAMWLVGPFAPGITEKTPEGK	47.48	2326.2	22	25.5	582.573	92.47					787000	787000							9	F9:47640	409MAS_E09.raw	1	0	0	0	0	0	0	0	0	1	0	0	0	0	0	0	0	0	0	Q9DBG5|PLIN3_MOUSE
IYKGFESPSDNSSAVLLQWHEKALAAGGVGSIVRVL	47.47	3798.01	36	2.5	760.611	156.77											15000000	15000000	18	F18:82557	409MAS_E18.raw	2	0	0	0	0	0	0	0	0	0	0	0	0	0	0	0	0	0	2	Q9CPW4|ARPC5_MOUSE
ISKFDTVEDF	47.47	1199.57	10	0.5	600.793	110.65					22500000	22500000					10400000	10400000	9	F9:57732	409MAS_E09.raw	2	0	0	0	0	0	0	0	0	1	0	0	0	0	0	0	0	0	1	P63073|IF4E_MOUSE
A(+42.01)DIQTERAYQKQPTIFQNKKRVLLG	47.46	2986.64	25	0.6	747.667	89.94	39500000	153000000	55100000	154000000	385000000	710000000	94200000	94200000			23700000	23700000	9	F9:46193	409MAS_E09.raw	11	0	1	2	0	1	2	0	1	2	0	0	1	0	0	0	0	0	1	P62281|RS11_MOUSE	Acetylation (N-term)	A1:Acetylation (N-term):1000.00
A(+42.01)FANLRKVL	47.46	1072.64	9	0.8	537.327	139.24	373000000	591000000	414000000	277000000	232000000	219000000	316000000	123000000	249000000	511000000	342000000	408000000	15	F15:73423	409MAS_E15.raw	23	1	1	1	1	1	1	4	1	1	2	1	1	0	2	1	1	2	1	Q61753|SERA_MOUSE	Acetylation (N-term)	A1:Acetylation (N-term):1000.00
APPSVFAQVPQAPPVL	47.44	1616.89	16	-57.2	809.407	184.39	2530000	2530000	0		1610000	1610000	4370000		7910000	7910000	5960000	5960000	9	F9:98584	409MAS_E09.raw	6	0	0	1	0	0	0	0	0	1	0	1	0	0	0	1	0	0	2	P05201|AATC_MOUSE
S(+42.01)ETAPAAPAAPAPAEKTPVKKK	47.43	2201.21	22	1.3	551.309	35.51			589000		1820000	1820000	1320000				1410000		17	F17:14644	409MAS_E17.raw	4	0	0	0	0	1	0	0	0	1	0	1	0	0	0	0	0	1	0	P43274|H14_MOUSE	Acetylation (N-term)	S1:Acetylation (N-term):1000.00
LRASEEHLKQHYIDLKDRPFFPGL	47.41	2908.53	24	0.1	485.763	104.47					5180000	5180000			1520000	1520000			9	F9:54302	409MAS_E09.raw	2	0	0	0	0	0	0	0	0	1	0	0	0	0	0	1	0	0	0	Q01768|NDKB_MOUSE
YEMASHLRRSQY	47.4	1539.73	12	0.6	385.939	37.48	939000	939000	1510000	1640000	1230000	3600000					1180000	1180000	3	F3:13169	409MAS_E03.raw	7	0	0	1	0	2	1	0	1	1	0	0	0	0	0	0	0	0	1	P62962|PROF1_MOUSE
APSTPLLTVRGSEG	47.39	1383.74	14	0.2	692.875	79.51	49400000	74900000	23500000	37100000	44200000	53800000	9500000	9500000	32500000	20800000	11600000	12800000	3	F3:36711	409MAS_E03.raw	13	1	1	1	0	1	1	1	1	1	0	0	1	0	1	1	0	1	1	Q8BJW6|EIF2A_MOUSE
YIDGALSGHLGEVL	47.38	1442.74	14	-0.6	722.377	145.18	31500000		33800000	33800000	77400000	76100000			29800000	109000000			9	F9:76785	409MAS_E09.raw	6	0	1	0	0	0	1	0	1	1	0	0	0	0	1	1	0	0	0	P62307|RUXF_MOUSE
VYIKHPVSLEQYL	47.32	1587.87	13	0	530.296	111.84			8990000	8990000	21500000	29500000	20700000	20700000	33000000	33000000	24800000	24800000	15	F15:58265	409MAS_E15.raw	6	0	0	0	0	0	1	0	1	1	0	0	1	0	0	1	0	0	1	Q9CX56|PSMD8_MOUSE
YTAKGLFRAAVPSGASTGIYE	47.3	2158.11	21	0.1	720.376	115.33	99400000				104000000								8	F8:60066	409MAS_E08.raw	2	0	1	0	0	0	0	0	1	0	0	0	0	0	0	0	0	0	0	P17182|ENOA_MOUSE
AMERDGSSGGVIRL	47.3	1446.72	14	-0.9	483.248	69.49	4310000		3510000	3510000	9800000	9800000	2540000	2540000			2180000		9	F9:34822	409MAS_E09.raw	5	0	1	0	0	0	1	0	0	1	0	0	1	0	0	0	0	1	0	Q60692|PSB6_MOUSE
V(+42.01)EADRPGKLFIGGLNTETNEKALEAVFGKYGRIVE	47.24	3862.03	35	-0.3	773.412	169.83	23400000	23400000							233000000	233000000			15	F15:90341	409MAS_E15.raw	2	0	0	1	0	0	0	0	0	0	0	0	0	0	0	1	0	0	0		Acetylation (N-term)	V1:Acetylation (N-term):1000.00
AAAPAPAAGPGQM(+15.99)SFTFASPTQVF	47.23	2337.11	24	-0.6	780.043	176.27									6910000	6910000			15	F15:94103	409MAS_E15.raw	1	0	0	0	0	0	0	0	0	0	0	0	0	0	0	1	0	0	0	Q9D3D9|ATPD_MOUSE	Oxidation (M)	M13:Oxidation (M):1000.00
AYAGARFVF	47.22	1000.51	9	-0.1	501.264	114.82			7220000		66500000	82000000							8	F8:59757	409MAS_E08.raw	3	0	0	0	0	1	0	0	1	1	0	0	0	0	0	0	0	0	0	P08249|MDHM_MOUSE
NAIDEYKPQDATTNPSLIL	47.21	2102.05	19	0.1	701.692	146.55	68600000	68600000			42700000	42700000	11800000	11800000	31800000	31800000			12	F12:76732	409MAS_E12.raw	4	0	0	1	0	0	0	0	0	1	0	0	1	0	0	1	0	0	0	Q93092|TALDO_MOUSE
S(+42.01)ILRIHAREIF	47.19	1395.8	11	0.6	466.274	127.19	47900000	73400000	20000000	13600000	40800000	39100000	7220000	3900000	76300000	76300000	7120000	7120000	9	F9:66852	409MAS_E09.raw	10	0	1	1	0	1	1	0	1	1	0	1	1	0	0	1	0	0	1	P17182|ENOA_MOUSE	Acetylation (N-term)	S1:Acetylation (N-term):1000.00
LQWHEKALAAGGVGSIVRVL	47.18	2103.2	20	1.1	526.807	124.53	1480000	13900000	5530000	5530000	3320000	3320000	8690000	8690000			10400000	10400000	18	F18:64694	409MAS_E18.raw	6	0	1	1	0	0	1	0	0	1	0	0	1	0	0	0	0	0	1	Q9CPW4|ARPC5_MOUSE
RNTGEIKALAG	47.17	1128.63	11	-0.6	377.215	38.69			436000		813000								8	F8:17463	409MAS_E08.raw	3	0	0	0	0	2	0	0	1	0	0	0	0	0	0	0	0	0	0	Q93092|TALDO_MOUSE
GGDFTRHNGTGGRSIYG	47.17	1750.81	17	0.5	438.711	34.65					2580000	2180000			760000	760000			15	F15:15534	409MAS_E15.raw	3	0	0	0	0	0	0	0	1	1	0	0	0	0	0	1	0	0	0	P17742|PPIA_MOUSE
DITADDEPLGRVSFELF	47.14	1922.93	17	0.1	962.471	206.37	31400000	31400000									10800000	70100000	18	F18:109925	409MAS_E18.raw	3	0	0	1	0	0	0	0	0	0	0	0	0	0	0	0	0	1	1	P17742|PPIA_MOUSE
IKASAPESGLLSKV	47.13	1398.81	14	1	467.277	73.54	3430000	4690000	3810000	3810000	2020000	2020000							3	F3:33152	409MAS_E03.raw	4	0	1	1	0	0	1	0	0	1	0	0	0	0	0	0	0	0	0	Q91V64|ISOC1_MOUSE
KGADINAPDKHHITPLLSA	47.11	1997.07	19	-1	400.421	68.68	26700000	44000000	20400000	2290000	36200000	49800000	1570000	4290000			13400000	40300000	12	F12:33517	409MAS_E12.raw	16	0	1	2	0	2	1	0	2	3	0	1	1	0	0	0	0	1	2	P62774|MTPN_MOUSE
SSPVNPVVF	47.09	944.497	9	-0.1	945.504	133.45	26100000	35000000	39200000	86500000	4010000	32000000	27400000	8160000	39400000	16500000	46300000	41600000	15	F15:70354	409MAS_E15.raw	25	0	2	2	1	2	2	0	1	2	0	2	1	0	2	2	2	2	2	Q9D868|PPIH_MOUSE
MANAGPNTNGSQFF	47.06	1454.62	14	-0.3	728.319	127.41					3510000	61600000			41100000				9	F9:67126	409MAS_E09.raw	3	0	0	0	0	0	0	0	1	1	0	0	0	0	1	0	0	0	0	P17742|PPIA_MOUSE
VYPFPGPIPN	47.04	1099.57	10	0	550.792	161.12							4960000	19000000	5700000	5700000	3860000	3860000	12	F12:84954	409MAS_E12.raw	4	0	0	0	0	0	0	0	0	0	0	1	1	0	0	1	0	0	1
LYKEAGVGKDRIL	47	1460.84	13	-0.4	366.216	54.21					0	4000000							9	F9:26382	409MAS_E09.raw	2	0	0	0	0	0	0	0	0	2	0	0	0	0	0	0	0	0	0	Q93092|TALDO_MOUSE
LKNGKKIPKVEMSDMSFSK	46.99	2166.15	19	-0.5	434.238	54.26	3230000	3230000			7140000	5730000							8	F8:26098	409MAS_E08.raw	4	0	0	1	0	0	0	0	2	1	0	0	0	0	0	0	0	0	0	P01887|B2MG_MOUSE
NKLLGKVTIAQGGVLPNIQ	46.99	1962.16	19	0.4	655.062	119.5									5720000	5720000	1250000	1250000	15	F15:62589	409MAS_E15.raw	2	0	0	0	0	0	0	0	0	0	0	0	0	0	0	1	0	0	1	Q6GSS7|H2A2A_MOUSE
GVSVDSQFTHL	46.99	1188.58	11	1	595.297	99.61	23400000	15800000	3930000	6530000	5920000	6660000	2090000	2090000	3020000	3020000	1050000	1050000	3	F3:47648	409MAS_E03.raw	9	0	1	1	0	1	1	0	1	1	0	0	1	0	0	1	0	0	1	Q61171|PRDX2_MOUSE
FVPISGWNGDNMLEPSANMPWFKG	46.96	2693.24	24	-0.3	898.754	199.72	659000000	659000000	48300000		239000000	930000000			28100000		103000000	103000000	8	F8:106854	409MAS_E08.raw	9	0	0	2	0	1	0	0	1	3	0	0	0	0	1	0	0	0	1	P10126|EF1A1_MOUSE
VKRQFMNKSLSGPGQ	46.93	1675.88	15	1.4	559.636	36.96			21000000	30600000	20200000	54900000					21500000	21100000	6	F6:16143	409MAS_E06.raw	11	0	0	0	0	2	2	0	1	2	0	0	0	0	0	0	0	2	2	Q9JM76|ARPC3_MOUSE
EVVKDKAGPHKEIYPYVIQ	46.89	2212.19	19	-31.9	738.38	63.65	80700000	167000000	147000000	390000000	220000000	384000000	86400000	227000000	230000000	230000000	81200000	275000000	9	F9:31653	409MAS_E09.raw	20	0	1	2	0	2	2	0	1	2	0	2	2	0	0	2	0	2	2	P12787|COX5A_MOUSE
A(+42.01)EVGEDSGARAL	46.88	1215.57	12	-0.6	608.793	99.6	2730000	2730000	1400000	1560000	1290000				1500000		1070000		8	F8:51240	409MAS_E08.raw	8	0	0	1	0	1	1	1	1	0	0	0	0	1	1	0	0	1	0	P42128|FOXK1_MOUSE	Acetylation (N-term)	A1:Acetylation (N-term):1000.00
KEQLPESAYMHQL	46.87	1572.76	13	1.3	525.261	84.01					3260000	5090000					864000		8	F8:42601	409MAS_E08.raw	3	0	0	0	0	0	0	0	1	1	0	0	0	0	0	0	0	1	0	Q9CX56|PSMD8_MOUSE
RALSTGEKGFGYKGSSFH	46.84	1927.95	18	1.2	482.996	43.62					4600000	5090000			2020000	2020000			9	F9:20466	409MAS_E09.raw	3	0	0	0	0	0	0	0	1	1	0	0	0	0	0	1	0	0	0	P17742|PPIA_MOUSE
A(+42.01)ETVADTRRLITKPQNLNDAYGPPSNF	46.78	3029.52	27	1.4	1010.85	129.51	49700000	49700000									21100000	21100000	3	F3:64214	409MAS_E03.raw	2	0	0	1	0	0	0	0	0	0	0	0	0	0	0	0	0	0	1		Acetylation (N-term)	A1:Acetylation (N-term):1000.00
PRKIEEIKDFL	46.74	1386.79	11	0.2	463.27	92.39			2410000	2410000	3840000	7750000	4410000	4410000	6270000	6270000	4190000	4190000	9	F9:47579	409MAS_E09.raw	6	0	0	0	0	0	1	0	1	1	0	0	1	0	0	1	0	0	1	Q9JJI8|RL38_MOUSE
IGEKLDEREAGITEKVVFE	46.74	2161.13	19	0.3	541.289	98.91									5160000	5160000			15	F15:51160	409MAS_E15.raw	1	0	0	0	0	0	0	0	0	0	0	0	0	0	0	1	0	0	0	P17751|TPIS_MOUSE
APNVLASEPEIPKGIRAVL	46.72	1973.13	19	0.1	658.718	137.82							980000	980000	4230000	4230000			15	F15:72735	409MAS_E15.raw	2	0	0	0	0	0	0	0	0	0	0	0	1	0	0	1	0	0	0	Q9WTP6|KAD2_MOUSE
LTRSEYDRGVNTFSPEGRLFQVE	46.71	2699.33	23	-0.6	675.84	107.49	2180000	2180000	6400000	6400000			11800000	11800000			16400000	16400000	18	F18:55311	409MAS_E18.raw	4	0	0	1	0	0	1	0	0	0	0	0	1	0	0	0	0	0	1	Q9Z2U1|PSA5_MOUSE
AAAQMPAYQEL	46.71	1191.56	11	1.1	596.788	121.75	6560000	6560000	3610000	3610000	15600000	15200000	525000	1700000	7420000				9	F9:63839	409MAS_E09.raw	8	0	0	1	0	0	1	0	2	1	0	1	1	0	1	0	0	0	0	Q93092|TALDO_MOUSE
YAYGATGHPGIIPPHATL	46.71	1834.94	18	0.3	612.653	88.54	68500000	56100000	18300000	18300000	21900000		17600000	17600000					2	F2:41384	409MAS_E02.raw	5	0	1	1	0	0	1	0	1	0	0	0	1	0	0	0	0	0	0	P26883|FKB1A_MOUSE
TLKHVGPGVLSM(+15.99)ANAGPNTNGSQF	46.68	2412.19	24	-0.8	805.068	83.64									23000000	23000000			15	F15:42623	409MAS_E15.raw	1	0	0	0	0	0	0	0	0	0	0	0	0	0	0	1	0	0	0		Oxidation (M)	M12:Oxidation (M):1000.00
FSPFSISSALAM(+15.99)	46.66	1272.61	12	0.4	637.311	184.71									40300000	40300000			15	F15:98830	409MAS_E15.raw	1	0	0	0	0	0	0	0	0	0	0	0	0	0	0	1	0	0	0	Q9D154|ILEUA_MOUSE	Oxidation (M)	M12:Oxidation (M):1000.00
VAMPALAPPEVVMDPALAAQYEHDL	46.6	2647.3	25	-0.2	883.441	192.23	31100000	31100000											3	F3:98820	409MAS_E03.raw	1	0	0	1	0	0	0	0	0	0	0	0	0	0	0	0	0	0	0	P62827|RAN_MOUSE
IRTSRPENAIIYSNNEDF	46.57	2138.04	18	-0.3	713.687	89.21	19400000	33200000	16500000		26600000	34200000	1670000	1670000	13800000	13800000	3490000	3490000	8	F8:45524	409MAS_E08.raw	8	0	1	1	0	1	0	0	1	1	0	0	1	0	0	1	0	0	1	P40142|TKT_MOUSE
G(+42.01)EKLTDEEVDEMIRE	46.53	1833.83	15	20.6	612.297	100.25	5700000				5020000		2630000	2630000					12	F12:51131	409MAS_E12.raw	3	0	1	0	0	0	0	0	1	0	0	0	1	0	0	0	0	0	0		Acetylation (N-term)	G1:Acetylation (N-term):1000.00
VTINGDDAGNVRPKPKPGDG	46.51	2006.02	20	0.7	502.512	37.59					2020000								8	F8:16869	409MAS_E08.raw	1	0	0	0	0	0	0	0	1	0	0	0	0	0	0	0	0	0	0	Q9JKX6|NUDT5_MOUSE
IVNTNVPRASVPEGF	46.5	1598.84	15	0.5	800.428	108.05	19600000	19600000	7570000	10500000	20700000	22300000			10500000	9330000	3300000		9	F9:56258	409MAS_E09.raw	8	0	0	1	0	1	1	0	1	1	0	0	0	0	1	1	0	1	0	P34884|MIF_MOUSE
VSITPAEVGVLVGKDRS	46.48	1725.96	17	1.1	576.329	115.77	15800000	14700000			19200000	21700000	2750000	2750000					8	F8:60101	409MAS_E08.raw	6	0	1	1	0	0	0	0	1	1	0	0	2	0	0	0	0	0	0	P62962|PROF1_MOUSE
FEISKKEMQPTHPIRLGL	46.48	2123.16	18	-1.3	425.638	90.17					10600000	10600000		0					9	F9:46371	409MAS_E09.raw	2	0	0	0	0	0	0	0	0	2	0	0	0	0	0	0	0	0	0	P63101|1433Z_MOUSE
IEIGLAKDDQLKVH	46.48	1577.88	14	0.5	395.477	77.47	5710000	14100000	2780000	6740000	2080000				1110000	1110000			15	F15:39313	409MAS_E15.raw	7	0	1	2	0	1	1	0	1	0	0	0	0	0	0	1	0	0	0	P48024|EIF1_MOUSE
IVNTNVPRASVPEGFL	46.47	1711.93	16	0.2	856.97	131.08	16300000	23000000	12400000	28900000	63100000				30200000	104000000	16100000		8	F8:68582	409MAS_E08.raw	9	0	1	1	0	1	1	0	1	0	0	0	0	0	1	2	0	1	0	P34884|MIF_MOUSE
VVESTGVF	46.46	836.428	8	-1	837.434	107.18	67000000	59300000	49100000	102000000	109000000	180000000	38700000	70900000	80100000	75400000	87200000	84700000	9	F9:56002	409MAS_E09.raw	15	0	1	1	1	1	1	1	1	1	1	1	1	0	1	1	0	1	1	P16858|G3P_MOUSE
KVLKQVHPDTGISSKAM(+15.99)GIM(+15.99)N	46.42	2285.19	21	1	572.305	36.92									52700000	52700000			15	F15:16718	409MAS_E15.raw	2	0	0	0	0	0	0	0	0	0	0	0	0	0	0	2	0	0	0		Oxidation (M)	M17:Oxidation (M):1000.00;M20:Oxidation (M):1000.00
GSIITVYPKEIRT	46.42	1475.83	13	-0.1	492.952	89.61	1750000	1750000	2840000	2840000	2880000	4400000	2520000	2520000	1130000	1130000	2120000	2120000	9	F9:46028	409MAS_E09.raw	7	0	0	1	0	0	1	0	1	1	0	0	1	0	0	1	0	0	1	O54782|MA2B2_MOUSE
RPKHPIKHQGLPQEVLNENLL	46.39	2459.38	21	0.5	492.883	77.35									11900000	11900000			15	F15:39191	409MAS_E15.raw	1	0	0	0	0	0	0	0	0	0	0	0	0	0	0	1	0	0	0
LLLKGADINAPDKHHITPLLSA	46.35	2336.32	22	-1.1	468.271	100.86	31400000	31400000	32300000	32300000	14900000	14900000	27000000	27000000	44700000	44700000	8510000	40100000	15	F15:52205	409MAS_E15.raw	12	0	0	2	0	0	2	0	0	1	0	0	2	0	0	2	0	1	2	P62774|MTPN_MOUSE
NSMQPVKETPGNA	46.35	1371.65	13	1	686.831	38.59			4880000	4880000					2910000		1540000	1080000	6	F6:17002	409MAS_E06.raw	4	0	0	0	0	0	1	0	0	0	0	0	0	0	1	0	0	1	1	P32037|GTR3_MOUSE
AIVEALVGKDM(+15.99)ANQVKAPLVLKD	46.32	2437.36	23	0.5	610.348	110.95	3330000	3330000	6650000	35900000			4940000	4940000	152000000	152000000	8240000	8240000	15	F15:57770	409MAS_E15.raw	9	0	0	1	0	1	2	0	0	0	0	0	1	0	0	2	0	0	2	Q99LX0|PARK7_MOUSE	Oxidation (M)	M11:Oxidation (M):1000.00
VDVMEDKLKGEMMDLQHGSLF	46.31	2421.14	21	-0.5	808.053	150.26	85000000	85000000	14300000	14300000	7680000	67800000					54800000	54800000	3	F3:75751	409MAS_E03.raw	8	0	0	2	0	0	1	0	1	2	0	0	0	0	0	0	0	0	2	P06151|LDHA_MOUSE
LSKGLIKLVSKHRAQVIYTRNTKGGD	46.29	2881.66	26	-1.8	481.283	57.3					12900000	12900000							9	F9:28011	409MAS_E09.raw	1	0	0	0	0	0	0	0	0	1	0	0	0	0	0	0	0	0	0	P62852|RS25_MOUSE
AELAKEHPHVSF	46.28	1363.69	12	0.3	455.57	45.98	9490000	9490000	4010000	4010000	7580000	7580000			4410000	4410000			15	F15:21822	409MAS_E15.raw	5	0	0	2	0	0	1	0	0	1	0	0	0	0	0	1	0	0	0	Q9CQM9|GLRX3_MOUSE
AKVAVLGASGGIGQPLSLLLKNSPLVSRLT	46.27	2958.76	30	0.7	740.698	176.94									24000000	24000000	8100000	8100000	15	F15:94334	409MAS_E15.raw	2	0	0	0	0	0	0	0	0	0	0	0	0	0	0	1	0	0	1	P08249|MDHM_MOUSE
RLAKADGIVSKNF	46.26	1417.8	13	-0.5	473.608	44.35	2720000	2720000	2700000	2700000	5030000	5030000	1240000		4360000	4360000	2660000	2660000	3	F3:17024	409MAS_E03.raw	6	0	0	1	0	0	1	0	0	1	0	1	0	0	0	1	0	0	1	Q9CQR2|RS21_MOUSE
RVTIAQGGVLPNIQA	46.23	1535.88	15	0.9	768.947	114.65					73500000	73500000			19700000		20300000	13300000	17	F17:58468	409MAS_E17.raw	5	0	0	0	0	0	0	0	0	2	0	0	0	0	1	0	0	1	1	C0HKE7|H2A1N_MOUSE:C0HKE5|H2A1G_MOUSE:C0HKE9|H2A1P_MOUSE:C0HKE6|H2A1I_MOUSE:C0HKE8|H2A1O_MOUSE:Q8BFU2|H2A3_MOUSE:Q8CGP7|H2A1K_MOUSE:Q8CGP5|H2A1F_MOUSE
AGVRNPQQHL	46.22	1118.59	10	3.5	373.873	36.17			8160000	10300000	2760000		3640000	8500000	7890000		2620000		5	F5:15351	409MAS_E05.raw	7	0	0	0	0	1	1	0	1	0	0	1	1	0	1	0	0	1	0	P29341|PABP1_MOUSE
LIEIGLAKDDQLKVHGF	46.18	1895.05	17	-1.6	474.769	115.34	4070000	4200000	6260000								2470000	2470000	18	F18:59611	409MAS_E18.raw	5	0	1	2	0	1	0	0	0	0	0	0	0	0	0	0	0	0	1	P48024|EIF1_MOUSE
KGHYAERVGAGAPVYL	46.15	1686.88	16	-2.3	422.727	61.47					18200000	26700000			10000000	10000000	472000	1050000	15	F15:30415	409MAS_E15.raw	8	0	0	0	0	0	0	0	2	2	0	0	0	0	0	2	0	1	1	P27661|H2AX_MOUSE
FLVGGASLKPEFVDIINAKQ	46.14	2145.18	20	-0.1	716.068	146.46	31000000	31000000			5940000	5940000			20700000	20700000			3	F3:73564	409MAS_E03.raw	3	0	0	1	0	0	0	0	0	1	0	0	0	0	0	1	0	0	0	P17751|TPIS_MOUSE
PM(+15.99)FIVNTNVPRASVPEGFLSEL	46.14	2432.24	22	-0.1	811.754	181.99									141000000	141000000	84600000	84600000	15	F15:97064	409MAS_E15.raw	3	0	0	0	0	0	0	0	0	0	0	0	0	0	0	1	0	0	2	P34884|MIF_MOUSE	Oxidation (M)	M2:Oxidation (M):1000.00
YAKDIGFIK	46.11	1053.59	9	-1	352.202	65.23	372000	372000					320000	320000					12	F12:31733	409MAS_E12.raw	3	0	0	2	0	0	0	0	0	0	0	0	1	0	0	0	0	0	0	P62274|RS29_MOUSE
YEQVARALK	46.1	1076.6	9	0.5	359.873	34.39			1240000		4510000	2960000	2950000	2950000	1910000	1910000			15	F15:15380	409MAS_E15.raw	6	0	0	0	0	1	0	0	2	1	0	0	1	0	0	1	0	0	0	Q9Z1Q5|CLIC1_MOUSE
SREKMDLTAKELTEEKETAFEFL	46.1	2744.36	23	1.8	687.098	119.87	27900000	27900000											3	F3:58921	409MAS_E03.raw	1	0	0	1	0	0	0	0	0	0	0	0	0	0	0	0	0	0	0	P14152|MDHC_MOUSE
NVVKTGRVM(+15.99)LGETNPADSKPGTIRGDF	46.07	2874.47	27	1	575.901	69.92					3590000	4180000			37100000	37100000			15	F15:35030	409MAS_E15.raw	4	0	0	0	0	0	0	0	1	1	0	0	0	0	0	2	0	0	0	Q01768|NDKB_MOUSE:P15532|NDKA_MOUSE	Oxidation (M)	M9:Oxidation (M):1000.00
LRVAPEEHPVL	46.04	1258.7	11	-0.6	420.575	73.4							939000	939000					12	F12:36258	409MAS_E12.raw	1	0	0	0	0	0	0	0	0	0	0	0	1	0	0	0	0	0	0
LKNGKKIPKVEMSDMSFSKD	45.98	2281.18	20	-0.7	457.243	56.45	2040000	2040000			10300000	10300000							9	F9:27614	409MAS_E09.raw	2	0	0	1	0	0	0	0	0	1	0	0	0	0	0	0	0	0	0	P01887|B2MG_MOUSE
EEAEAPTGKRVAEDDEDDDVDTKKQKTEEDD	45.98	3506.53	31	4.4	702.316	36.79					7460000	12500000	2990000	14300000					12	F12:15938	409MAS_E12.raw	5	0	0	0	0	0	0	0	1	1	0	1	2	0	0	0	0	0	0	P26350|PTMA_MOUSE
MVWEGLNVVKTGRVML	45.98	1830.98	16	1.5	611.337	139.13	2040000	17500000	5510000	5510000	4550000	4550000							3	F3:69527	409MAS_E03.raw	4	0	1	1	0	0	1	0	0	1	0	0	0	0	0	0	0	0	0	Q01768|NDKB_MOUSE:P15532|NDKA_MOUSE
IVKEEQLKVHGF	45.95	1425.8	12	-1.5	357.456	54.08	5450000	5450000	2550000	8210000	1740000	2280000	2330000	4920000	837000	837000	2700000	5320000	6	F6:25614	409MAS_E06.raw	11	0	0	1	0	1	1	0	1	1	0	1	1	0	0	1	0	2	1	Q9CXU9|EIF1B_MOUSE
YTAKGLFRAAVPSGASTG	45.94	1752.92	18	0.6	585.313	88.67	42600000	42600000			38800000	57000000					4380000	4380000	8	F8:45304	409MAS_E08.raw	4	0	0	1	0	0	0	0	1	1	0	0	0	0	0	0	0	0	1	P17182|ENOA_MOUSE
DEDEEAEAPTGKRVAEDDEDDDVDTKKQKTEEDD	45.92	3865.63	34	0.2	774.133	37.58	13200000	13200000	7520000	15400000	6730000								3	F3:13229	409MAS_E03.raw	7	0	0	2	0	2	2	0	1	0	0	0	0	0	0	0	0	0	0	P26350|PTMA_MOUSE
ERIAGEASRLAHYNKRSTIT	45.88	2272.2	20	-0.8	455.448	47.95					9390000	13700000							9	F9:22829	409MAS_E09.raw	2	0	0	0	0	0	0	0	1	1	0	0	0	0	0	0	0	0	0
AILGGAKVADKIQLINNM(+15.99)L	45.87	1997.13	19	1.1	666.719	126.84									74400000	74400000			15	F15:66589	409MAS_E15.raw	2	0	0	0	0	0	0	0	0	0	0	0	0	0	0	2	0	0	0	P09411|PGK1_MOUSE	Oxidation (M)	M18:Oxidation (M):1000.00
PALAPPEVVMDPALAAQYEHDLEVA	45.87	2645.3	25	-0.5	882.775	195.18	46800000	46800000			20900000	55100000	15400000	15400000					12	F12:103745	409MAS_E12.raw	4	0	0	1	0	0	0	0	1	1	0	0	1	0	0	0	0	0	0	P62827|RAN_MOUSE
FTAHIIPFLK	45.83	1185.69	10	0.3	396.238	122.87					1970000				2810000	2810000			15	F15:64430	409MAS_E15.raw	2	0	0	0	0	0	0	0	1	0	0	0	0	0	0	1	0	0	0	O88531|PPT1_MOUSE
FSREKMDLTAKELTEEKET	45.79	2284.13	19	-1.2	572.038	66.02	13400000	13400000			12800000	4900000							8	F8:32764	409MAS_E08.raw	4	0	0	2	0	0	0	0	1	1	0	0	0	0	0	0	0	0	0	P14152|MDHC_MOUSE
MERDPDELRFNA	45.73	1491.68	12	-2.1	498.232	75.44			2340000	2340000	4610000								8	F8:37923	409MAS_E08.raw	2	0	0	0	0	0	1	0	1	0	0	0	0	0	0	0	0	0	0	P58321|UCHL4_MOUSE:Q9JKB1|UCHL3_MOUSE
IRFPIQRNL	45.71	1155.69	9	-1.7	386.236	83.14							4690000	4690000	12900000	12900000	5720000	5720000	15	F15:42371	409MAS_E15.raw	3	0	0	0	0	0	0	0	0	0	0	0	1	0	0	1	0	0	1	P45376|ALDR_MOUSE
A(+42.01)WKSGGASHSELIHNLRKNGIIKTDKVFE	45.69	3276.74	29	-0.9	656.354	87.79	40100000	40100000											3	F3:41104	409MAS_E03.raw	1	0	0	1	0	0	0	0	0	0	0	0	0	0	0	0	0	0	0	P23506|PIMT_MOUSE	Acetylation (N-term)	A1:Acetylation (N-term):1000.00
FAEATRILF	45.68	1066.58	9	1	534.298	133.93	1220000	1220000			15300000	15300000	1790000	10600000	7110000	7110000	6310000	6360000	9	F9:70570	409MAS_E09.raw	7	0	0	1	0	0	0	0	0	1	0	1	1	0	0	1	0	1	1	Q9CX56|PSMD8_MOUSE
DVGADGQPLGRVVL	45.67	1394.75	14	0.1	698.383	133.46					9190000	8470000			0	6850000			9	F9:70349	409MAS_E09.raw	3	0	0	0	0	0	0	0	1	1	0	0	0	0	0	1	0	0	0
GDGEEEDGDEDEEAEAPTGKRVAEDDEDDDVDTKKQKTEEDD	45.66	4653.87	42	0.4	776.653	39.03			62100000		43000000	43000000			17900000	17900000	12300000	12300000	5	F5:16900	409MAS_E05.raw	5	0	0	0	0	2	0	0	0	1	0	0	0	0	0	1	0	0	1	P26350|PTMA_MOUSE
IRFPIQRNLVVIPKSVTPVRIAENLKVF	45.66	3245.95	28	-1.1	541.998	142.06	11600000	11600000											3	F3:71144	409MAS_E03.raw	2	0	0	2	0	0	0	0	0	0	0	0	0	0	0	0	0	0	0	P45376|ALDR_MOUSE
RFQSSAVMALQEASE	45.65	1652.78	15	-0.1	827.399	108.89					23900000	23900000	20000000	56000000			40600000	48300000	9	F9:56676	409MAS_E09.raw	7	0	0	0	0	0	0	0	0	1	0	1	1	0	0	0	0	2	2
AEAPVGVETD	45.64	986.456	10	1.2	987.464	73.86					2990000	2990000	676000	1130000	3650000				9	F9:37296	409MAS_E09.raw	4	0	0	0	0	0	0	0	0	1	0	1	1	0	1	0	0	0	0	Q9CX00|IST1_MOUSE
IRHNPTSNVLF	45.63	1296.69	11	-0.2	433.238	68.68	4520000	5700000	3510000	5550000	12200000	17900000	2280000	2280000	6140000	6140000	2810000	2810000	9	F9:34369	409MAS_E09.raw	11	0	1	1	0	1	2	0	1	2	0	0	1	0	0	1	0	0	1	Q9D154|ILEUA_MOUSE
AVRLLLPGEL	45.61	1079.67	10	0.2	540.842	138.87					8290000	8290000	6160000	6160000	29800000	17500000	1440000	16600000	18	F18:72558	409MAS_E18.raw	9	0	0	0	0	0	0	0	0	1	0	0	1	0	4	1	0	1	1
AVRLILPGEL	45.61	1079.67	10	0.2	540.842	138.87					8290000	8290000	6160000	6160000	29800000	17500000	1440000	16600000	18	F18:72558	409MAS_E18.raw	9	0	0	0	0	0	0	0	0	1	0	0	1	0	4	1	0	1	1
RVFDKDGNGYISAAELRHVM(+15.99)TNL	45.61	2621.3	23	1.6	525.269	100.22									54500000	54500000			15	F15:51896	409MAS_E15.raw	3	0	0	0	0	0	0	0	0	0	0	0	0	0	0	3	0	0	0		Oxidation (M)	M20:Oxidation (M):1000.00
FSREKMDLTAKELTEEKETAFEFL	45.58	2891.43	24	-0.5	579.292	129.2	24900000	24900000											3	F3:64148	409MAS_E03.raw	1	0	0	1	0	0	0	0	0	0	0	0	0	0	0	0	0	0	0	P14152|MDHC_MOUSE
IEILNPNKIAT	45.57	1224.71	11	0.3	613.361	102.8	39300000	22200000			18900000				13700000	13700000			15	F15:53425	409MAS_E15.raw	4	0	1	1	0	0	0	0	1	0	0	0	0	0	0	1	0	0	0	Q9CPU0|LGUL_MOUSE
FDRYGENGRLSF	45.55	1459.68	12	-0.4	487.568	85.11	3520000	3520000			13600000	13600000	4470000	4470000	5940000	5940000	4120000	5180000	9	F9:43542	409MAS_E09.raw	6	0	0	1	0	0	0	0	0	1	0	0	1	0	0	1	0	1	1	Q6P5F6|S39AA_MOUSE
RTKSTGGAPTFNVTVTM	45.55	1766.9	17	1.4	589.974	93.16	23100000	28000000	13700000		37500000	41200000	14400000	14400000			18600000	18600000	9	F9:48084	409MAS_E09.raw	7	0	1	1	0	1	0	0	1	1	0	0	1	0	0	0	0	0	1	P62962|PROF1_MOUSE
DVGADGQPLGRVVLEL	45.52	1636.88	16	0.4	819.447	170.99	5500000	5500000	3560000	5270000					9450000	9450000			6	F6:90448	409MAS_E06.raw	4	0	0	1	0	1	1	0	0	0	0	0	0	0	0	1	0	0	0
FKSPDDPSRYITPDQLADL	45.49	2177.06	19	-0.3	726.695	144.58	37500000	89600000			110000000	127000000			97400000	97400000			9	F9:76781	409MAS_E09.raw	5	0	1	1	0	0	0	0	1	1	0	0	0	0	0	1	0	0	0	P17182|ENOA_MOUSE
TLNKTGKAVSYLGPK	45.46	1575.9	15	0.2	394.982	37.16			1520000	2390000	5500000	7210000			2700000	2700000			6	F6:16256	409MAS_E06.raw	9	0	0	0	0	2	2	0	2	2	0	0	0	0	0	1	0	0	0	O08997|ATOX1_MOUSE
AAVLEYLTAE	45.46	1078.55	10	1.7	540.285	161.5			1300000	4750000	2070000	2070000	4700000	4480000	2790000	2790000	5590000	7100000	9	F9:85886	409MAS_E09.raw	8	0	0	0	0	1	1	0	0	1	0	1	1	0	0	1	0	1	1	C0HKE7|H2A1N_MOUSE:C0HKE5|H2A1G_MOUSE:C0HKE9|H2A1P_MOUSE:C0HKE6|H2A1I_MOUSE:C0HKE8|H2A1O_MOUSE:Q8BFU2|H2A3_MOUSE:Q8CGP7|H2A1K_MOUSE:Q8CGP5|H2A1F_MOUSE:Q6GSS7|H2A2A_MOUSE:P27661|H2AX_MOUSE:Q64522|H2A2B_MOUSE
GKVLPGVDALSNV	45.45	1267.71	13	-0.2	634.864	122.82			7360000	7360000			8390000				7470000		11	F11:63318	409MAS_E11.raw	3	0	0	0	0	0	1	0	0	0	0	1	0	0	0	0	0	1	0	P09411|PGK1_MOUSE
A(+42.01)FKDTGKTPVEPEVAIHRIRITL	45.45	2632.47	23	1.1	527.502	121.26	3090000	3090000			1600000	2550000			12900000	12900000	579000	579000	9	F9:63618	409MAS_E09.raw	5	0	0	1	0	0	0	0	1	1	0	0	0	0	0	1	0	0	1	P60867|RS20_MOUSE	Acetylation (N-term)	A1:Acetylation (N-term):1000.00
VVSAKFEGKPLLQRHRLVNE	45.43	2319.32	20	2	464.872	57.55	2920000	2920000	3850000	3850000	5380000	9640000							9	F9:28318	409MAS_E09.raw	4	0	0	1	0	0	1	0	1	1	0	0	0	0	0	0	0	0	0	Q8BGS2|BOLA2_MOUSE
IELAYEQVARALK	45.42	1502.85	13	1.5	501.957	116.12	8710000	8710000					6620000	6620000	9340000	9340000	5900000	5900000	12	F12:59843	409MAS_E12.raw	4	0	0	1	0	0	0	0	0	0	0	0	1	0	0	1	0	0	1	Q9Z1Q5|CLIC1_MOUSE
MEVISLPKNDLLTRL	45.41	1740.98	15	0.5	581.335	144.57	7790000	7790000			2350000	2350000	542000	542000			2250000	2250000	18	F18:75752	409MAS_E18.raw	4	0	0	1	0	0	0	0	0	1	0	0	1	0	0	0	0	0	1	Q9JKX6|NUDT5_MOUSE
PGVTVKDVNQQEFVRAL	45.38	1899.02	17	1.1	634.015	105.61									7100000	7100000	5010000	5010000	15	F15:54834	409MAS_E15.raw	2	0	0	0	0	0	0	0	0	0	0	0	0	0	0	1	0	0	1	Q9CZX8|RS19_MOUSE
AMERFGSRNGKTSKKITISDCG	45.37	2385.19	22	-0.2	478.045	38.34	45700000	45700000	6290000	26600000	31100000	114000000	11900000	11900000					9	F9:17538	409MAS_E09.raw	13	0	0	3	0	2	2	0	2	3	0	0	1	0	0	0	0	0	0	P17742|PPIA_MOUSE
VKVGVNGFG	45.37	875.486	9	0.4	438.751	76.73			13300000	13300000	40000000	40000000					4690000	4690000	9	F9:38845	409MAS_E09.raw	3	0	0	0	0	0	1	0	0	1	0	0	0	0	0	0	0	0	1	P16858|G3P_MOUSE
A(+42.01)AGAAAALAFL	45.36	987.539	11	0.3	494.777	226.73	6920000	11800000	7600000	9250000	11600000	16300000	8660000	7930000	3580000	1530000	5130000	6370000	15	F15:122021	409MAS_E15.raw	27	1	2	2	0	2	2	1	2	2	1	2	2	0	2	1	1	2	2	Q9CPP0|NPM3_MOUSE	Acetylation (N-term)	A1:Acetylation (N-term):1000.00
TSRGPGTSFEFAL	45.32	1368.67	13	0.3	685.341	126.59	34200000	49800000	41400000	41400000	21600000				22600000	22600000	22100000		5	F5:65560	409MAS_E05.raw	7	0	1	1	0	1	1	0	1	0	0	0	0	0	0	1	0	1	0	Q99LX0|PARK7_MOUSE
VNVDYSKL	45.32	936.492	8	-0.2	469.253	83.78	16900000	20600000	21000000	64100000	18300000	18300000	27700000	27700000	12200000	8120000	16700000		9	F9:42857	409MAS_E09.raw	9	0	1	1	0	1	1	0	0	1	0	0	1	0	1	1	0	1	0	Q62425|NDUA4_MOUSE
ATVTALRRTVPPAVTGVTF	45.28	1956.12	19	0.3	653.046	112.28	74500000	106000000	78400000	82000000	57900000	70700000	27800000	35500000	44000000	44000000	29400000	51600000	15	F15:58790	409MAS_E15.raw	11	0	1	1	0	1	1	0	1	1	0	1	1	0	0	1	0	1	1	P05064|ALDOA_MOUSE
SAALASGQLGPLM	45.27	1214.63	13	0.6	608.324	157.28	1420000	2190000	4680000	4680000	4530000	4410000	763000	4030000	5080000		1770000	1190000	9	F9:83602	409MAS_E09.raw	11	0	1	1	0	0	1	1	1	1	0	1	1	0	1	0	0	1	1
ALAGFDVEKAKK	45.24	1275.72	12	-1.8	426.246	40.21	1990000	1990000	2750000	3950000			802000	802000	737000	737000	1110000	1110000	6	F6:17926	409MAS_E06.raw	6	0	0	1	0	1	1	0	0	0	0	0	1	0	0	1	0	0	1	Q8K3C3|LZIC_MOUSE
S(+42.01)LLNKPKSEMTPEELQKREEEEFNTGPLSVLTQSVKNNTQVL	45.22	4826.46	42	-0.1	966.3	163.82	490000000	490000000					152000000	152000000			1050000000	1050000000	18	F18:86327	409MAS_E18.raw	3	0	0	1	0	0	0	0	0	0	0	0	1	0	0	0	0	0	1	P62317|SMD2_MOUSE	Acetylation (N-term)	S1:Acetylation (N-term):1000.00
RFQSSAVM(+15.99)AL	45.21	1124.56	10	0.1	563.29	70.01					55900000	55900000	75000000	90200000	77100000	453000000	128000000	77700000	15	F15:35294	409MAS_E15.raw	10	0	0	0	0	0	0	0	0	1	0	2	1	0	1	1	0	3	1	P68433|H31_MOUSE	Oxidation (M)	M8:Oxidation (M):1000.00
RFQSAAIGALQEASEAYL	45.2	1923.97	18	0.3	642.33	160.71									35600000	35600000	5110000	5110000	18	F18:84658	409MAS_E18.raw	2	0	0	0	0	0	0	0	0	0	0	0	0	0	0	1	0	0	1	P02301|H3C_MOUSE:P84244|H33_MOUSE
LTIKLPDGHEFKFPNRLNMEAINY	45.19	2859.47	24	0.9	572.903	156.99	63200000	63200000									57800000	57800000	18	F18:82568	409MAS_E18.raw	3	0	0	2	0	0	0	0	0	0	0	0	0	0	0	0	0	0	1	P16045|LEG1_MOUSE
KVLKQVHPDTGISSKAM(+15.99)GIM(+15.99)NS	45.19	2372.22	22	1.2	594.063	37.6									81800000	81800000			15	F15:17104	409MAS_E15.raw	2	0	0	0	0	0	0	0	0	0	0	0	0	0	0	2	0	0	0		Oxidation (M)	M17:Oxidation (M):1000.00;M20:Oxidation (M):1000.00
MAQTDPETND	45.19	1120.43	10	0.1	561.225	37.63			40900000	40900000	24500000	29300000	12300000	28700000	28400000		13900000	7480000	17	F17:15786	409MAS_E17.raw	8	0	0	0	0	0	1	0	1	1	0	1	1	0	1	0	0	1	1	Q9CY57|CHTOP_MOUSE
A(+42.01)VSTGVKVPRNFRLL	45.18	1697.99	15	1.1	567.006	121.14					1930000	2150000	3380000	2980000	5070000	5070000	2520000	2520000	15	F15:63524	409MAS_E15.raw	7	0	0	0	0	0	0	0	1	1	0	1	2	0	0	1	0	0	1	Q9D2M8|UB2V2_MOUSE	Acetylation (N-term)	A1:Acetylation (N-term):1000.00
A(+42.01)AQGEPQVQF	45.18	1115.52	10	1	558.77	169.24	18600000	9340000	5130000	5130000	12600000	11800000	1700000		14100000	13600000			8	F8:89959	409MAS_E08.raw	12	1	3	1	0	0	1	1	1	1	0	1	0	0	1	1	0	0	0	P62827|RAN_MOUSE	Acetylation (N-term)	A1:Acetylation (N-term):1000.00
AQTTRTAYGPNGMNKMVINRLEKL	45.17	2705.41	24	0.2	542.09	95.88	38100000	43200000	11400000	11400000	42400000	112000000							9	F9:49493	409MAS_E09.raw	7	0	2	1	0	0	1	0	1	2	0	0	0	0	0	0	0	0	0	P42932|TCPQ_MOUSE
TLKHVGPGVLSMANAGPNTNGSQF	45.16	2396.19	24	-0.1	799.737	105.94	25900000		21600000	21600000	21300000	38300000							8	F8:54645	409MAS_E08.raw	4	0	1	0	0	0	1	0	1	1	0	0	0	0	0	0	0	0	0
AAFMKNF	45.12	827.4	7	-0.7	414.707	87.14					4310000	5840000	1990000	1990000			1080000		9	F9:44654	409MAS_E09.raw	4	0	0	0	0	0	0	0	1	1	0	0	1	0	0	0	0	1	0	Q99K85|SERC_MOUSE
PSRYITPDQLADL	45.1	1487.76	13	0	744.888	128.09	8080000	31800000	6700000	7100000	38300000	49400000			47900000	47900000	16700000	16700000	15	F15:67307	409MAS_E15.raw	8	0	1	1	0	1	1	0	1	1	0	0	0	0	0	1	0	0	1	P17182|ENOA_MOUSE
TQQLAQATGKPAQYIAVHVVPDQLM(+15.99)	45.1	2722.41	25	-0.7	908.477	119.49										0			15	F15:62604	409MAS_E15.raw	0	0	0	0	0	0	0	0	0	0	0	0	0	0	0	0	0	0	0	P34884|MIF_MOUSE	Oxidation (M)	M25:Oxidation (M):1000.00
AYGATGHPGIIPPHATL	45.09	1671.87	17	0.6	558.299	79.09	40100000	55000000	18600000	24300000	32900000	32900000			16400000	16400000	10200000		3	F3:36227	409MAS_E03.raw	7	0	1	1	0	1	1	0	0	1	0	0	0	0	0	1	0	1	0	P26883|FKB1A_MOUSE
VQMMTAK	45.05	807.398	7	0.3	404.707	39.13	1080000	1450000	85300000	217000000	89200000	134000000	88900000	167000000	147000000		114000000	41800000	9	F9:17968	409MAS_E09.raw	20	0	1	1	1	2	2	0	1	2	0	1	2	0	2	0	1	2	2
VQNYPVVSIEDPFDQDD	45.02	1978.88	17	-0.6	990.446	191.3					9370000	59900000							9	F9:102277	409MAS_E09.raw	4	0	0	0	0	0	0	0	2	2	0	0	0	0	0	0	0	0	0	P17182|ENOA_MOUSE
M(+15.99)LLGM(+15.99)EAAGSAGGVVEAAISYTGDVADPSR	45.02	2926.37	30	5.5	976.469	235.66	1670000												1	F1:122235	409MAS_E01.raw	3	2	1	0	0	0	0	0	0	0	0	0	0	0	0	0	0	0	0		Oxidation (M)	M1:Oxidation (M):1000.00;M5:Oxidation (M):1000.00
DRETGSSKGFGFVDF	45.01	1647.75	15	0.8	550.259	130.42					10600000	10600000	1580000	1580000					9	F9:68677	409MAS_E09.raw	2	0	0	0	0	0	0	0	0	1	0	0	1	0	0	0	0	0	0	P09405|NUCL_MOUSE
KRQIVAGTNL	45.01	1098.65	10	0.8	550.333	38.33	626000	12200000	2730000	4510000	8660000	12600000			10300000	10300000			15	F15:17532	409MAS_E15.raw	8	0	1	2	0	1	1	0	1	1	0	0	0	0	0	1	0	0	0	Q62426|CYTB_MOUSE
KHTGPGILSM(+15.99)ANAGPNTNGSQF	45.01	2214.05	22	-1.5	739.023	79.07			7680000	10500000	15400000	15400000					8160000	8160000	9	F9:40157	409MAS_E09.raw	4	0	0	0	0	1	1	0	0	1	0	0	0	0	0	0	0	0	1	P17742|PPIA_MOUSE	Oxidation (M)	M10:Oxidation (M):1000.00
YTAKGLFR	44.99	954.529	8	-0.5	478.271	47.19					8920000	12100000			5900000	5900000			15	F15:22451	409MAS_E15.raw	3	0	0	0	0	0	0	0	1	1	0	0	0	0	0	1	0	0	0	P17182|ENOA_MOUSE
IVNTNVPRASVPEGFLSELTQQ	44.98	2398.25	22	-0.8	800.423	158.08	152000000	152000000	55300000	22700000									3	F3:80194	409MAS_E03.raw	4	0	0	2	0	1	1	0	0	0	0	0	0	0	0	0	0	0	0	P34884|MIF_MOUSE
RVFDKDGNGYISAAELRHVMTNL	44.93	2605.31	23	1.1	522.069	125.44	60900000	60900000			14900000	15900000					20100000	20100000	18	F18:65235	409MAS_E18.raw	6	0	0	2	0	0	0	0	1	1	0	0	0	0	0	0	0	0	2
AKLGVAGQW	44.93	928.513	9	-0.5	465.264	85.98	11300000	13800000	9230000	9230000	16700000	28900000	6980000	6980000			6170000	6170000	9	F9:43971	409MAS_E09.raw	7	0	1	1	0	0	1	0	1	1	0	0	1	0	0	0	0	0	1	Q9R0P9|UCHL1_MOUSE
IAIKPDGVQRGLVGEIIKRFEQKG	44.9	2650.53	24	0.9	531.113	134.86	11500000	11500000			2250000	2250000			50700000	50700000			15	F15:71060	409MAS_E15.raw	4	0	0	1	0	0	0	0	0	1	0	0	0	0	0	2	0	0	0	Q01768|NDKB_MOUSE:P15532|NDKA_MOUSE
FRAAVPSGASTGIYEAL	44.89	1708.88	17	-0.5	855.446	126.08	12100000		10900000	10900000	17200000	17200000			14600000	14600000	2800000	2800000	15	F15:66284	409MAS_E15.raw	5	0	1	0	0	0	1	0	0	1	0	0	0	0	0	1	0	0	1	P17182|ENOA_MOUSE
A(+42.01)AGTLYTYPENWRAFKAL	44.89	2113.06	18	0.4	1057.54	166.65	102000000	102000000	39900000	11400000			7980000	7980000			30100000	30100000	3	F3:84696	409MAS_E03.raw	8	0	0	2	0	2	1	0	0	0	0	0	1	0	0	0	0	0	2	Q9D8N0|EF1G_MOUSE	Acetylation (N-term)	A1:Acetylation (N-term):1000.00
KGHYAERVGAGAPVYLAA	44.87	1828.96	18	0.6	458.247	63.61					8780000	7620000			2370000	2370000			15	F15:31624	409MAS_E15.raw	5	0	0	0	0	0	0	0	3	1	0	0	0	0	0	1	0	0	0	P27661|H2AX_MOUSE
NAEVSKRGASHTLKLANRLYG	44.86	2284.24	21	-0.1	457.855	47.02					18000000	18000000							9	F9:22323	409MAS_E09.raw	1	0	0	0	0	0	0	0	0	1	0	0	0	0	0	0	0	0	0	Q9D154|ILEUA_MOUSE
VREIAQDFKTEL	44.85	1447.77	12	0.1	483.596	85.07					8450000	8450000			4920000	4920000			15	F15:43475	409MAS_E15.raw	2	0	0	0	0	0	0	0	0	1	0	0	0	0	0	1	0	0	0
A(+42.01)AQGEPQVQFK	44.84	1243.62	11	-0.3	622.817	97.22	0				7220000	3900000							8	F8:49800	409MAS_E08.raw	2	0	0	0	0	0	0	0	1	1	0	0	0	0	0	0	0	0	0	P62827|RAN_MOUSE	Acetylation (N-term)	A1:Acetylation (N-term):1000.00
M(+15.99)ANAGPNTNGSQF	44.82	1323.55	13	0	662.783	58.89			2490000	2490000	15200000	15200000			108000000	108000000			15	F15:29244	409MAS_E15.raw	4	0	0	0	0	0	1	1	0	1	0	0	0	0	0	1	0	0	0	P17742|PPIA_MOUSE	Oxidation (M)	M1:Oxidation (M):1000.00
FIRHNPTSNVLFL	44.78	1556.85	13	1.4	519.957	108.66	9710000	9760000	4820000	6840000	13300000	18000000	6350000	6350000	7810000	7810000	3150000	6690000	15	F15:56549	409MAS_E15.raw	10	0	1	1	0	1	1	0	1	1	0	0	1	0	0	1	0	1	1	Q9D154|ILEUA_MOUSE
IQFSNHKELKTD	44.76	1458.75	12	3	365.695	37.91					4620000	4620000	2640000	2640000					9	F9:17330	409MAS_E09.raw	2	0	0	0	0	0	0	0	0	1	0	0	1	0	0	0	0	0	0	P17225|PTBP1_MOUSE
AAM(+15.99)LDTVVFK	44.74	1109.58	10	0.3	555.797	95.63									15100000	15100000			15	F15:49396	409MAS_E15.raw	2	0	0	0	0	0	0	0	0	0	0	0	0	0	0	2	0	0	0	O35593|PSDE_MOUSE	Oxidation (M)	M3:Oxidation (M):1000.00
WRQAGLSYIRF	44.72	1395.74	11	0.7	466.255	109.32	3620000	3620000	7340000	7340000	6820000	6820000		5890000			1810000	1810000	6	F6:56235	409MAS_E06.raw	5	0	0	1	0	0	1	0	0	1	0	0	1	0	0	0	0	0	1	P56382|ATP5E_MOUSE
AVSQVPRSGKPAELLK	44.71	1678.97	16	0.6	420.751	46.93	744000	744000			2650000	2650000				0			9	F9:22321	409MAS_E09.raw	2	0	0	1	0	0	0	0	0	1	0	0	0	0	0	0	0	0	0	P40142|TKT_MOUSE
VGKDM(+15.99)ANQVKAPLVLKD	44.71	1841.01	17	0.5	461.26	54.57	5240000	6250000	26900000	26900000			3170000	3870000	63700000	63700000	11500000	11500000	6	F6:25889	409MAS_E06.raw	10	0	1	1	0	0	2	0	0	0	0	1	1	0	0	2	0	0	2	Q99LX0|PARK7_MOUSE	Oxidation (M)	M5:Oxidation (M):1000.00
RALSTGEKGFGYKGSSFHRIIPGFM	44.69	2742.41	25	0.9	549.489	100.29					25100000	82800000							9	F9:51950	409MAS_E09.raw	2	0	0	0	0	0	0	0	1	1	0	0	0	0	0	0	0	0	0	P17742|PPIA_MOUSE
ASVLNVNHI	44.68	965.529	9	-0.4	483.772	79.01	23300000	19800000	22100000	45100000	13300000	17400000	15700000	22500000	14300000	8530000	16700000	29700000	6	F6:39442	409MAS_E06.raw	14	0	2	1	0	1	1	0	1	1	0	1	1	0	1	1	0	1	2	Q99NH0|ANR17_MOUSE
FASPTQVF	44.68	895.444	8	0.4	896.452	132.86	3440000		3910000	9610000	21900000	63600000	4310000	7860000	63300000	22200000	11400000	7570000	6	F6:69345	409MAS_E06.raw	15	0	1	0	0	1	1	1	1	2	0	1	1	0	2	2	0	1	1	Q9D3D9|ATPD_MOUSE
LEWHRANSANLKL	44.67	1550.83	13	0.3	388.715	70.26	3750000	3750000			5390000								8	F8:35019	409MAS_E08.raw	2	0	0	1	0	0	0	0	1	0	0	0	0	0	0	0	0	0	0	P06745|G6PI_MOUSE
GSRNGKTSKKITISDCGQL	44.67	1992.04	19	1.1	499.018	37.14			3800000	11600000			2860000	2860000					6	F6:16239	409MAS_E06.raw	4	0	0	0	0	1	1	0	0	0	0	0	2	0	0	0	0	0	0	P17742|PPIA_MOUSE
FFYPLDFT	44.65	1048.49	8	0.2	1049.5	206.1	55400000	107000000	5130000	38400000	37900000	37900000	3120000	17700000	3980000	10500000	3940000	4420000	3	F3:106638	409MAS_E03.raw	16	0	2	2	0	1	2	0	0	2	0	1	2	0	1	1	0	1	1	P35700|PRDX1_MOUSE:Q61171|PRDX2_MOUSE
AVAVGHVKM(+15.99)TDDELVYNIHL	44.63	2239.13	20	0.4	560.79	106.82			985000						70300000	70300000			15	F15:55449	409MAS_E15.raw	3	0	0	0	0	1	0	0	0	0	0	0	0	0	0	2	0	0	0	P53026|RL10A_MOUSE	Oxidation (M)	M9:Oxidation (M):1000.00
ILKHTGPGILSMANAGPNTNGSQ	44.63	2277.15	23	-0.9	760.058	88.98	26600000	42100000			32000000	32000000							9	F9:45654	409MAS_E09.raw	3	0	1	1	0	0	0	0	0	1	0	0	0	0	0	0	0	0	0	P17742|PPIA_MOUSE
LLKHTGPGILSMANAGPNTNGSQ	44.63	2277.15	23	-0.9	760.058	88.98	26600000	42100000			32000000	32000000							9	F9:45654	409MAS_E09.raw	3	0	1	1	0	0	0	0	0	1	0	0	0	0	0	0	0	0	0
RFQSAAIGALQEASE	44.6	1576.78	15	-0.7	789.399	97.39	3030000	3030000			11300000	11300000	4810000	12400000			15600000	15600000	18	F18:49601	409MAS_E18.raw	5	0	0	1	0	0	0	0	0	1	0	1	1	0	0	0	0	0	1	P02301|H3C_MOUSE:P84244|H33_MOUSE
VAYWRQAGLSYIRF	44.6	1728.91	14	1.3	577.311	138.6							14400000	14400000			18300000	18300000	12	F12:72302	409MAS_E12.raw	2	0	0	0	0	0	0	0	0	0	0	0	1	0	0	0	0	0	1	P56382|ATP5E_MOUSE
LEGKVLPGVDA	44.58	1096.61	11	0.8	549.314	79.97	25500000				20800000	20800000	5650000	5650000	9710000	9710000			2	F2:36544	409MAS_E02.raw	4	0	1	0	0	0	0	0	0	1	0	0	1	0	0	1	0	0	0	P09411|PGK1_MOUSE
SDRLHISPDRVY	44.54	1456.74	12	1.6	365.193	61.37	3370000	3370000	3470000	3940000	2690000	11800000	1240000		4870000	4870000	2680000	2680000	9	F9:30395	409MAS_E09.raw	10	0	0	1	0	2	1	0	1	2	0	1	0	0	0	1	0	0	1	P34884|MIF_MOUSE
RALSTGEKGFGYKGSSF	44.5	1790.89	17	-0.2	597.972	54.93	3980000	3980000			4750000	8040000			4330000	4330000			15	F15:26794	409MAS_E15.raw	5	0	0	1	0	0	0	0	2	1	0	0	0	0	0	1	0	0	0	P17742|PPIA_MOUSE
IVAAGVGEFEAGISKNGQTREHALLA	44.48	2637.39	26	0	660.354	101.12	146000000	313000000	59900000	90000000	383000000	528000000	41700000	41700000	282000000	282000000			3	F3:48407	409MAS_E03.raw	8	0	1	1	0	1	1	0	1	1	0	0	1	0	0	1	0	0	0	P10126|EF1A1_MOUSE:P62631|EF1A2_MOUSE
VLLPKKSSATVGPKAPAVGKKASQASQEY	44.47	2939.64	29	1.1	588.937	40.48	45200000	158000000	118000000	323000000	262000000	808000000	456000000	1380000000	662000000	662000000	638000000	1880000000	18	F18:18260	409MAS_E18.raw	19	0	1	1	0	1	2	0	1	2	0	2	2	0	0	1	0	3	3	P27661|H2AX_MOUSE
RFSPYAFNGGTVL	44.47	1427.72	13	-0.4	714.867	126.82	74700000	129000000	97100000	125000000	82800000		36500000	61100000			57400000		2	F2:62570	409MAS_E02.raw	9	0	1	2	0	1	1	0	1	0	0	1	1	0	0	0	0	1	0	O09061|PSB1_MOUSE
VDIINAKQ	44.46	899.508	8	-0.1	450.761	50.95	3070000	57400000	68100000	179000000	94100000	168000000	45300000	88600000	114000000	70000000	58700000	95700000	15	F15:24866	409MAS_E15.raw	15	0	1	1	1	1	1	1	1	1	1	1	1	0	1	1	0	1	1	P17751|TPIS_MOUSE
MAYMASKE	44.45	929.399	8	0	465.707	43.74	1910000	11300000	142000000	337000000	201000000	265000000	53900000	165000000	134000000		88700000	81900000	9	F9:20802	409MAS_E09.raw	22	0	1	1	0	2	3	0	3	3	0	2	3	0	1	0	0	2	1	P16858|G3P_MOUSE
SEDKKNIILEEGKEIL	44.44	1857.01	16	0.3	465.26	97.81					4650000	4010000			3910000	3910000			15	F15:50567	409MAS_E15.raw	3	0	0	0	0	0	0	0	1	1	0	0	0	0	0	1	0	0	0	P18760|COF1_MOUSE
IEDDKSRLVL	44.44	1186.66	10	0.3	396.559	66.11			3670000	3670000	4700000	5790000	1170000	3780000	1640000	2710000	2230000	2230000	15	F15:32978	409MAS_E15.raw	8	0	0	0	0	0	1	0	1	1	0	1	1	0	1	1	0	0	1	O54782|MA2B2_MOUSE
FAKALESPERPFL	44.41	1503.81	13	1.8	502.278	96.66					7640000	7640000			3130000	3130000			15	F15:49922	409MAS_E15.raw	2	0	0	0	0	0	0	0	0	1	0	0	0	0	0	1	0	0	0	P09411|PGK1_MOUSE
VANFFPKKLLEL	44.4	1417.83	12	0.5	473.619	141.21	12500000	12500000	2540000	3650000	3490000	3490000	1990000	1990000	4400000	4400000	7440000	7440000	15	F15:74613	409MAS_E15.raw	7	0	0	1	0	1	1	0	0	1	0	0	1	0	0	1	0	0	1	P61290|PSME3_MOUSE
VGKDMANQVKAPLVLK	44.39	1709.99	16	0	428.504	65.41			2300000	2300000									6	F6:31962	409MAS_E06.raw	1	0	0	0	0	0	1	0	0	0	0	0	0	0	0	0	0	0	0	Q99LX0|PARK7_MOUSE
A(+42.01)AQGEPQVQFKLVL	44.35	1568.86	14	-1.2	785.434	183.58	126000000	40900000	15300000	15300000	11500000	60300000	34700000	27300000	51400000	89100000			2	F2:93920	409MAS_E02.raw	11	1	1	1	1	0	1	0	1	1	0	1	1	0	1	1	0	0	0	P62827|RAN_MOUSE	Acetylation (N-term)	A1:Acetylation (N-term):1000.00
TQQLAQATGKPAQYIAV	44.34	1786.96	17	2.5	894.488	90.77	41600000	17200000			6620000	20800000			10300000	10300000	3930000	3930000	3	F3:42709	409MAS_E03.raw	8	0	2	1	0	0	0	0	1	1	0	0	0	0	0	2	0	0	1	P34884|MIF_MOUSE
LAAAFGKPINF	44.33	1147.64	11	1.1	574.827	122.73					3690000		4070000	4070000	4570000	4570000			15	F15:64393	409MAS_E15.raw	3	0	0	0	0	0	0	0	1	0	0	0	1	0	0	1	0	0	0	O08749|DLDH_MOUSE
RGGAGVGSMTKIYG	44.33	1352.69	14	-2	451.902	56.86					797000								8	F8:27598	409MAS_E08.raw	1	0	0	0	0	0	0	0	1	0	0	0	0	0	0	0	0	0	0	Q9CZX8|RS19_MOUSE
EEVQALPTPL	44.32	1095.58	10	0	548.798	148.26	28200000	28200000	13500000	39000000	37600000	53900000	17300000	38100000	98100000	69000000	34800000	32700000	9	F9:78818	409MAS_E09.raw	21	0	0	2	0	1	1	1	2	3	0	2	1	0	3	2	0	2	1	Q9CRB2|NHP2_MOUSE
EVAQHLGESTVRT	44.31	1425.72	13	-0.2	476.248	42.26					2910000	3260000			0	1130000			9	F9:19717	409MAS_E09.raw	3	0	0	0	0	0	0	0	1	1	0	0	0	0	0	1	0	0	0	P56480|ATPB_MOUSE
FSQFGHVVD	44.29	1034.48	9	0.3	518.249	84.11					9000000	13100000	3830000	3830000	4660000	4660000			9	F9:42959	409MAS_E09.raw	4	0	0	0	0	0	0	0	1	1	0	0	1	0	0	1	0	0	0	Q9CQI7|RU2B_MOUSE
SDYPPLGRF	44.23	1050.51	9	0.3	526.264	105.59	264000000	254000000	72700000	122000000	224000000	472000000	61900000	92700000	417000000	166000000	65000000	69100000	15	F15:54610	409MAS_E15.raw	17	1	1	1	0	1	1	2	1	1	1	1	1	1	1	1	0	1	1	P10126|EF1A1_MOUSE
PFLDIQKKLGISLDRHFMFL	44.22	2417.33	20	0.6	605.34	167.64	12000000	35700000					19800000	19800000			96500000	96500000	18	F18:88443	409MAS_E18.raw	7	0	0	2	0	0	0	0	0	0	0	0	2	0	0	0	0	0	3	Q99LY9|NDUS5_MOUSE
IRKLPFQRL	44.19	1169.74	9	-0.1	390.92	57.88	8430000	12000000	10300000	10300000	20800000	381000000	166000000	223000000	310000000	310000000	226000000	503000000	15	F15:28529	409MAS_E15.raw	11	0	1	1	0	0	1	0	1	1	0	1	1	0	0	1	0	1	2	P02301|H3C_MOUSE:P84244|H33_MOUSE:P68433|H31_MOUSE
LRKLPFQRL	44.19	1169.74	9	-0.1	390.92	57.88	8430000	12000000	10300000	10300000	20800000	381000000	166000000	223000000	310000000	310000000	226000000	503000000	15	F15:28529	409MAS_E15.raw	11	0	1	1	0	0	1	0	1	1	0	1	1	0	0	1	0	1	2
GDGEEEDGDEDEEAEAPTGKRVAEDDEDDDVDTKKQKTEE	44.16	4423.82	40	-1.1	738.309	38.43	6790000	6790000	10500000	10500000									3	F3:13691	409MAS_E03.raw	3	0	0	1	0	0	2	0	0	0	0	0	0	0	0	0	0	0	0	P26350|PTMA_MOUSE
RVFDKDGNGYISA	44.16	1440.7	13	0.6	481.241	66.53			3770000	3770000	14700000	14700000			5140000	5140000			9	F9:33182	409MAS_E09.raw	3	0	0	0	0	0	1	0	0	1	0	0	0	0	0	1	0	0	0
PFLDIQKKLGISLDRHFMF	44.14	2304.25	19	0.8	461.857	153.79	853000	853000									1000000	1000000	18	F18:80872	409MAS_E18.raw	2	0	0	1	0	0	0	0	0	0	0	0	0	0	0	0	0	0	1	Q99LY9|NDUS5_MOUSE
RASPQQRQILEENYGQKD	44.13	2159.07	18	1.2	540.776	37.81	1310000	1310000			1450000	2250000							3	F3:13352	409MAS_E03.raw	3	0	0	1	0	0	0	0	1	1	0	0	0	0	0	0	0	0	0	Q920E5|FPPS_MOUSE
YAKDIGF	44.11	812.407	7	1.3	407.211	69.86	6070000	13600000							11000000	11000000			15	F15:35072	409MAS_E15.raw	3	0	1	1	0	0	0	0	0	0	0	0	0	0	0	1	0	0	0	P62274|RS29_MOUSE
AAAVRDISEASVF	44.07	1334.68	13	-0.2	668.349	110.38	7430000	7430000			2190000		8660000	8660000	4000000	4000000	7330000	7330000	12	F12:56752	409MAS_E12.raw	5	0	0	1	0	0	0	0	1	0	0	0	1	0	0	1	0	0	1	P62855|RS26_MOUSE
SLTNGMYPHKLVF	44.06	1505.77	13	0.3	502.931	109.16	6700000	6700000			19400000	19400000	13700000	13700000					9	F9:56885	409MAS_E09.raw	3	0	0	1	0	0	0	0	0	1	0	0	1	0	0	0	0	0	0	P47911|RL6_MOUSE
ILELAGNAARDNKKTRIIPRHLQ	44.03	2626.51	23	1.4	438.76	51.28					12900000	9930000					1170000	1170000	18	F18:24080	409MAS_E18.raw	4	0	0	0	0	0	0	0	2	1	0	0	0	0	0	0	0	0	1	C0HKE7|H2A1N_MOUSE:C0HKE5|H2A1G_MOUSE:C0HKE9|H2A1P_MOUSE:C0HKE6|H2A1I_MOUSE:C0HKE8|H2A1O_MOUSE:Q8BFU2|H2A3_MOUSE:Q8CGP7|H2A1K_MOUSE:Q8CGP5|H2A1F_MOUSE:Q6GSS7|H2A2A_MOUSE:P27661|H2AX_MOUSE:Q64522|H2A2B_MOUSE
KQVMEEKLNATNIEL	44.01	1758.92	15	2.5	587.315	97.44	36400000	38300000	24000000	12600000	23200000	23400000	9680000	9680000			15600000	15600000	9	F9:50384	409MAS_E09.raw	9	0	1	2	0	1	1	0	1	1	0	0	1	0	0	0	0	0	1	Q9Z2U1|PSA5_MOUSE
VGDVGQTVDDPYT	44.01	1364.61	13	-0.6	683.312	95.96	40100000	23100000			37800000	37800000	3490000	5290000	21400000	13300000			2	F2:45355	409MAS_E02.raw	7	0	1	1	0	0	0	0	0	1	0	1	1	0	1	1	0	0	0	P18760|COF1_MOUSE
A(+42.01)EEVSSLMKA	43.97	1105.53	10	-0.1	553.773	147.97	1590000	2240000	1610000	1610000	1380000	1160000							3	F3:74417	409MAS_E03.raw	5	0	1	1	0	0	1	0	1	1	0	0	0	0	0	0	0	0	0	Q3UFY7|5NT3B_MOUSE	Acetylation (N-term)	A1:Acetylation (N-term):1000.00
KQVM(+15.99)EEKLNATNIEL	43.97	1774.91	15	-0.1	592.645	77.65									36400000	36400000			15	F15:39433	409MAS_E15.raw	1	0	0	0	0	0	0	0	0	0	0	0	0	0	0	1	0	0	0	Q9Z2U1|PSA5_MOUSE	Oxidation (M)	M4:Oxidation (M):1000.00
VGKDM(+15.99)ANQVKAPLVL	43.95	1597.89	15	1.4	533.637	80.23	22600000						5160000		69900000	69900000			15	F15:40772	409MAS_E15.raw	3	0	1	0	0	0	0	0	0	0	0	1	0	0	0	1	0	0	0	Q99LX0|PARK7_MOUSE	Oxidation (M)	M5:Oxidation (M):1000.00
YQSNAILRHLG	43.94	1270.68	11	-1.7	424.566	68.8					1510000								8	F8:34207	409MAS_E08.raw	1	0	0	0	0	0	0	0	1	0	0	0	0	0	0	0	0	0	0	P46425|GSTP2_MOUSE:P19157|GSTP1_MOUSE
ISLPKNDLLTRL	43.94	1381.83	12	-0.4	461.617	120.59	5830000						2210000		11200000	11200000			15	F15:63151	409MAS_E15.raw	3	0	1	0	0	0	0	0	0	0	0	1	0	0	0	1	0	0	0	Q9JKX6|NUDT5_MOUSE
NKELDPVQKL	43.94	1182.66	10	0.6	395.228	57.83	1660000	9720000	4580000	21100000	30300000	42100000	2140000	16400000	9460000	6760000	8730000	11800000	9	F9:28309	409MAS_E09.raw	22	0	1	2	0	2	2	0	3	3	0	1	2	0	1	1	0	2	2	P97450|ATP5J_MOUSE
EIRRYQKSTELLIRKLPFQRL	43.91	2686.58	21	0.9	538.323	95.89									4730000	4730000			15	F15:49556	409MAS_E15.raw	1	0	0	0	0	0	0	0	0	0	0	0	0	0	0	1	0	0	0	P02301|H3C_MOUSE:P84244|H33_MOUSE:P68433|H31_MOUSE
EIRRYQKSTELLLRKLPFQRL	43.91	2686.58	21	0.9	538.323	95.89									4730000	4730000			15	F15:49556	409MAS_E15.raw	1	0	0	0	0	0	0	0	0	0	0	0	0	0	0	1	0	0	0
VTITAAGVDHRVILGDELPKF	43.89	2250.24	21	1.3	563.567	132.56	22400000	22400000			11400000	8750000			7540000	7540000	6510000	6510000	9	F9:69865	409MAS_E09.raw	5	0	0	1	0	0	0	0	1	1	0	0	0	0	0	1	0	0	1	P28076|PSB9_MOUSE:O35522|PSB9_MUSMB
KRQIVAGTNLF	43.89	1245.72	11	-0.6	416.247	75.17	15500000	26800000	3320000	3320000	16300000	19000000	10400000	10400000	8460000	8460000	9490000	9490000	15	F15:37963	409MAS_E15.raw	13	0	1	2	0	0	1	0	2	2	0	0	2	0	0	1	0	0	2	Q62426|CYTB_MOUSE
ERLPAKDIQTNVYIKHPVSLEQ	43.87	2577.39	22	2	516.487	76.38	22400000	4390000			26300000	9800000			6430000	6430000			15	F15:38697	409MAS_E15.raw	5	0	0	1	0	0	0	0	2	1	0	0	0	0	0	1	0	0	0	Q9CX56|PSMD8_MOUSE
PALAPPEVVM(+15.99)D	43.85	1153.57	11	1.4	577.793	116.64									2490000	2490000			15	F15:61097	409MAS_E15.raw	1	0	0	0	0	0	0	0	0	0	0	0	0	0	0	1	0	0	0	P62827|RAN_MOUSE	Oxidation (M)	M10:Oxidation (M):1000.00
AAQASAAPKAGTATGRIVAVIGAVVD	43.85	2364.31	26	2.6	789.114	133.45					3240000	3240000			9140000	9140000		0	15	F15:70344	409MAS_E15.raw	2	0	0	0	0	0	0	0	0	1	0	0	0	0	0	1	0	0	0	P56480|ATPB_MOUSE
PPM(+15.99)EAAGFTAQ	43.82	1134.5	11	0.5	568.258	71.83									10400000	164000000			15	F15:36350	409MAS_E15.raw	2	0	0	0	0	0	0	0	0	0	0	0	0	0	1	1	0	0	0	P10126|EF1A1_MOUSE	Oxidation (M)	M3:Oxidation (M):1000.00
TVDHPFIF	43.76	974.486	8	-0.1	488.25	123.23	20300000	23000000	13900000				0	12500000	27300000	27300000	0	13800000	3	F3:60706	409MAS_E03.raw	7	1	1	1	0	1	0	0	0	0	0	0	1	0	0	1	0	0	1	Q9D154|ILEUA_MOUSE
TVDHPFLF	43.76	974.486	8	-0.1	488.25	123.23	20300000	23000000	13900000				0	12500000	27300000	27300000	0	13800000	3	F3:60706	409MAS_E03.raw	7	1	1	1	0	1	0	0	0	0	0	0	1	0	0	1	0	0	1
VRVWQVTIGTR	43.74	1313.76	11	-0.9	438.926	88.16	5830000	7350000	7890000	9930000	7230000	7470000					3640000	3640000	6	F6:44546	409MAS_E06.raw	7	0	1	1	0	1	1	0	1	1	0	0	0	0	0	0	0	0	1	P68040|RACK1_MOUSE
LAIVEALVGKDM(+15.99)ANQVKAPLVLKD	43.72	2550.45	24	-1.2	851.155	135.74									66400000	66400000			15	F15:71531	409MAS_E15.raw	2	0	0	0	0	0	0	0	0	0	0	0	0	0	0	2	0	0	0	Q99LX0|PARK7_MOUSE	Oxidation (M)	M12:Oxidation (M):1000.00
LLYQEPVLGPVRGPFPIIV	43.71	2106.22	19	-1.5	703.081	199.1	53800000	53800000					55900000	55900000	116000000	116000000	105000000	105000000	15	F15:106985	409MAS_E15.raw	4	0	0	1	0	0	0	0	0	0	0	0	1	0	0	1	0	0	1
LLYQEPVLGPVRGPFPILV	43.71	2106.22	19	-1.5	703.081	199.1	53800000	53800000					55900000	55900000	116000000	116000000	105000000	105000000	15	F15:106985	409MAS_E15.raw	4	0	0	1	0	0	0	0	0	0	0	0	1	0	0	1	0	0	1
VKLLLSKGADKTVKGPDGLTALEATDNQAIKALLQ	43.7	3619.06	35	-0.3	724.818	136.12									12500000	12500000	23700000	23700000	18	F18:71062	409MAS_E18.raw	2	0	0	0	0	0	0	0	0	0	0	0	0	0	0	1	0	0	1	P62774|MTPN_MOUSE
M(+42.01)EQQQQQLRNLRDF	43.69	1874.91	14	-0.2	625.976	123.58					4200000	3340000							9	F9:64926	409MAS_E09.raw	2	0	0	0	0	0	0	0	1	1	0	0	0	0	0	0	0	0	0	Q9WV96|T10B_MOUSE	Acetylation (N-term)	M1:Acetylation (N-term):1000.00
TGEKGFGYKGSSFHRIIPGFM	43.69	2315.15	21	0.7	464.038	106.41					1880000	9980000							9	F9:55371	409MAS_E09.raw	3	0	0	0	0	0	0	0	1	2	0	0	0	0	0	0	0	0	0	P17742|PPIA_MOUSE
AEELPHIHAFEQKTLTPEQWTRQRRE	43.67	3229.64	26	-0.6	539.28	85.87	89300000	89300000			24900000						13300000	13300000	8	F8:43654	409MAS_E08.raw	4	0	0	2	0	0	0	0	1	0	0	0	0	0	0	0	0	0	1	Q8BGS2|BOLA2_MOUSE
AQTTRTAYGPNGMNKMVINRLEK	43.67	2592.33	23	0.2	519.473	58.03	6280000	6280000											3	F3:24582	409MAS_E03.raw	1	0	0	1	0	0	0	0	0	0	0	0	0	0	0	0	0	0	0	P42932|TCPQ_MOUSE
A(+42.01)GWNAYIDSL	43.63	1150.53	10	1.7	576.273	226.28	8450000	22300000	8840000	12800000	1530000	6220000	5510000	12400000	4860000		6700000	8380000	3	F3:117761	409MAS_E03.raw	17	2	1	2	0	1	1	0	1	1	0	1	2	0	1	0	0	2	2	P62962|PROF1_MOUSE	Acetylation (N-term)	A1:Acetylation (N-term):1000.00
KQVHPDTGISSKAM(+15.99)GIMNS	43.62	2015.98	19	0.7	505.002	52.62					4910000	4910000	2520000	2210000			3330000	3330000	9	F9:25518	409MAS_E09.raw	4	0	0	0	0	0	0	0	0	1	0	1	1	0	0	0	0	0	1		Oxidation (M)	M14:Oxidation (M):0.00
LYTAKGLFRAAVPSGASTG	43.62	1866	19	0.6	623.008	94.45	20200000	11900000			23000000	23000000							3	F3:44678	409MAS_E03.raw	3	0	1	1	0	0	0	0	0	1	0	0	0	0	0	0	0	0	0	P17182|ENOA_MOUSE
GLLSDRLHISPDRVYINY	43.61	2130.12	18	1	533.538	122.98	13800000	13800000	1560000	1560000					15500000	15500000			3	F3:60639	409MAS_E03.raw	5	0	0	2	0	0	1	0	0	0	0	0	0	0	0	2	0	0	0	P34884|MIF_MOUSE
SQANVSRAKAVRALKNNSNDIVNAIME	43.6	2912.52	27	-0.3	729.138	94.9	61400000	198000000	75100000	75100000	67300000	67300000					31800000	31800000	9	F9:48998	409MAS_E09.raw	6	0	2	1	0	0	1	0	0	1	0	0	0	0	0	0	0	0	1	P70670|NACAM_MOUSE
ADIDGDGQVNY	43.57	1165.49	11	0.9	583.752	85.88	19000000	17300000	9540000	9540000	19600000	24400000		6320000	11500000	11500000		4220000	2	F2:39393	409MAS_E02.raw	9	0	1	1	0	0	1	1	1	1	0	0	1	0	0	1	0	0	1
ADLDGDGQVNY	43.57	1165.49	11	0.9	583.752	85.88	19000000	17300000	9540000	9540000	19600000	24400000		6320000	11500000	11500000		4220000	2	F2:39393	409MAS_E02.raw	9	0	1	1	0	0	1	1	1	1	0	0	1	0	0	1	0	0	1
KEQLPESAYMHQLL	43.56	1685.84	14	1.4	562.956	110.42					1950000								8	F8:57221	409MAS_E08.raw	1	0	0	0	0	0	0	0	1	0	0	0	0	0	0	0	0	0	0	Q9CX56|PSMD8_MOUSE
LSQNQGGKAFIVGDQISF	43.55	1907.97	18	0.8	636.999	140.8					30700000		7490000	7490000	35100000	35100000	25500000	25500000	8	F8:74049	409MAS_E08.raw	6	0	0	0	0	0	0	0	2	0	0	0	1	0	0	1	0	0	2	P46425|GSTP2_MOUSE:P19157|GSTP1_MOUSE
TQQLAQATGKPAQYIAVHVVPDQLMT	43.54	2807.46	26	-0.3	936.828	126.89	95700000	294000000	64900000	58500000	114000000	138000000	24500000	24500000	2570000		40000000	40000000	3	F3:62979	409MAS_E03.raw	11	0	1	1	0	1	1	0	1	1	0	0	2	0	1	0	0	0	2	P34884|MIF_MOUSE
S(+42.01)KNTVSSARFRKVDVDEYDENKF	43.52	2775.35	23	2.2	556.078	68.45					9580000	13300000	9580000	9580000	6550000	6550000	3180000	11700000	18	F18:33619	409MAS_E18.raw	6	0	0	0	0	0	0	0	1	1	0	0	1	0	0	1	0	1	1	Q9CPW4|ARPC5_MOUSE	Acetylation (N-term)	S1:Acetylation (N-term):1000.00
AADAEPLEIILHLPLL	43.48	1726.99	16	0.1	864.501	227.51					5250000	5250000							9	F9:122452	409MAS_E09.raw	1	0	0	0	0	0	0	0	0	1	0	0	0	0	0	0	0	0	0	Q9D0T1|NH2L1_MOUSE
AADAEPLEILLHLPLL	43.48	1726.99	16	0.1	864.501	227.51					5250000	5250000							9	F9:122452	409MAS_E09.raw	1	0	0	0	0	0	0	0	0	1	0	0	0	0	0	0	0	0	0
AADAEPIEILLHLPLL	43.48	1726.99	16	0.1	864.501	227.51					5250000	5250000							9	F9:122452	409MAS_E09.raw	1	0	0	0	0	0	0	0	0	1	0	0	0	0	0	0	0	0	0
AADAEPLEILLHIPLL	43.48	1726.99	16	0.1	864.501	227.51					5250000	5250000							9	F9:122452	409MAS_E09.raw	1	0	0	0	0	0	0	0	0	1	0	0	0	0	0	0	0	0	0
IRKLPFQRLVREIAQDF	43.46	2128.23	17	0.9	533.064	149.34									78700000	78700000	106000000	106000000	15	F15:79096	409MAS_E15.raw	2	0	0	0	0	0	0	0	0	0	0	0	0	0	0	1	0	0	1	P02301|H3C_MOUSE:P84244|H33_MOUSE:P68433|H31_MOUSE
LRKLPFQRLVREIAQDF	43.46	2128.23	17	0.9	533.064	149.34									78700000	78700000	106000000	106000000	15	F15:79096	409MAS_E15.raw	2	0	0	0	0	0	0	0	0	0	0	0	0	0	0	1	0	0	1
IKVDDNKKLGEW	43.44	1443.77	12	0.6	482.265	56.7	9740000		29500000	29500000			26800000	26800000			13800000	39300000	6	F6:27069	409MAS_E06.raw	5	0	1	0	0	0	1	0	0	0	0	0	1	0	0	0	0	1	1	P63323|RS12_MOUSE
ADKVPKTAENFR	43.44	1374.73	12	0.6	459.249	36.57					1160000								8	F8:16305	409MAS_E08.raw	1	0	0	0	0	0	0	0	1	0	0	0	0	0	0	0	0	0	0	P17742|PPIA_MOUSE
SVADLAETVMKNL	43.44	1389.72	13	0.2	695.866	214.36	58100000	58100000			1280000						26000000	26000000	18	F18:114597	409MAS_E18.raw	4	0	0	2	0	0	0	0	1	0	0	0	0	0	0	0	0	0	1
EEEEGDGEEEDGDEDEEAEAPTGKRVAEDDEDDDVDTKKQKTEEDD	43.44	5170.04	46	-0.3	862.681	47.36			51400000	51400000	96700000	69100000							8	F8:22259	409MAS_E08.raw	3	0	0	0	0	0	1	0	1	1	0	0	0	0	0	0	0	0	0	P26350|PTMA_MOUSE
AGEYDHLPEQAFY	43.44	1538.67	13	-0.7	770.341	119.81	2840000	2840000	4110000	6360000	17100000	21200000	1970000	6260000	10500000	10500000	4880000	7250000	15	F15:62764	409MAS_E15.raw	11	0	0	1	0	1	1	0	2	1	0	1	1	0	0	1	0	1	1	P56480|ATPB_MOUSE
IRHNPTSNVLFLG	43.43	1466.8	13	2.5	489.942	89.41	23900000	28100000	16100000	19000000	39600000	52300000	3020000	18900000	15000000	15000000	25800000	25800000	15	F15:45881	409MAS_E15.raw	13	0	1	1	0	1	1	0	2	2	0	1	1	0	0	1	0	0	2	Q9D154|ILEUA_MOUSE
AAMLDTVVFK	43.41	1093.58	10	0.6	547.8	123.22	5490000			20900000	15300000	15300000	7960000	20500000	19100000		15200000	18000000	9	F9:64627	409MAS_E09.raw	8	0	1	0	0	0	1	0	0	1	0	1	1	0	1	0	0	1	1	O35593|PSDE_MOUSE
G(+42.01)EKLTDEEVDEM(+15.99)IREADIDGDGQVN	43.39	2834.24	25	12	945.765	105.49									90200000	90200000			15	F15:54734	409MAS_E15.raw	1	0	0	0	0	0	0	0	0	0	0	0	0	0	0	1	0	0	0		Acetylation (N-term); Oxidation (M)	G1:Acetylation (N-term):1000.00;M12:Oxidation (M):1000.00
YVTIIDAPGHRDFIKN	43.39	1857.97	16	-2	465.5	81.87			968000						4570000	4570000			15	F15:41722	409MAS_E15.raw	2	0	0	0	0	1	0	0	0	0	0	0	0	0	0	1	0	0	0	P10126|EF1A1_MOUSE
TALTGRIQEAGTEVVKAKAGAGSATLSM(+15.99)	43.38	2733.43	28	-0.1	684.365	96.3									83000000	83000000			15	F15:49652	409MAS_E15.raw	2	0	0	0	0	0	0	0	0	0	0	0	0	0	0	2	0	0	0		Oxidation (M)	M28:Oxidation (M):1000.00
LQKLDFPAMKFSL	43.36	1536.84	13	1.2	513.287	146.44	5260000	5260000									4620000	4620000	18	F18:76815	409MAS_E18.raw	2	0	0	1	0	0	0	0	0	0	0	0	0	0	0	0	0	0	1	Q9CPU0|LGUL_MOUSE
KNAALAAGDAPEPPL	43.36	1433.75	15	0.2	478.925	81.3	1660000	2680000							19100000		158000000	158000000	18	F18:40975	409MAS_E18.raw	4	0	1	1	0	0	0	0	0	0	0	0	0	0	1	0	0	0	1
SEHATAPTRGSARAAGYDL	43.35	1929.93	19	1	644.318	41.47	422000	10300000	5740000	7350000	20700000	29300000	4340000	1670000	13800000	13800000	4670000	4260000	9	F9:19276	409MAS_E09.raw	17	0	1	2	0	2	2	0	2	2	0	1	1	0	0	2	0	1	1
A(+42.01)ATTGSGVKVPRNFRLL	43.34	1828.03	17	-0.1	610.351	111.37	10900000	14000000	11800000		9860000		6580000	3980000	10100000	10100000	5010000	6010000	15	F15:58152	409MAS_E15.raw	9	0	1	1	0	1	0	0	1	0	0	1	1	0	0	1	0	1	1	Q9CZY3|UB2V1_MOUSE	Acetylation (N-term)	A1:Acetylation (N-term):1000.00
SVADLAESIM(+15.99)KNL	43.33	1405.71	13	1.5	469.579	164.45									36900000	36900000			15	F15:87448	409MAS_E15.raw	2	0	0	0	0	0	0	0	0	0	0	0	0	0	0	2	0	0	0	P06151|LDHA_MOUSE	Oxidation (M)	M10:Oxidation (M):1000.00
ITFDQAD	43.3	808.36	7	-0.2	809.367	88.83	20900000	46300000	32600000	62200000	75600000	104000000	26900000	26900000	42400000	50000000	27800000	38900000	8	F8:45576	409MAS_E08.raw	20	0	1	1	1	1	2	1	2	2	1	0	2	1	1	2	0	1	1	P16045|LEG1_MOUSE
VTRTQGTKIASDGLKGRVF	43.29	2033.14	19	-0.4	407.635	54.94	3580000	3580000			8500000	19300000			6490000	6490000			8	F8:26406	409MAS_E08.raw	4	0	0	1	0	0	0	0	1	1	0	0	0	0	0	1	0	0	0	P97351|RS3A_MOUSE
TKVKAAPEESEAQAEGCSEERTYKEL	43.26	2882.36	26	0.9	721.598	54.98	5640000	5640000			14000000	14000000	3770000	3770000			25000000	25000000	9	F9:26757	409MAS_E09.raw	5	0	0	1	0	0	0	0	0	1	0	0	1	0	0	0	0	0	2	Q9CRB2|NHP2_MOUSE
EDENFILKHTGPGILS	43.21	1768.9	16	1	885.458	118.69	4720000	4720000							25300000	25300000			15	F15:62160	409MAS_E15.raw	2	0	0	1	0	0	0	0	0	0	0	0	0	0	0	1	0	0	0	P17742|PPIA_MOUSE
EDENFLLKHTGPGILS	43.21	1768.9	16	1	885.458	118.69	4720000	4720000							25300000	25300000			15	F15:62160	409MAS_E15.raw	2	0	0	1	0	0	0	0	0	0	0	0	0	0	0	1	0	0	0
KVFDPQSDKPSKW	43.21	1560.79	13	0.6	521.272	54.21					5200000								8	F8:26109	409MAS_E08.raw	1	0	0	0	0	0	0	0	1	0	0	0	0	0	0	0	0	0	0	Q9JM76|ARPC3_MOUSE
LEIQKQLLDYRGLGISVL	43.19	2057.19	18	-0.1	686.737	161.77	23900000	23900000							18600000	18600000	9460000	9460000	3	F3:82045	409MAS_E03.raw	3	0	0	1	0	0	0	0	0	0	0	0	0	0	0	1	0	0	1	Q99K85|SERC_MOUSE
AQATGKPAQYIAVHVVPDQLM(+15.99)T	43.19	2353.21	22	-1.2	785.41	106.26	8280000	6770000	3370000	3370000	5450000	8490000	1960000	1960000	85200000	85200000	577000	577000	15	F15:55065	409MAS_E15.raw	8	0	1	1	0	0	1	0	1	1	0	0	1	0	0	1	0	0	1	P34884|MIF_MOUSE	Oxidation (M)	M21:Oxidation (M):1000.00
DSVIVVLRNPLIAGK	43.17	1592.96	15	0.2	531.995	141.86	271000	271000			474000	589000							8	F8:74687	409MAS_E08.raw	3	0	0	1	0	0	0	0	1	1	0	0	0	0	0	0	0	0	0	P62317|SMD2_MOUSE
AIRRMGESDDSILRL	43.15	1730.91	15	-0.6	433.734	86.09	850000	1370000			17500000	19100000	812000	812000					9	F9:44114	409MAS_E09.raw	7	0	1	1	0	0	0	0	2	2	0	0	1	0	0	0	0	0	0	Q9CQR2|RS21_MOUSE
ISIEPGVEVE	43.12	1070.55	10	0.8	536.283	125.05					6170000	10800000			58600000	7760000	1420000	1420000	15	F15:65633	409MAS_E15.raw	4	0	0	0	0	0	0	0	0	1	0	0	0	0	1	1	0	0	1	P60867|RS20_MOUSE
SKVLPVPQKAVPYPQR	43.1	1806.05	16	0.4	452.52	64.26			464000	758000			738000	738000					12	F12:31185	409MAS_E12.raw	3	0	0	0	0	1	1	0	0	0	0	0	1	0	0	0	0	0	0
VQRRIADYEAASAAPGIPAEQTRD	43.1	2584.3	24	-0.4	647.082	64.91			3030000	3030000	4720000	5910000	3930000	6140000			8830000	9170000	18	F18:31595	409MAS_E18.raw	7	0	0	0	0	0	1	0	1	1	0	1	1	0	0	0	0	1	1	Q9WV96|T10B_MOUSE
AVDKKAAGAGKVTKSAQKAQKAK	43.09	2283.34	23	-0.8	381.563	29.41			5090000	5090000	31900000	11000000			5570000	5570000			8	F8:12613	409MAS_E08.raw	5	0	0	0	0	0	1	0	2	1	0	0	0	0	0	1	0	0	0	P10126|EF1A1_MOUSE
AAVPSGASTGIYEAL	43.07	1405.71	15	0	703.862	143.59			7150000	7150000	83400000	64100000							9	F9:76231	409MAS_E09.raw	5	0	0	0	0	0	1	1	2	1	0	0	0	0	0	0	0	0	0	P17182|ENOA_MOUSE
NVGAGGPAPAAGAAPAGGAAPSTAAAPAEEKKVEAKKEESEESEDDMGFGLFD	43.05	5056.35	53	1.7	1012.28	113.62					36300000	66600000					72700000	72700000	9	F9:59360	409MAS_E09.raw	3	0	0	0	0	0	0	0	1	1	0	0	0	0	0	0	0	0	1	P47955|RLA1_MOUSE
VGKDMANQVKAPLVL	42.98	1581.89	15	1.8	528.305	90.58	371000000	279000000	170000000	170000000	82600000	150000000	84900000	84900000	36700000		61000000	91900000	2	F2:42091	409MAS_E02.raw	11	0	2	2	0	0	1	0	1	1	0	0	1	0	1	0	0	1	1	Q99LX0|PARK7_MOUSE
IVTKEGIREETVPLRKD	42.97	1982.12	17	-1.1	496.536	40.73	8460000	8460000			38100000	38100000	2850000	7210000	7650000	7650000	2190000	10100000	15	F15:18874	409MAS_E15.raw	10	0	0	1	0	0	0	0	0	2	0	1	2	0	0	1	0	1	2	O09061|PSB1_MOUSE
AIRNDEELNKLLGKVTIAQGGVLPNIQA	42.92	2973.66	28	0.1	744.423	154.15									235000000	235000000	81600000	81600000	15	F15:81640	409MAS_E15.raw	3	0	0	0	0	0	0	0	0	0	0	0	0	0	0	2	0	0	1	Q6GSS7|H2A2A_MOUSE
PALAPPEVVMDPALAAQYEHDLE	42.89	2475.2	23	-3	826.071	182.7	6170000	6170000			6000000	6000000					1830000	1830000	9	F9:97581	409MAS_E09.raw	3	0	0	1	0	0	0	0	0	1	0	0	0	0	0	0	0	0	1	P62827|RAN_MOUSE
IQKTPQIQVY	42.87	1216.68	10	-0.4	609.348	81.13			9870000	9870000	21100000	24400000							9	F9:41298	409MAS_E09.raw	3	0	0	0	0	0	1	0	1	1	0	0	0	0	0	0	0	0	0	P01887|B2MG_MOUSE
LKKNWQNVRALYIKSTMGKPQRLY	42.86	2934.64	24	0.8	587.935	71.3	21000000	21000000											3	F3:31931	409MAS_E03.raw	2	0	0	2	0	0	0	0	0	0	0	0	0	0	0	0	0	0	0	P53026|RL10A_MOUSE
YTLVITDKEKAEKLKQSLPPGLAVKDLK	42.84	3124.81	28	-0.6	625.969	95.74	6490000	6490000							23000000	23000000			15	F15:49388	409MAS_E15.raw	3	0	0	1	0	0	0	0	0	0	0	0	0	0	0	2	0	0	0	Q9JJI8|RL38_MOUSE
HISPDRVYINY	42.81	1375.69	11	-1	459.57	75.45	1940000	3120000	2740000	5400000			2380000	2380000					6	F6:37476	409MAS_E06.raw	5	0	1	1	0	1	1	0	0	0	0	0	1	0	0	0	0	0	0	P34884|MIF_MOUSE
LEGKVLPGVDALS	42.79	1296.73	13	0.7	649.372	112.84	97500000	130000000	51200000	89400000	39600000	54000000	9350000	31300000	39600000	40900000	11700000	17200000	15	F15:58837	409MAS_E15.raw	15	0	2	2	0	2	1	0	1	1	0	1	1	0	1	1	0	1	1	P09411|PGK1_MOUSE
NVINGGSHAGNKLAMQEF	42.78	1885.91	18	-0.1	629.644	76.22	93400000	101000000	73600000		253000000	288000000	51600000	51600000			56900000	67400000	18	F18:37865	409MAS_E18.raw	9	0	1	1	0	1	0	0	1	2	0	0	1	0	0	0	0	1	1	P17182|ENOA_MOUSE
NVLNGGSHAGNKLAMQEF	42.78	1885.91	18	-0.1	629.644	76.22	93400000	101000000	73600000		253000000	288000000	51600000	51600000			56900000	67400000	18	F18:37865	409MAS_E18.raw	9	0	1	1	0	1	0	0	1	2	0	0	1	0	0	0	0	1	1
MSHLGRPDGVPMPDKYSLEPVAAELK	42.77	2836.43	26	3.4	568.294	111.66					3920000	3920000							9	F9:58309	409MAS_E09.raw	1	0	0	0	0	0	0	0	0	1	0	0	0	0	0	0	0	0	0	P09411|PGK1_MOUSE
TSRGPGTSFEFA	42.77	1255.58	12	0.2	628.799	82.01	50800000	58400000	24700000		43300000	62800000			0	22800000			2	F2:37391	409MAS_E02.raw	8	1	1	1	0	1	0	1	1	1	0	0	0	0	0	1	0	0	0	Q99LX0|PARK7_MOUSE
S(+42.01)GSPVKRQRMESALDQLKQF	42.76	2346.21	20	0.3	587.56	96.6	19900000	33800000									27200000	27200000	3	F3:46130	409MAS_E03.raw	3	0	1	1	0	0	0	0	0	0	0	0	0	0	0	0	0	0	1	Q93092|TALDO_MOUSE	Acetylation (N-term)	S1:Acetylation (N-term):1000.00
A(+42.01)ALTRNPQFQ	42.75	1186.61	10	-2.7	594.31	109.83					1990000	1510000							8	F8:56869	409MAS_E08.raw	2	0	0	0	0	0	0	0	1	1	0	0	0	0	0	0	0	0	0	P06745|G6PI_MOUSE	Acetylation (N-term)	A1:Acetylation (N-term):1000.00
M(+15.99)QLKPM(+15.99)EINPEM(+15.99)LNKVL	42.75	2075.05	17	-0.1	692.689	109.44									110000000	110000000			15	F15:56844	409MAS_E15.raw	1	0	0	0	0	0	0	0	0	0	0	0	0	0	0	1	0	0	0	Q9R0P9|UCHL1_MOUSE	Oxidation (M)	M1:Oxidation (M):1000.00;M6:Oxidation (M):1000.00;M12:Oxidation (M):1000.00
LAALGGNSSPSAKDIKKILDSVGIEADDDRL	42.72	3167.67	31	2.1	792.926	158.25									68100000	68100000			15	F15:83918	409MAS_E15.raw	2	0	0	0	0	0	0	0	0	0	0	0	0	0	0	2	0	0	0	P99027|RLA2_MOUSE
FVPISGWNGDNM(+15.99)LEPSANMPWFKG	42.7	2709.24	24	0.6	904.086	186.74	225000000	225000000			44000000	167000000	11100000	11100000					9	F9:99931	409MAS_E09.raw	6	0	0	2	0	0	0	0	1	2	0	0	1	0	0	0	0	0	0	P10126|EF1A1_MOUSE	Oxidation (M)	M12:Oxidation (M):38.64
VIRDAVTYTEHAKRKTVTAMDVVYALKRQGRTLYGFGG	42.66	4270.28	38	0.5	712.721	114.78							12400000	12400000			62200000	62200000	18	F18:59204	409MAS_E18.raw	2	0	0	0	0	0	0	0	0	0	0	0	1	0	0	0	0	0	1
A(+42.01)MQKIFAREIL	42.66	1360.75	11	-0.2	681.384	160.34	32900000	32900000	15200000	15200000	22000000	19100000	17100000	17100000			22400000	22400000	8	F8:84849	409MAS_E08.raw	6	0	0	1	0	0	1	0	1	1	0	0	1	0	0	0	0	0	1		Acetylation (N-term)	A1:Acetylation (N-term):1000.00
AADAEPLEIILHL	42.64	1403.77	13	0	702.89	201.04	4180000	4180000	1250000		10300000	10300000	2460000	2460000	9870000	9870000	1670000	9200000	3	F3:103759	409MAS_E03.raw	7	0	0	1	0	1	0	0	0	1	0	0	1	0	0	1	0	1	1	Q9D0T1|NH2L1_MOUSE
AADAEPLEILLHL	42.64	1403.77	13	0	702.89	201.04	4180000	4180000	1250000		10300000	10300000	2460000	2460000	9870000	9870000	1670000	9200000	3	F3:103759	409MAS_E03.raw	7	0	0	1	0	1	0	0	0	1	0	0	1	0	0	1	0	1	1
AADAEPIEILLHL	42.64	1403.77	13	0	702.89	201.04	4180000	4180000	1250000		10300000	10300000	2460000	2460000	9870000	9870000	1670000	9200000	3	F3:103759	409MAS_E03.raw	7	0	0	1	0	1	0	0	0	1	0	0	1	0	0	1	0	1	1
AADAEPLEILLHI	42.64	1403.77	13	0	702.89	201.04	4180000	4180000	1250000		10300000	10300000	2460000	2460000	9870000	9870000	1670000	9200000	3	F3:103759	409MAS_E03.raw	7	0	0	1	0	1	0	0	0	1	0	0	1	0	0	1	0	1	1
IRFPIQRNLVVIPKSVTPVRIAENL	42.64	2871.72	25	-0.1	575.351	138.18	20300000	20300000							14200000	14200000	6240000	6240000	15	F15:72899	409MAS_E15.raw	4	0	0	1	0	0	0	0	0	0	0	0	0	0	0	2	0	0	1	P45376|ALDR_MOUSE
KAISFKRQIVAGTNL	42.63	1644.97	15	-0.6	549.33	70	43800000	66000000	18800000	39800000	40000000	48900000	3940000	6070000	32900000	32900000	23800000	23800000	9	F9:35073	409MAS_E09.raw	16	0	2	2	0	1	2	0	2	1	0	1	1	0	0	2	0	0	2	Q62426|CYTB_MOUSE
S(+42.01)LLNKPKSEMTPEELQKREEEEF	42.63	2832.39	23	0.7	709.104	108.11					44300000	44300000					11700000	11700000	9	F9:56280	409MAS_E09.raw	2	0	0	0	0	0	0	0	0	1	0	0	0	0	0	0	0	0	1	P62317|SMD2_MOUSE	Acetylation (N-term)	S1:Acetylation (N-term):1000.00
M(+42.01)ETRESTESSPGKHLVTSEEL	42.61	2388.11	21	-0.1	797.044	76.85	25900000	25900000	16800000	16800000	40700000	40700000							3	F3:35009	409MAS_E03.raw	3	0	0	1	0	0	1	0	0	1	0	0	0	0	0	0	0	0	0	Q9JKX6|NUDT5_MOUSE	Acetylation (N-term)	M1:Acetylation (N-term):1000.00
A(+42.01)GWNAYIDS	42.6	1037.45	9	1.2	519.731	205.23	61200000	43800000	6360000	7340000	38600000	14600000	0	4480000	23700000		11000000	11000000	3	F3:106275	409MAS_E03.raw	13	0	2	1	1	1	1	1	2	1	0	0	1	0	1	0	0	0	1	P62962|PROF1_MOUSE	Acetylation (N-term)	A1:Acetylation (N-term):1000.00
SVEDIHSRFQSL	42.6	1416.7	12	0.1	473.24	82.69	806000				9600000	9970000	892000	892000	3870000	3870000	1180000	1180000	15	F15:42174	409MAS_E15.raw	6	0	1	0	0	0	0	0	1	1	0	0	1	0	0	1	0	0	1	Q9D154|ILEUA_MOUSE
DDSEPVQKVLSNRPIMFRG	42.6	2187.11	19	4.7	547.788	116.49					2230000	1880000							9	F9:61016	409MAS_E09.raw	2	0	0	0	0	0	0	0	1	1	0	0	0	0	0	0	0	0	0	P97855|G3BP1_MOUSE
MSHLGRPDGVPMPDKYSLEPVAAELKSLLGKDVL	42.59	3661.92	34	-0.5	611.327	171.11											3080000	3080000	18	F18:90389	409MAS_E18.raw	1	0	0	0	0	0	0	0	0	0	0	0	0	0	0	0	0	0	1	P09411|PGK1_MOUSE
TAASGIQVVGDDL	42.58	1244.62	13	2	623.321	135.94	971000	971000			2720000	1420000	617000	617000	3000000				8	F8:71375	409MAS_E08.raw	6	0	0	1	0	0	0	1	1	1	0	0	1	0	1	0	0	0	0
M(+15.99)(+42.01)DPLRAQQLAAELE	42.56	1641.8	14	0.2	821.909	164.71									41200000	41200000			15	F15:87712	409MAS_E15.raw	1	0	0	0	0	0	0	0	0	0	0	0	0	0	0	1	0	0	0	P62073|TIM10_MOUSE	Oxidation (M); Acetylation (N-term)	M1:Oxidation (M):1000.00;M1:Acetylation (N-term):1000.00
FIRHNPTSNVLF	42.56	1443.76	12	-0.5	482.261	86.55	6740000	6740000	2560000	5200000	11800000	16300000	2920000	2920000	7450000	7450000	2530000	2530000	9	F9:44334	409MAS_E09.raw	8	0	0	1	0	1	1	0	1	1	0	0	1	0	0	1	0	0	1	Q9D154|ILEUA_MOUSE
LKNGKKIPKVEMSDM	42.54	1716.93	15	0.5	430.239	42.99	1270000	1270000			10300000	10300000							9	F9:20091	409MAS_E09.raw	2	0	0	1	0	0	0	0	0	1	0	0	0	0	0	0	0	0	0	P01887|B2MG_MOUSE
A(+42.01)EVGSKSVL	42.52	930.502	9	-0.6	466.258	95.31	4760000	3310000	3430000	4120000	4540000		2480000	2400000	3770000	1990000	3660000	2420000	18	F18:48504	409MAS_E18.raw	12	0	1	1	0	1	1	0	2	0	0	1	1	0	1	1	0	1	1	Q9D358|PPAC_MOUSE	Acetylation (N-term)	A1:Acetylation (N-term):1000.00
IHAKRVTIMPKDIQLARRIRGERA	42.51	2827.66	24	1.1	472.284	49.63					159000000	159000000	36000000	235000000			47800000	351000000	18	F18:23298	409MAS_E18.raw	7	0	0	0	0	0	0	0	0	1	0	1	2	0	0	0	0	1	2	P02301|H3C_MOUSE:P84244|H33_MOUSE:P68433|H31_MOUSE
S(+42.01)YDRAITVFSPDGHLFQVE	42.51	2222.06	19	-0.6	741.695	178.93	66400000	241000000	129000000	111000000	118000000	118000000	62700000		41300000	388000000			5	F5:94609	409MAS_E05.raw	9	0	1	1	0	1	1	0	0	1	0	1	0	0	1	2	0	0	0	Q9Z2U0|PSA7_MOUSE	Acetylation (N-term)	S1:Acetylation (N-term):1000.00
SDYVGSGPPSGTGLHRYVW	42.51	2033.96	19	-0.6	678.993	98.48	7290000	7290000			14200000	14200000	5990000	5990000			8990000	8990000	18	F18:50250	409MAS_E18.raw	4	0	0	1	0	0	0	0	0	1	0	0	1	0	0	0	0	0	1	P70296|PEBP1_MOUSE
N(+42.01)VKNVSVKDVRRGNVAGDSKNDPPM(+15.99)EAAGFTAQ	42.48	3528.74	33	11.8	589.137	50.75	11300000								670000000	670000000	14500000	14500000	15	F15:24396	409MAS_E15.raw	4	0	1	0	0	0	0	0	0	0	0	0	0	0	0	2	0	0	1	P10126|EF1A1_MOUSE	Acetylation (N-term); Oxidation (M)	N1:Acetylation (N-term):1000.00;M25:Oxidation (M):1000.00
FRTHFGGGKTTGFGMIYDSL	42.47	2191.05	20	0.5	548.771	119.19	11300000	11300000	8190000	8190000							8640000	8640000	18	F18:61723	409MAS_E18.raw	3	0	0	1	0	0	1	0	0	0	0	0	0	0	0	0	0	0	1
KIDDVVNTR	42.46	1058.57	9	0.2	530.293	37.12			2500000	5610000	4130000	3630000	863000	863000	1530000	1530000	1370000		6	F6:16223	409MAS_E06.raw	9	0	0	0	0	1	2	0	2	1	0	0	1	0	0	1	0	1	0	P80315|TCPD_MOUSE
A(+42.01)TAVVVNIGKKLYEGKTKEVYEL	42.45	2593.44	23	-0.9	649.366	151.06	18100000	358000000	45600000	45600000	21100000	56000000	27000000	27000000	428000000	428000000	141000000	141000000	15	F15:79957	409MAS_E15.raw	12	0	1	2	0	0	2	0	1	1	0	0	1	0	0	2	0	0	2	Q9DCL9|PUR6_MOUSE	Acetylation (N-term)	A1:Acetylation (N-term):1000.00
S(+42.01)DAAVDTSSEITTKDL	42.42	1693.79	16	-1.4	847.901	135.17	1630000	0			2040000	1250000	0	1660000	6070000		451000	451000	9	F9:71354	409MAS_E09.raw	8	0	1	0	0	0	0	0	1	1	0	0	1	0	2	0	0	0	2	P26350|PTMA_MOUSE	Acetylation (N-term)	S1:Acetylation (N-term):1000.00
AQVPQAPPVL	42.41	1018.58	10	-0.1	510.298	116.44	1810000	1870000	975000	975000	2650000	2900000	737000	737000					3	F3:56956	409MAS_E03.raw	6	0	1	1	0	0	1	0	1	1	0	0	1	0	0	0	0	0	0	P05201|AATC_MOUSE
INYYDMNAANVGWNGSTFA	42.37	2106.91	19	-0.6	1054.46	175.33	46900000	141000000	104000000				29400000	29400000					3	F3:89624	409MAS_E03.raw	4	0	1	1	0	1	0	0	0	0	0	0	1	0	0	0	0	0	0	P34884|MIF_MOUSE
FFKYEEDSYNRLKSL	42.31	1937.95	15	0.5	485.496	99.8	4390000	12500000			6690000	12100000	2880000	2880000	5970000	5970000	2900000	2900000	15	F15:51700	409MAS_E15.raw	7	0	1	1	0	0	0	0	1	1	0	0	1	0	0	1	0	0	1	Q920E5|FPPS_MOUSE
ATVTALRRTVPPAVTGVTFL	42.31	2069.2	20	0.3	690.741	125.56	54100000	128000000	39700000	37400000	40900000	60700000	10300000	12800000	67900000	67900000	13700000	23100000	3	F3:62242	409MAS_E03.raw	11	0	1	1	0	1	1	0	1	1	0	1	1	0	0	1	0	1	1	P05064|ALDOA_MOUSE
VKLISWYDNEYGYSN	42.3	1849.85	15	0.4	925.934	136.58	13500000		17600000	17600000							13700000	13700000	18	F18:71315	409MAS_E18.raw	3	0	1	0	0	0	1	0	0	0	0	0	0	0	0	0	0	0	1	P16858|G3P_MOUSE
LASVSTVLTSKYR	42.3	1423.8	13	-0.8	475.608	75.67			17600000	17600000									6	F6:37628	409MAS_E06.raw	1	0	0	0	0	0	1	0	0	0	0	0	0	0	0	0	0	0	0
ETNPADSKPGTIRGDF	42.28	1703.81	16	1.4	568.945	63.72			17600000	17600000	18700000	18700000							9	F9:31651	409MAS_E09.raw	2	0	0	0	0	0	1	0	0	1	0	0	0	0	0	0	0	0	0	Q01768|NDKB_MOUSE:P15532|NDKA_MOUSE
LTADDRVNPCIGG	42.23	1329.63	13	1.7	665.826	74.49	5990000	15700000	17600000	17600000	18200000	18200000							3	F3:33747	409MAS_E03.raw	4	0	1	1	0	0	1	0	0	1	0	0	0	0	0	0	0	0	0	P05064|ALDOA_MOUSE
MRQTVAVGVIKAVDKKAAGAGKVTKSAQKAQKAK	42.2	3466.03	34	0.5	578.679	38.61	38500000	38500000											3	F3:13660	409MAS_E03.raw	2	0	0	2	0	0	0	0	0	0	0	0	0	0	0	0	0	0	0	P10126|EF1A1_MOUSE
S(+42.01)LLNKPKSEM(+15.99)TPEELQKREEEEFNTGPLSVLTQSVKNNTQVL	42.2	4842.46	42	-0.7	969.499	158.15									1720000000	1720000000			15	F15:83826	409MAS_E15.raw	1	0	0	0	0	0	0	0	0	0	0	0	0	0	0	1	0	0	0	P62317|SMD2_MOUSE	Acetylation (N-term); Oxidation (M)	S1:Acetylation (N-term):1000.00;M10:Oxidation (M):1000.00
KIGGIGTVPVGRVETGVLKPGMVVTF	42.2	2610.49	26	-0.7	653.63	130.32	8180000	8180000									8750000	8750000	3	F3:64654	409MAS_E03.raw	2	0	0	1	0	0	0	0	0	0	0	0	0	0	0	0	0	0	1	P10126|EF1A1_MOUSE
KIGGIGTVPVGRVETGVIKPGMVVTF	42.2	2610.49	26	-0.7	653.63	130.32	8180000	8180000									8750000	8750000	3	F3:64654	409MAS_E03.raw	2	0	0	1	0	0	0	0	0	0	0	0	0	0	0	0	0	0	1
RKRNEDEDSPNKLYTL	42.19	1976.99	16	-0.1	495.255	42.48					15900000				4800000	4800000			15	F15:19843	409MAS_E15.raw	2	0	0	0	0	0	0	0	1	0	0	0	0	0	0	1	0	0	0	P62900|RL31_MOUSE
IRHNPTSNVLFL	42.19	1409.78	12	1	470.934	92	19100000	13900000	17600000	17600000	17100000	26600000	6030000	7140000	12500000	12500000	7920000	10300000	18	F18:46675	409MAS_E18.raw	11	0	1	1	0	0	1	0	1	2	0	1	1	0	0	1	0	1	1	Q9D154|ILEUA_MOUSE
ASIKKGEDFVKNMK	42.15	1593.85	14	0.2	399.471	41.55					4210000	4980000							9	F9:19292	409MAS_E09.raw	2	0	0	0	0	0	0	0	1	1	0	0	0	0	0	0	0	0	0	P08249|MDHM_MOUSE
VEEEEEDGEMRE	42.1	1479.57	12	0.1	740.791	41.52					3980000								8	F8:19025	409MAS_E08.raw	1	0	0	0	0	0	0	0	1	0	0	0	0	0	0	0	0	0	0	P62307|RUXF_MOUSE
NQESRARAGGVGGLRVPAPVTMDSF	42.05	2571.3	25	3.2	643.834	111.69					3020000	6020000							9	F9:58282	409MAS_E09.raw	2	0	0	0	0	0	0	0	1	1	0	0	0	0	0	0	0	0	0	Q9CPP0|NPM3_MOUSE
AIAGEDF	42.04	721.328	7	-1.4	722.335	90.86	42000000	29000000	22700000	47900000	26600000	36900000	10400000	17200000	17900000	12600000	15200000	18700000	18	F18:45993	409MAS_E18.raw	14	0	1	1	0	2	1	0	1	1	0	1	1	0	1	1	0	2	1	O09061|PSB1_MOUSE
VSKRGASHTLKLANRLYG	42.04	1970.12	18	-0.9	493.536	39.66					7410000	13200000							9	F9:18288	409MAS_E09.raw	3	0	0	0	0	0	0	0	1	2	0	0	0	0	0	0	0	0	0	Q9D154|ILEUA_MOUSE
AQATGKPAQYIAVHVVPDQLMTFSGTND	42.03	2958.45	28	1	987.16	140.33	21000000	21000000											3	F3:70165	409MAS_E03.raw	1	0	0	1	0	0	0	0	0	0	0	0	0	0	0	0	0	0	0	P34884|MIF_MOUSE
AAANVVKNISYKYREDLLAHL	42.02	2387.3	21	0.6	478.467	114.78											2140000	2140000	18	F18:59251	409MAS_E18.raw	1	0	0	0	0	0	0	0	0	0	0	0	0	0	0	0	0	0	1	P28076|PSB9_MOUSE:O35522|PSB9_MUSMB
IKKIGYNPDTVA	42.02	1317.73	12	-0.6	659.871	50.88	32900000	32900000	10400000	19300000	54100000	123000000	4780000		36700000	39500000	3220000	3220000	9	F9:24457	409MAS_E09.raw	12	0	0	2	0	1	1	0	1	2	0	1	0	0	1	2	0	0	1	P10126|EF1A1_MOUSE
MAADGDFKIK	42.02	1094.54	10	0.3	365.855	55.18					4360000	5190000					216000		8	F8:26549	409MAS_E08.raw	3	0	0	0	0	0	0	0	1	1	0	0	0	0	0	0	0	1	0	P16045|LEG1_MOUSE
AVTYTEHAKRKTVTAMDVVYALKRQGRTLYGFGG	42.01	3787	34	0.1	632.174	108.58							62700000	62700000			149000000	149000000	18	F18:55970	409MAS_E18.raw	3	0	0	0	0	0	0	0	0	0	0	0	1	0	0	0	0	0	2
LVTGPLVINRVPLRR	42	1702.07	15	0	426.526	83.62	1060000	1060000	1110000								972000	972000	18	F18:42028	409MAS_E18.raw	3	0	0	1	0	1	0	0	0	0	0	0	0	0	0	0	0	0	1	P47911|RL6_MOUSE
LVTGPLVLNRVPLRR	42	1702.07	15	0	426.526	83.62	1060000	1060000	1110000								972000	972000	18	F18:42028	409MAS_E18.raw	3	0	0	1	0	1	0	0	0	0	0	0	0	0	0	0	0	0	1
FADKVPKTAENF	41.98	1365.69	12	-0.3	456.238	68.76	263000000	462000000	260000000	639000000	327000000	552000000	66600000	226000000	180000000	316000000	87200000	207000000	9	F9:34629	409MAS_E09.raw	26	0	3	3	0	2	2	0	3	2	0	2	1	0	1	3	0	1	3	P17742|PPIA_MOUSE
VWEGLNVVKTGRVML	41.96	1699.94	15	1.3	567.656	135.8	13200000	40200000	9660000		13400000	21000000	4200000	8010000			11700000	11700000	12	F12:70733	409MAS_E12.raw	8	0	1	1	0	1	0	0	1	1	0	1	1	0	0	0	0	0	1	Q01768|NDKB_MOUSE:P15532|NDKA_MOUSE
AQATGKPAQYIAVHVVPDQLM	41.95	2236.17	21	0.3	746.397	125.88	8400000	8400000	1860000	1860000	5350000	5350000							9	F9:66224	409MAS_E09.raw	3	0	0	1	0	0	1	0	0	1	0	0	0	0	0	0	0	0	0	P34884|MIF_MOUSE
VTYVPVTTFK	41.9	1153.64	10	0.2	577.827	95.78	13500000	6590000	15700000	15700000	27700000	33200000	5440000	7680000	15100000	15100000	11100000		6	F6:48667	409MAS_E06.raw	9	0	1	1	0	0	1	0	1	1	0	1	1	0	0	1	0	1	0	P62900|RL31_MOUSE
ANVGWNGST	41.85	904.404	9	-0.4	453.209	70.55	19200000	19200000	7700000	7700000	2890000	2890000							3	F3:31808	409MAS_E03.raw	4	0	0	2	0	0	1	0	0	1	0	0	0	0	0	0	0	0	0	P34884|MIF_MOUSE
MILPVGASSF	41.81	1020.53	10	3.2	511.275	166.33	1470000	1470000			2550000								3	F3:84577	409MAS_E03.raw	2	0	0	1	0	0	0	0	1	0	0	0	0	0	0	0	0	0	0	P17182|ENOA_MOUSE
KSFLSPNQIL	41.79	1145.64	10	0	573.83	124.95	1980000	1970000	2400000	2680000	5560000	5820000	1120000	1120000	4560000	4560000			9	F9:65619	409MAS_E09.raw	8	0	1	1	0	1	1	0	1	1	0	0	1	0	0	1	0	0	0	Q9DB20|ATPO_MOUSE
A(+42.01)TAVVVNIGKKLYEGKTKE	41.79	2089.18	19	-1.7	523.301	119.99	5370000	5370000			1590000	2050000			2830000	2830000			15	F15:62876	409MAS_E15.raw	4	0	0	1	0	0	0	0	1	1	0	0	0	0	0	1	0	0	0	Q9DCL9|PUR6_MOUSE	Acetylation (N-term)	A1:Acetylation (N-term):1000.00
DVIVSTFHKYSGKEGDKFKLNKTELK	41.78	3010.61	26	2.9	502.777	80.44					10200000	10200000							9	F9:40990	409MAS_E09.raw	1	0	0	0	0	0	0	0	0	1	0	0	0	0	0	0	0	0	0	P07091|S10A4_MOUSE
AVRDISEASVFDA	41.76	1378.67	13	0.2	690.344	105.34	70600000		30400000	59000000			12300000		95900000		63100000		6	F6:53969	409MAS_E06.raw	7	0	1	0	0	1	1	0	0	0	0	1	0	0	1	0	0	2	0	P62855|RS26_MOUSE
GAKGSTAAQLSKTFHFD	41.76	1764.88	17	-0.1	442.227	79.56					1760000	1980000							9	F9:40508	409MAS_E09.raw	2	0	0	0	0	0	0	0	1	1	0	0	0	0	0	0	0	0	0	Q9D154|ILEUA_MOUSE
VMEKPSPLLVGRE	41.75	1453.8	13	1.9	485.607	73.05			999000	2090000	1900000	3540000							9	F9:36834	409MAS_E09.raw	4	0	0	0	0	1	1	0	1	1	0	0	0	0	0	0	0	0	0	P97855|G3BP1_MOUSE
PNEVKVVYL	41.73	1059.6	9	-0.3	530.805	96.09					6040000	7370000			5140000	5140000			15	F15:49591	409MAS_E15.raw	3	0	0	0	0	0	0	0	1	1	0	0	0	0	0	1	0	0	0	P35979|RL12_MOUSE
AVRDMRQTVAVGVIKAVDKKAGGAGKVTKS	41.72	3039.73	30	-45.7	507.606	52.22			1140000	1140000									6	F6:24514	409MAS_E06.raw	1	0	0	0	0	0	1	0	0	0	0	0	0	0	0	0	0	0	0
ISFKANDIEKAVQSLDKNGVDLL	41.72	2516.35	23	0.1	630.095	163.54	41500000	41500000							53600000	53600000			3	F3:82969	409MAS_E03.raw	2	0	0	1	0	0	0	0	0	0	0	0	0	0	0	1	0	0	0	Q9CPW4|ARPC5_MOUSE
AELRHVMTNL	41.71	1182.62	10	-1.4	592.315	70.52	10500000	10600000	3760000	9590000	46900000	58500000	1810000	11700000			5380000	5380000	12	F12:34606	409MAS_E12.raw	16	0	2	2	0	1	2	0	3	2	0	1	2	0	0	0	0	0	1
MAGIDGEKEHANALK	41.71	1582.78	15	2	396.702	37.88					1360000								8	F8:17034	409MAS_E08.raw	1	0	0	0	0	0	0	0	1	0	0	0	0	0	0	0	0	0	0	Q920E5|FPPS_MOUSE
LLKNSPLVSRLTLY	41.7	1615.97	14	1.3	539.663	119.81					2630000	2630000			4180000	4180000			15	F15:62769	409MAS_E15.raw	2	0	0	0	0	0	0	0	0	1	0	0	0	0	0	1	0	0	0	P08249|MDHM_MOUSE
FSSSKADLSGMSGSRDLFISKIVHKSF	41.7	2930.5	27	1.4	489.424	108.98	3630000	3630000					3060000	3060000			5040000	5040000	18	F18:56028	409MAS_E18.raw	3	0	0	1	0	0	0	0	0	0	0	0	1	0	0	0	0	0	1	Q9D154|ILEUA_MOUSE
M(+42.01)QNDAGEFVD	41.68	1166.45	10	1	584.235	170.97	21800000	12900000	12900000	24800000	4190000	4190000	7250000	7250000	3130000		9830000	9830000	6	F6:90555	409MAS_E06.raw	10	0	2	1	1	1	1	0	0	1	0	0	1	0	1	0	0	0	1	Q9CQR2|RS21_MOUSE	Acetylation (N-term)	M1:Acetylation (N-term):1000.00
KVLKQVHPDTGISSKAMGIM(+15.99)NS	41.67	2356.22	22	1.6	590.064	54.59					6250000	11100000							9	F9:26514	409MAS_E09.raw	2	0	0	0	0	0	0	0	1	1	0	0	0	0	0	0	0	0	0		Oxidation (M)	M20:Oxidation (M):28.36
IGEILKKIIPTLEEG	41.67	1651.98	15	-0.5	551.666	158.21									30800000	30800000	8670000	8670000	15	F15:83895	409MAS_E15.raw	2	0	0	0	0	0	0	0	0	0	0	0	0	0	0	1	0	0	1	P61979|HNRPK_MOUSE
MERDGSSGGVIRL	41.64	1375.69	13	-3.7	459.568	65.1	1170000	1170000			4200000								8	F8:32096	409MAS_E08.raw	2	0	0	1	0	0	0	0	1	0	0	0	0	0	0	0	0	0	0	Q60692|PSB6_MOUSE
LAQATGKPAQY	41.61	1146.6	11	-1.2	574.308	37.1			570000	1520000	1970000	2470000	743000	743000			504000		6	F6:16224	409MAS_E06.raw	6	0	0	0	0	1	1	0	1	1	0	0	1	0	0	0	0	1	0	P34884|MIF_MOUSE
VTLQGTTKSFAQRF	41.58	1582.85	14	-0.8	528.622	91.58					2230000	2230000							9	F9:47174	409MAS_E09.raw	1	0	0	0	0	0	0	0	0	1	0	0	0	0	0	0	0	0	0	O08573|LEG9_MOUSE
RSGSAADTQAVADAVTYQLGF	41.58	2127.02	21	-0.2	710.015	159.12	9390000	9390000	3010000		2350000		10100000	10100000	6620000	6620000	6180000	6180000	18	F18:83734	409MAS_E18.raw	7	0	0	1	0	1	0	0	1	0	0	0	2	0	0	1	0	0	1	Q60692|PSB6_MOUSE
VYKVLKQVHPDTGISSKAMGIMNSF	41.57	2749.43	25	1.3	550.894	116.56					10200000	10200000							9	F9:60969	409MAS_E09.raw	1	0	0	0	0	0	0	0	0	1	0	0	0	0	0	0	0	0	0
EDENFILKHTGPGILSM(+15.99)ANAGPNTNGSQF	41.55	3074.44	29	-0.9	769.617	134.9									84600000	84600000			15	F15:71091	409MAS_E15.raw	1	0	0	0	0	0	0	0	0	0	0	0	0	0	0	1	0	0	0	P17742|PPIA_MOUSE	Oxidation (M)	M17:Oxidation (M):1000.00
EDENFLLKHTGPGILSM(+15.99)ANAGPNTNGSQF	41.55	3074.44	29	-0.9	769.617	134.9									84600000	84600000			15	F15:71091	409MAS_E15.raw	1	0	0	0	0	0	0	0	0	0	0	0	0	0	0	1	0	0	0		Oxidation (M)	M17:Oxidation (M):1000.00
KIGEHTPSALAIMENA	41.53	1680.85	16	0.4	561.291	97.37	134000000	84300000	35100000	44100000	120000000	167000000	10400000	10400000			20200000	20200000	2	F2:46125	409MAS_E02.raw	11	0	2	1	0	1	1	0	2	2	0	0	1	0	0	0	0	0	1	P05064|ALDOA_MOUSE
AVRDMRQTVAVGVIKAVNFKDASGGKVTKAAEKATKGKK	41.52	4057.29	39	14.4	508.176	55.54	8590000	8590000	90100000	90100000	91200000	91200000	11900000	11900000			9020000	9020000	9	F9:27350	409MAS_E09.raw	16	0	0	2	0	0	6	0	0	4	0	0	2	0	0	0	0	0	2
A(+42.01)NLERTF	41.52	891.445	7	-0.6	446.729	123.42	81400000	45500000	43900000	43900000	107000000	54000000	26500000	21700000	110000000	64000000	36500000	25000000	9	F9:64937	409MAS_E09.raw	21	2	2	1	1	0	1	2	2	1	0	1	1	1	2	2	0	1	1	Q01768|NDKB_MOUSE	Acetylation (N-term)	A1:Acetylation (N-term):1000.00
KNSPLVSRLTL	41.52	1226.73	11	1.2	409.919	86.37					4550000	3370000			1340000	1340000			9	F9:44229	409MAS_E09.raw	3	0	0	0	0	0	0	0	1	1	0	0	0	0	0	1	0	0	0	P08249|MDHM_MOUSE
S(+42.01)DAAVDTSSEITTKD	41.51	1580.71	15	1	791.361	91.59	3780000	3780000			4490000	4510000	3750000	5350000	531000	531000			11	F11:46157	409MAS_E11.raw	6	0	0	1	0	0	0	0	1	1	0	1	1	0	0	1	0	0	0	P26350|PTMA_MOUSE	Acetylation (N-term)	S1:Acetylation (N-term):1000.00
VIILNHPGQISAGYAPVLD	41.5	1976.07	19	0.4	989.044	137.96	36200000	128000000	34100000		41300000	41400000	9580000	9580000	36400000	96800000			3	F3:68823	409MAS_E03.raw	12	0	1	3	0	2	0	0	1	1	0	0	1	0	1	2	0	0	0	P10126|EF1A1_MOUSE
IDESSPGTEWERVAR	41.47	1730.82	15	0.8	577.948	81.97			523000		9250000								8	F8:41510	409MAS_E08.raw	2	0	0	0	0	1	0	0	1	0	0	0	0	0	0	0	0	0	0	O08585|CLCA_MOUSE
KM(+15.99)VEKDQDGGRKLTPQGQRDLDRIAGQVAAANKKH	41.45	3874.03	35	0.4	485.262	46.41	18200000	18200000			18500000	90400000			239000000	239000000	19100000	19100000	15	F15:22180	409MAS_E15.raw	7	0	0	1	0	0	0	0	1	2	0	0	0	0	0	2	0	0	1	Q9CZX8|RS19_MOUSE	Oxidation (M)	M2:Oxidation (M):1000.00
VRLLLPGEL	41.44	1008.63	9	0	505.324	137.26	14700000	21200000	19100000	19900000	32200000	79300000	129000000	98600000	338000000	190000000	257000000	229000000	15	F15:72378	409MAS_E15.raw	20	0	1	1	0	1	1	0	1	1	1	1	1	3	4	1	1	1	1
VRLILPGEL	41.44	1008.63	9	0	505.324	137.26	14700000	21200000	19100000	19900000	32200000	79300000	129000000	98600000	338000000	190000000	257000000	229000000	15	F15:72378	409MAS_E15.raw	20	0	1	1	0	1	1	0	1	1	1	1	1	3	4	1	1	1	1
NVINGGSHAGNKLAM(+15.99)QEF	41.42	1901.91	18	0.1	634.976	62.66					24200000	24200000			132000000	132000000			15	F15:31214	409MAS_E15.raw	2	0	0	0	0	0	0	0	0	1	0	0	0	0	0	1	0	0	0	P17182|ENOA_MOUSE	Oxidation (M)	M15:Oxidation (M):1000.00
NVLNGGSHAGNKLAM(+15.99)QEF	41.42	1901.91	18	0.1	634.976	62.66					24200000	24200000			132000000	132000000			15	F15:31214	409MAS_E15.raw	2	0	0	0	0	0	0	0	0	1	0	0	0	0	0	1	0	0	0		Oxidation (M)	M15:Oxidation (M):1000.00
AELAKEHPHVSFVKL	41.36	1703.94	15	-1.1	426.991	68.21					6670000	11000000	1280000	1280000	3010000	3010000	1920000	1920000	9	F9:34148	409MAS_E09.raw	5	0	0	0	0	0	0	0	1	1	0	0	1	0	0	1	0	0	1	Q9CQM9|GLRX3_MOUSE
AKTEWLDGKHVVFGKVK	41.36	1941.08	17	1.4	389.224	60.04					1010000	1840000							9	F9:29631	409MAS_E09.raw	2	0	0	0	0	0	0	0	1	1	0	0	0	0	0	0	0	0	0	P17742|PPIA_MOUSE
NKVISELNGKNIEDVIAQGVGKL	41.33	2437.35	23	-1.3	610.345	145.77											4590000	4590000	18	F18:76441	409MAS_E18.raw	1	0	0	0	0	0	0	0	0	0	0	0	0	0	0	0	0	0	1	P99027|RLA2_MOUSE
PGGLLLGDEAPNFEANTTIGRIRFH	41.33	2694.39	25	0.6	674.605	136.39	3450000	3450000											3	F3:68020	409MAS_E03.raw	1	0	0	1	0	0	0	0	0	0	0	0	0	0	0	0	0	0	0	O08709|PRDX6_MOUSE
YNARMDTS	41.33	956.402	8	3.4	479.21	36.78					8520000		4970000	12200000	16200000				12	F12:15906	409MAS_E12.raw	5	0	0	0	0	0	0	0	1	0	0	1	1	1	1	0	0	0	0	O08583|THOC4_MOUSE:Q9JJW6|ALRF2_MOUSE
GSAVISLEGKPL	41.32	1169.67	12	-0.2	585.84	102.63					2820000	3700000			2520000	2520000			15	F15:53205	409MAS_E15.raw	3	0	0	0	0	0	0	0	1	1	0	0	0	0	0	1	0	0	0	P18760|COF1_MOUSE
KVYNYNHL	41.32	1049.53	8	-0.1	350.85	37.07			164000										5	F5:15843	409MAS_E05.raw	1	0	0	0	0	1	0	0	0	0	0	0	0	0	0	0	0	0	0
VTRTQGTKIASDGLKGRVFE	41.31	2162.18	20	1.7	541.553	54.64					4390000	8460000	493000	493000					8	F8:26362	409MAS_E08.raw	3	0	0	0	0	0	0	0	1	1	0	0	1	0	0	0	0	0	0	P97351|RS3A_MOUSE
LKNGKKIPKVEMSDMSF	41.3	1951.03	17	-2.3	391.212	71.23					15700000	1160000							9	F9:35896	409MAS_E09.raw	2	0	0	0	0	0	0	0	1	1	0	0	0	0	0	0	0	0	0	P01887|B2MG_MOUSE
VIAQGVGKL	41.3	883.549	9	2.7	442.783	66.82			1320000	3080000	23500000	23500000	24900000	56100000	64600000				9	F9:33345	409MAS_E09.raw	6	0	0	0	0	1	1	0	0	1	0	1	1	0	1	0	0	0	0	P99027|RLA2_MOUSE
RRIADYEAASAAPGIPAEQTRDSPSGS	41.3	2772.34	27	-2.5	694.091	64.88	2200000		3320000	4270000	5510000	9290000	5010000	7140000	6610000	6610000	9500000	9500000	18	F18:31662	409MAS_E18.raw	9	0	1	0	0	1	1	0	1	1	0	1	1	0	0	1	0	0	1	Q9WV96|T10B_MOUSE
S(+42.01)LSNKLTLDK	41.29	1159.64	10	0.3	580.83	83.06	9300000	11800000	3450000	4760000	7140000	11200000	3280000	3010000	11900000	5030000	2820000	2850000	14	F14:40843	409MAS_E14.raw	12	0	1	1	0	1	1	0	1	1	0	1	1	0	1	1	0	1	1	P09411|PGK1_MOUSE	Acetylation (N-term)	S1:Acetylation (N-term):1000.00
A(+42.01)SLLKVDQEVKLKVDSF	41.25	1960.09	17	0.8	654.37	149.15	15800000	15800000							29000000	29000000			3	F3:75049	409MAS_E03.raw	2	0	0	1	0	0	0	0	0	0	0	0	0	0	0	1	0	0	0	P61290|PSME3_MOUSE	Acetylation (N-term)	A1:Acetylation (N-term):1000.00
MSLKQTPLSR	41.24	1159.64	10	-1.3	387.553	52.94			6250000	12300000	6080000	10300000	5320000	5320000			4700000	7370000	9	F9:25590	409MAS_E09.raw	7	0	0	0	0	1	1	0	1	1	0	0	1	0	0	0	0	1	1	Q6IRU5|CLCB_MOUSE
LQETTLAANQPLSRASRLKWMTNT	41.24	2729.43	24	-0.6	683.364	107.52							8400000	8400000			10200000	10200000	12	F12:55168	409MAS_E12.raw	2	0	0	0	0	0	0	0	0	0	0	0	1	0	0	0	0	0	1	O09159|MA2B1_MOUSE
AANFLLQQN	41.24	1017.52	9	0.6	509.77	126.57			887000	887000				0			1030000	1030000	12	F12:65678	409MAS_E12.raw	2	0	0	0	0	0	1	0	0	0	0	0	0	0	0	0	0	0	1	P54728|RD23B_MOUSE
S(+42.01)RRYDSRTTIFSPEGRL	41.23	2082.06	17	2.6	521.524	75.74	20400000	29100000	18700000	18700000	30400000	38900000			16600000	16600000	8640000	8640000	18	F18:37624	409MAS_E18.raw	7	0	1	1	0	0	1	0	1	1	0	0	0	0	0	1	0	0	1	Q9R1P0|PSA4_MOUSE	Acetylation (N-term)	S1:Acetylation (N-term):1000.00
DQADLTIKLPDGHEFKFPNRLNM(+15.99)EA	41.22	2914.43	25	0	583.893	142.37									169000000	169000000			15	F15:75400	409MAS_E15.raw	2	0	0	0	0	0	0	0	0	0	0	0	0	0	0	2	0	0	0	P16045|LEG1_MOUSE	Oxidation (M)	M23:Oxidation (M):1000.00
KLLGRVTIAQGGVLPNIQA	41.22	1947.16	19	-0.1	650.062	122.99					1470000	1470000	2730000		11700000	11700000	2570000	2690000	15	F15:64464	409MAS_E15.raw	5	0	0	0	0	0	0	0	0	1	0	1	0	0	0	1	0	1	1	C0HKE7|H2A1N_MOUSE:C0HKE5|H2A1G_MOUSE:C0HKE9|H2A1P_MOUSE:C0HKE6|H2A1I_MOUSE:C0HKE8|H2A1O_MOUSE:Q8BFU2|H2A3_MOUSE:Q8CGP7|H2A1K_MOUSE:Q8CGP5|H2A1F_MOUSE
AAVPGKTF	41.21	789.438	8	-0.8	395.726	50.09	1670000	28800000	35500000	59900000	120000000	175000000	33800000	60700000	161000000	80600000	54400000	46300000	9	F9:24146	409MAS_E09.raw	15	0	1	1	0	1	1	0	1	2	0	1	1	1	1	2	0	1	1	P62962|PROF1_MOUSE
AVRDMRQTVAVG	41.19	1301.69	12	0.1	434.903	47.24			519000	757000	7480000	7880000	148000				368000		9	F9:22446	409MAS_E09.raw	6	0	0	0	0	1	1	0	1	1	0	1	0	0	0	0	0	1	0	P10126|EF1A1_MOUSE:P62631|EF1A2_MOUSE
AVSQVPRSGKPAELLKM	41.18	1810.01	17	-1.4	453.51	63.53	13300000	18900000	8520000	13400000	24900000	24900000	1760000	3890000			4940000	4940000	18	F18:30770	409MAS_E18.raw	8	0	1	1	0	1	1	0	0	1	0	1	1	0	0	0	0	0	1	P40142|TKT_MOUSE
MANQVKAPLVLKD	41.17	1425.8	13	-0.8	476.274	67.9	1810000	1810000	3980000	3980000									6	F6:33281	409MAS_E06.raw	2	0	0	1	0	0	1	0	0	0	0	0	0	0	0	0	0	0	0	Q99LX0|PARK7_MOUSE
DVAASEF	41.15	737.323	7	0.6	738.331	103.06	12900000	15200000	7160000	18400000	29700000	37000000	8060000	8060000	10500000	8960000	4170000	6380000	8	F8:53377	409MAS_E08.raw	12	0	1	1	0	1	1	1	1	1	0	0	1	0	1	1	0	1	1	P17182|ENOA_MOUSE
EEEGDGEEEDGDEDEEAEAPTGKRVAEDDEDDDVDTKKQKTEEDD	41.15	5041	45	-0.7	1009.21	46.75					234000000								8	F8:21940	409MAS_E08.raw	2	0	0	0	0	0	0	0	2	0	0	0	0	0	0	0	0	0	0	P26350|PTMA_MOUSE
IVEALVGKDM(+15.99)ANQVKAPLVL	41.13	2123.2	20	0.4	708.742	123.37							1760000	1760000	55000000	55000000			15	F15:64626	409MAS_E15.raw	2	0	0	0	0	0	0	0	0	0	0	0	1	0	0	1	0	0	0	Q99LX0|PARK7_MOUSE	Oxidation (M)	M10:Oxidation (M):1000.00
YKEQLPESAYMHQL	41.13	1735.82	14	-0.3	579.615	93.95			2510000	2510000	15500000	15500000	1800000	1800000					9	F9:48427	409MAS_E09.raw	3	0	0	0	0	0	1	0	0	1	0	0	1	0	0	0	0	0	0	Q9CX56|PSMD8_MOUSE
NSIRNLDT	41.12	931.472	8	0.5	466.744	41.3			18000000	18000000	17600000		14000000	16400000	21000000		14600000		8	F8:19033	409MAS_E08.raw	6	0	0	0	0	0	1	0	1	0	0	1	1	0	1	0	0	1	0	P28658|ATX10_MOUSE
KKHGVYNPNKIFGVTTL	41.1	1915.07	17	-0.2	479.774	75.47					3730000	3730000					3590000	3590000	18	F18:37451	409MAS_E18.raw	2	0	0	0	0	0	0	0	0	1	0	0	0	0	0	0	0	0	1	P08249|MDHM_MOUSE
ALKRQGRTLYGFGG	41.1	1522.84	14	0.2	508.62	46.1					33700000	33700000	16600000	55500000	37200000	37200000	68100000	107000000	18	F18:21079	409MAS_E18.raw	10	0	0	0	0	0	0	0	0	1	0	1	2	0	0	1	0	2	3
A(+42.01)TAVVVNIGKKLYEGKTKEVYE	41.09	2480.35	22	-0.2	621.095	127.01	26000000	26000000							961000	961000	1770000	1770000	3	F3:62797	409MAS_E03.raw	3	0	0	1	0	0	0	0	0	0	0	0	0	0	0	1	0	0	1	Q9DCL9|PUR6_MOUSE	Acetylation (N-term)	A1:Acetylation (N-term):1000.00
DKDGNGYISAAELR	41.08	1507.73	14	-0.1	503.583	76.61					6950000	4630000			1060000	1060000			8	F8:38498	409MAS_E08.raw	3	0	0	0	0	0	0	0	1	1	0	0	0	0	0	1	0	0	0
YLPIAAAM(+15.99)Y	41.08	1027.5	9	1.5	514.76	135.59									9290000	9290000			15	F15:71456	409MAS_E15.raw	2	0	0	0	0	0	0	0	0	0	0	0	0	0	0	2	0	0	0	Q920E5|FPPS_MOUSE	Oxidation (M)	M8:Oxidation (M):1000.00
KVTNGAFTGEISPGMIKDLGATW	41.08	2392.21	23	-0.4	798.41	148.33	146000000	146000000	43100000	43100000							51100000	51100000	3	F3:74804	409MAS_E03.raw	3	0	0	1	0	0	1	0	0	0	0	0	0	0	0	0	0	0	1	P17751|TPIS_MOUSE
LTRSEYDRGVNTFSPEGRL	41.07	2196.09	19	2.8	550.032	71.28	3230000	5610000	987000	3530000	9860000	15900000					6650000	6650000	3	F3:31919	409MAS_E03.raw	7	0	1	1	0	1	1	0	1	1	0	0	0	0	0	0	0	0	1	Q9Z2U1|PSA5_MOUSE
AELRHVM(+15.99)TNL	41.06	1198.61	10	2.2	400.546	41.3					794000	794000			20100000	20100000			15	F15:19126	409MAS_E15.raw	3	0	0	0	0	0	0	0	0	1	0	0	0	0	0	2	0	0	0		Oxidation (M)	M7:Oxidation (M):1000.00
IFRPNVGKPIPVS	41.06	1422.83	13	1.3	475.286	75.25			1900000	4880000	4830000	4830000	4180000	4180000	2210000	2210000			6	F6:37360	409MAS_E06.raw	5	0	0	0	0	1	1	0	0	1	0	0	1	0	0	1	0	0	0	O09159|MA2B1_MOUSE
IVNTNVPRASVPEG	41.05	1451.77	14	0	726.894	71.33	23800000	41500000	17800000	17800000	70000000	74800000			18700000	31100000	2300000	1970000	9	F9:35821	409MAS_E09.raw	14	0	1	2	0	0	1	1	2	2	0	0	0	0	1	2	0	1	1	P34884|MIF_MOUSE
ERIASEASRLAHY	41.02	1501.76	13	1.8	376.449	53.21							689000	689000				0	18	F18:25129	409MAS_E18.raw	1	0	0	0	0	0	0	0	0	0	0	0	1	0	0	0	0	0	0
AAQASAAPKAGTATGRIVAVIGA	41.01	2051.15	23	-0.9	684.723	90.36					3930000	5260000	1120000	1120000	2120000	2120000	821000	821000	8	F8:46219	409MAS_E08.raw	5	0	0	0	0	0	0	0	1	1	0	0	1	0	0	1	0	0	1	P56480|ATPB_MOUSE
RFQSSAVMAL	41	1108.57	10	0.9	555.293	101.21			9030000		478000000	478000000	304000000	533000000	478000000		504000000	506000000	12	F12:51504	409MAS_E12.raw	11	0	0	0	0	1	0	0	0	1	1	1	2	0	1	0	1	1	2	P68433|H31_MOUSE
MVKPGLPYLDM	40.95	1262.64	11	1.5	632.328	135.2	9860000	21100000	0		11300000	9220000	2080000	2080000			3160000	3160000	3	F3:67283	409MAS_E03.raw	6	0	1	1	0	0	0	0	1	1	0	0	1	0	0	0	0	0	1	P10518|HEM2_MOUSE
S(+42.01)IGVPIKVLH	40.94	1103.67	10	0.9	552.843	131.83					9600000	6110000			7570000	7570000			8	F8:69011	409MAS_E08.raw	3	0	0	0	0	0	0	0	1	1	0	0	0	0	0	1	0	0	0	P62320|SMD3_MOUSE	Acetylation (N-term)	S1:Acetylation (N-term):1000.00
M(+15.99)KDLADELAL	40.91	1133.56	10	0.5	567.789	124.16									46000000	46000000			15	F15:65138	409MAS_E15.raw	1	0	0	0	0	0	0	0	0	0	0	0	0	0	0	1	0	0	0	P06151|LDHA_MOUSE	Oxidation (M)	M1:Oxidation (M):1000.00
YSAASKEKKLDQVEKELLRVGQLLKDPKVSL	40.9	3512	31	0.4	703.407	143.51									61000000	61000000	27700000	27700000	15	F15:76016	409MAS_E15.raw	2	0	0	0	0	0	0	0	0	0	0	0	0	0	0	1	0	0	1	Q9DB20|ATPO_MOUSE
MELHGEGGSSGKAAGDETGAKVERADGYEPPVQESV	40.87	3643.67	36	-0.7	729.741	63.62	25000000	46600000					40400000	40400000			50500000	50500000	3	F3:27585	409MAS_E03.raw	4	0	1	1	0	0	0	0	0	0	0	0	1	0	0	0	0	0	1	P97351|RS3A_MOUSE
RTKSTGGAPTFNVTVT	40.85	1635.86	16	-0.4	546.293	65.84	4440000	4440000	2540000	3320000	23300000	26800000	3550000	3550000	9600000	9600000	3180000		8	F8:32500	409MAS_E08.raw	8	0	0	1	0	1	1	0	1	1	0	0	1	0	0	1	0	1	0	P62962|PROF1_MOUSE
ADIDGDGQVNYEEF	40.84	1570.64	14	0.6	786.329	135.24			25500000	25500000	8340000		8930000	27300000			17800000		17	F17:69893	409MAS_E17.raw	5	0	0	0	0	0	1	0	1	0	0	1	1	0	0	0	0	1	0
HISPDRVY	40.81	985.498	8	-0.3	493.756	37.01	3900000	3900000	13700000		12200000	20700000	20600000	20600000	0	12000000	10300000	14600000	5	F5:15799	409MAS_E05.raw	8	0	0	1	0	1	0	0	1	1	0	0	1	0	0	1	0	1	1	P34884|MIF_MOUSE
WDDYVPKL	40.79	1034.51	8	0.8	518.261	128.91				0	4220000		26600000	26600000					12	F12:67211	409MAS_E12.raw	2	0	0	0	0	0	0	0	1	0	0	0	1	0	0	0	0	0	0	P70296|PEBP1_MOUSE
EEVFEKATF	40.78	1098.52	9	-0.4	550.269	99.66					9450000	14100000					1540000	1540000	9	F9:51617	409MAS_E09.raw	3	0	0	0	0	0	0	0	1	1	0	0	0	0	0	0	0	0	1	P09405|NUCL_MOUSE
FILPDSLPLDTL	40.76	1342.74	12	0	672.376	222.5	28700000	123000000	75500000	105000000			661000	661000	31300000	52100000	54100000	75800000	3	F3:115801	409MAS_E03.raw	10	0	1	1	1	1	1	0	0	0	0	0	1	0	1	1	0	1	1	P62315|SMD1_MOUSE
KGNYAERVGAGAPVYMAA	40.75	1823.9	18	0.3	608.974	78.37			2320000		39700000	75300000					6750000	5580000	8	F8:39496	409MAS_E08.raw	5	0	0	0	0	1	0	0	1	1	0	0	0	0	0	0	0	1	1	Q6GSS7|H2A2A_MOUSE:Q64522|H2A2B_MOUSE
SLVYPFPGPIPN	40.72	1299.69	12	-1.1	650.85	186.09	8960000		7580000	22100000	4180000	11700000	12800000	12800000	9380000	14900000	10800000	10800000	12	F12:98553	409MAS_E12.raw	11	1	1	0	0	1	1	1	1	1	0	0	1	0	1	1	0	0	1
IRTSRPENAIIYSNNED	40.72	1990.97	17	-0.2	664.664	54.23	5450000	12500000			15900000	0					2560000		3	F3:22426	409MAS_E03.raw	4	0	1	1	0	0	0	0	1	0	0	0	0	0	0	0	0	1	0	P40142|TKT_MOUSE
LAENGRLGNTQGIISA	40.72	1612.85	16	-1.8	807.432	92.03	46000000	66600000	45200000	83000000	123000000	155000000	53300000	53300000	75500000		46900000	46900000	9	F9:47359	409MAS_E09.raw	11	0	1	1	0	1	1	0	2	1	0	0	2	0	1	0	0	0	1	Q9DB20|ATPO_MOUSE
AEAAAAPAPAAGPGQM(+15.99)SFTFASPTQVFF	40.71	2755.3	28	0.3	919.439	204.77									4550000	4550000			15	F15:110053	409MAS_E15.raw	1	0	0	0	0	0	0	0	0	0	0	0	0	0	0	1	0	0	0	Q9D3D9|ATPD_MOUSE	Oxidation (M)	M16:Oxidation (M):1000.00
VGAGGPAPAAGAAPAGGAAPSTAAAPAEEKKVEAKKEESEESEDDM(+15.99)GFGLFD	40.71	4958.3	52	0.9	992.669	97.8									28800000	28800000			15	F15:50576	409MAS_E15.raw	1	0	0	0	0	0	0	0	0	0	0	0	0	0	0	1	0	0	0	P47955|RLA1_MOUSE	Oxidation (M)	M46:Oxidation (M):1000.00
LGKKGLEKNLGIGKITPFEEKM	40.69	2429.37	22	0.3	486.882	86.73					6410000	6410000							9	F9:44412	409MAS_E09.raw	1	0	0	0	0	0	0	0	0	1	0	0	0	0	0	0	0	0	0	P08249|MDHM_MOUSE
A(+42.01)DQLTEEQIAE	40.69	1287.58	11	0.1	644.799	162.33	7300000	9330000	5260000		24100000	22400000	9650000	19900000	29600000	21800000	23700000	9800000	12	F12:85419	409MAS_E12.raw	17	1	1	1	1	1	0	1	1	1	1	1	1	1	1	1	1	1	1		Acetylation (N-term)	A1:Acetylation (N-term):1000.00
S(+42.01)EKKQPVDLGL	40.65	1254.68	11	-0.6	628.348	88.3	21100000	27200000	20000000	29200000	36900000	36900000	29900000	28900000	16400000	22000000	33000000	24500000	15	F15:45351	409MAS_E15.raw	11	0	1	1	0	1	1	0	0	1	0	1	1	0	1	1	0	1	1	P60897|SEM1_MOUSE	Acetylation (N-term)	S1:Acetylation (N-term):1000.00
AAANVVKNISYKYREDLL	40.64	2066.12	18	0.3	517.536	100.24					3750000	20300000			5930000	5930000	1840000	1840000	9	F9:51935	409MAS_E09.raw	5	0	0	0	0	0	0	0	1	2	0	0	0	0	0	1	0	0	1	P28076|PSB9_MOUSE:O35522|PSB9_MUSMB
PGVTVKDVNQQEF	40.61	1459.73	13	-1.3	730.872	85.84					6960000	11800000			2850000	2850000			9	F9:43944	409MAS_E09.raw	3	0	0	0	0	0	0	0	1	1	0	0	0	0	0	1	0	0	0	Q9CZX8|RS19_MOUSE
VLKQVHPDTGISSKAMGIMN	40.59	2125.1	20	0	532.283	80.63					12500000	12500000							9	F9:41067	409MAS_E09.raw	1	0	0	0	0	0	0	0	0	1	0	0	0	0	0	0	0	0	0
ISWYDNEYGYSN	40.59	1509.6	12	0.1	755.81	145.65	77100000	94900000	81000000	81000000	230000000	266000000			189000000				9	F9:77037	409MAS_E09.raw	7	0	1	1	0	0	1	1	1	1	0	0	0	0	1	0	0	0	0	P16858|G3P_MOUSE
TAEILEL	40.58	787.433	7	-0.9	788.439	154.14	3370000	4580000	5070000	12900000	6440000	20600000	33900000	50500000	40800000	31800000	66600000	40600000	12	F12:81096	409MAS_E12.raw	25	0	1	1	0	1	2	0	1	2	1	2	2	2	3	2	2	1	2	C0HKE7|H2A1N_MOUSE:C0HKE5|H2A1G_MOUSE:C0HKE9|H2A1P_MOUSE:C0HKE6|H2A1I_MOUSE:C0HKE8|H2A1O_MOUSE:Q8BFU2|H2A3_MOUSE:Q8CGP7|H2A1K_MOUSE:Q8CGP5|H2A1F_MOUSE:Q6GSS7|H2A2A_MOUSE:P27661|H2AX_MOUSE:Q64522|H2A2B_MOUSE
TAELLEL	40.58	787.433	7	-0.9	788.439	154.14	3370000	4580000	5070000	12900000	6440000	20600000	33900000	50500000	40800000	31800000	66600000	40600000	12	F12:81096	409MAS_E12.raw	25	0	1	1	0	1	2	0	1	2	1	2	2	2	3	2	2	1	2
ALRRTVPPAVTGVTFLSGGQSEEEASINL	40.57	2998.57	29	0.1	1000.53	137.96	100000000	100000000									17600000	17600000	3	F3:69019	409MAS_E03.raw	2	0	0	1	0	0	0	0	0	0	0	0	0	0	0	0	0	0	1	P05064|ALDOA_MOUSE
VYVPGSKGAPSFVRL	40.56	1575.88	15	0.6	526.3	105.45	3920000	2070000	882000		3000000	0			1980000	1980000			9	F9:54872	409MAS_E09.raw	5	0	1	1	0	1	0	0	1	0	0	0	0	0	0	1	0	0	0	Q8BJW6|EIF2A_MOUSE
M(+42.01)QNDAGEF	40.56	952.36	8	-0.3	953.367	160.83	20200000	31200000	52800000	129000000	31400000	46700000	44400000	92500000	46300000		57700000		6	F6:84999	409MAS_E06.raw	18	1	1	1	1	2	2	1	1	1	0	2	2	0	1	0	1	1	0	Q9CQR2|RS21_MOUSE	Acetylation (N-term)	M1:Acetylation (N-term):1000.00
PVVIKNKTWKFVEGLPIND	40.51	2196.23	19	-0.4	733.084	121.36	27100000	55300000	19100000	31200000	56000000	59300000	7360000	27000000			34700000	34700000	8	F8:63291	409MAS_E08.raw	16	0	1	2	0	1	1	0	3	2	0	1	2	0	0	0	0	0	3	P14152|MDHC_MOUSE
IKVDDNKKLGEWVGL	40.5	1712.95	15	0.2	571.989	97.63	125000000	66600000			32600000	32600000	21400000	21400000					2	F2:46062	409MAS_E02.raw	4	0	1	1	0	0	0	0	0	1	0	0	1	0	0	0	0	0	0	P63323|RS12_MOUSE
AKVAVLGASGGIGQPLS	40.49	1523.87	17	-0.3	762.941	109.66			12600000		69400000	69400000			55000000	29900000	7680000	7680000	9	F9:57138	409MAS_E09.raw	5	0	0	0	0	1	0	0	0	1	0	0	0	0	1	1	0	0	1	P08249|MDHM_MOUSE
IRHNPTSNVL	40.48	1149.63	10	-1.2	384.215	38.42			1350000		3100000	10600000	2440000	2440000	3420000	3120000	2240000		9	F9:17586	409MAS_E09.raw	9	0	0	0	0	1	0	0	1	2	0	0	1	0	1	2	0	1	0	Q9D154|ILEUA_MOUSE
FRVFDKDGNGYISAAELRHVMTNL	40.48	2752.38	24	-0.4	551.482	138.04	7030000	7030000											3	F3:68913	409MAS_E03.raw	1	0	0	1	0	0	0	0	0	0	0	0	0	0	0	0	0	0	0
LKNGKKIPKVEMSDMSFSKDWS	40.46	2554.29	22	0.8	639.581	81.01					7000000	11300000							9	F9:41268	409MAS_E09.raw	2	0	0	0	0	0	0	0	1	1	0	0	0	0	0	0	0	0	0	P01887|B2MG_MOUSE
LENVIRDAVTYTEHAKRKTVTAM(+15.99)DVVYALKRQGRTLYG	40.45	4381.33	38	-2.3	731.228	127.67									49600000	49600000			15	F15:66919	409MAS_E15.raw	1	0	0	0	0	0	0	0	0	0	0	0	0	0	0	1	0	0	0		Oxidation (M)	M23:Oxidation (M):1000.00
PGGLLLGDEAPNF	40.43	1298.65	13	0.8	650.333	172.74	3780000	3580000	1450000	2580000	1170000	1340000	1550000	1550000	2250000	1140000	754000	1500000	3	F3:88151	409MAS_E03.raw	11	0	1	1	0	1	1	0	1	1	0	0	1	0	1	1	0	1	1	O08709|PRDX6_MOUSE
IAVHVVPDQL	40.42	1089.62	10	0.5	545.817	103.96	75800000	74400000	45200000	69900000	38600000	80200000	29400000		141000000	46200000	50400000	44700000	18	F18:53231	409MAS_E18.raw	14	1	1	1	0	1	1	1	1	1	0	1	0	0	2	1	0	1	1	P34884|MIF_MOUSE
DVRRGNVAGDSKNDPPMEAAGFTAQ	40.41	2602.22	25	-1.2	651.561	73.9					10500000	9110000							9	F9:37360	409MAS_E09.raw	2	0	0	0	0	0	0	0	1	1	0	0	0	0	0	0	0	0	0	P10126|EF1A1_MOUSE
ELAGNASKDLKVKRITPRHLQL	40.4	2486.44	22	-1.1	498.296	63.71					7150000		7340000	7340000	12600000	12600000			8	F8:31477	409MAS_E08.raw	3	0	0	0	0	0	0	0	1	0	0	0	1	0	0	1	0	0	0
AVTYTEHAKRKTVTAMDVVYALKRQGRTL	40.4	3305.8	29	3.2	551.976	82.19											3200000	3200000	18	F18:41204	409MAS_E18.raw	1	0	0	0	0	0	0	0	0	0	0	0	0	0	0	0	0	0	1
YAGSNFPEHI	40.4	1133.51	10	-0.2	567.764	82.71	7370000		16800000	33500000	6260000		17400000	17400000					6	F6:41738	409MAS_E06.raw	5	0	1	0	0	1	1	0	1	0	0	0	1	0	0	0	0	0	0	P61161|ARP2_MOUSE
VGRNIIHGSDSVKSAEKEISL	40.38	2238.2	21	0.8	448.647	69.47	16900000	16900000	3280000	3280000	19000000	19000000							6	F6:34217	409MAS_E06.raw	5	0	0	2	0	0	1	0	0	2	0	0	0	0	0	0	0	0	0	P15532|NDKA_MOUSE
ILELAGNAARDNKKTRIIPRHLQL	40.38	2739.6	24	0.6	548.927	76.74					75200000	75200000	37000000	37000000	235000000	235000000	15200000	71000000	15	F15:39103	409MAS_E15.raw	8	0	0	0	0	0	0	0	0	2	0	0	1	0	0	2	0	1	2	C0HKE7|H2A1N_MOUSE:C0HKE5|H2A1G_MOUSE:C0HKE9|H2A1P_MOUSE:C0HKE6|H2A1I_MOUSE:C0HKE8|H2A1O_MOUSE:Q8BFU2|H2A3_MOUSE:Q8CGP7|H2A1K_MOUSE:Q8CGP5|H2A1F_MOUSE:Q6GSS7|H2A2A_MOUSE:P27661|H2AX_MOUSE:Q64522|H2A2B_MOUSE
DITADDEPLG	40.38	1044.46	10	-0.4	1045.47	114.16					8090000	21500000			3270000	3270000			15	F15:59588	409MAS_E15.raw	4	0	0	0	0	0	0	0	1	2	0	0	0	0	0	1	0	0	0	P17742|PPIA_MOUSE
VQRNVNIFKF	40.35	1263.71	10	1.3	422.244	95.4	1380000	1380000			3280000	3280000							9	F9:49295	409MAS_E09.raw	2	0	0	1	0	0	0	0	0	1	0	0	0	0	0	0	0	0	0	P06151|LDHA_MOUSE
ERLPAKDIQT	40.33	1169.64	10	-1.4	390.887	37.96					1060000	1550000					171000		8	F8:17089	409MAS_E08.raw	3	0	0	0	0	0	0	0	1	1	0	0	0	0	0	0	0	1	0	Q9CX56|PSMD8_MOUSE
LKKSGKLKVPEWVDTVKLAKHKELAPYDENW	40.31	3649	31	-0.5	609.174	95.23					61600000	61600000	5340000	5340000			35800000	35800000	18	F18:48413	409MAS_E18.raw	3	0	0	0	0	0	0	0	0	1	0	0	1	0	0	0	0	0	1	Q9CZX8|RS19_MOUSE
AVLLPKKSSATVGPKAPAVGKKASQASQEY	40.31	3010.68	30	1.1	603.144	44.11			12900000	26600000			34900000	101000000			50200000	8200000	6	F6:20026	409MAS_E06.raw	6	0	0	0	0	1	1	0	0	0	0	1	1	0	0	0	0	1	1	P27661|H2AX_MOUSE
ISLKGHRSVGGIRASLYNAVTTEDVEKL	40.31	3012.64	28	0.1	603.534	96.9	2990000	2990000							6010000	6010000			3	F3:46187	409MAS_E03.raw	2	0	0	1	0	0	0	0	0	0	0	0	0	0	0	1	0	0	0	Q99K85|SERC_MOUSE
VGVKPVGSDPDFQPELSGAGSRLAVVKFT	40.29	2956.57	29	0.5	740.149	130.94					9200000				7710000	7710000			8	F8:68583	409MAS_E08.raw	2	0	0	0	0	0	0	0	1	0	0	0	0	0	0	1	0	0	0	Q8CDN6|TXNL1_MOUSE
YSNRVVDL	40.29	964.498	8	0.5	483.256	69.15	4790000	7010000	8350000	8350000			5170000	5170000			3860000	3860000	6	F6:33930	409MAS_E06.raw	5	0	1	1	0	0	1	0	0	0	0	0	1	0	0	0	0	0	1	P16858|G3P_MOUSE
KAFTYINL	40.28	968.533	8	0.1	485.274	112.22	849000	805000	5620000	5620000	1690000	1690000	3260000	7530000			4630000	5080000	18	F18:57787	409MAS_E18.raw	8	0	1	1	0	0	1	0	0	1	0	1	1	0	0	0	0	1	1	Q62351|TFR1_MOUSE
PRKIEEIKDF	40.28	1273.7	10	-1.3	425.574	45.9	13900000	13900000			38000000	38000000	15300000	16300000			17500000		17	F17:20373	409MAS_E17.raw	5	0	0	1	0	0	0	0	0	1	0	1	1	0	0	0	0	1	0	Q9JJI8|RL38_MOUSE
GHQQLYW	40.27	930.435	7	-0.4	466.224	84.7	4740000	4740000	5030000	10800000	48800000	69200000			12800000	4320000	9940000	6750000	8	F8:43322	409MAS_E08.raw	9	0	0	1	0	1	1	0	1	1	0	0	0	0	1	1	0	1	1	P62274|RS29_MOUSE
PVLEPGKTEVTGYFPKG	40.26	1817.96	17	-1.1	606.992	102.04			2480000	2480000	3320000	5800000	1970000	1970000	2810000	2810000	2770000	2770000	12	F12:52114	409MAS_E12.raw	6	0	0	0	0	0	1	0	1	1	0	0	1	0	0	1	0	0	1	P70699|LYAG_MOUSE
YKEAGVGKDRIL	40.26	1347.75	12	-0.5	450.257	41.28			1140000	2030000	7140000	9080000			3650000	3650000	741000	741000	8	F8:18989	409MAS_E08.raw	6	0	0	0	0	1	1	0	1	1	0	0	0	0	0	1	0	0	1	Q93092|TALDO_MOUSE
STPLLLGKKGLEKNLGIGKITPFEEKM(+15.99)	40.25	2956.67	27	1.4	592.341	106.58									50200000	50200000			15	F15:55515	409MAS_E15.raw	2	0	0	0	0	0	0	0	0	0	0	0	0	0	0	2	0	0	0	P08249|MDHM_MOUSE	Oxidation (M)	M27:Oxidation (M):1000.00
FFYPLDF	40.23	947.443	7	0.1	948.45	210.03	36200000	82700000	8400000	22700000	5170000	17000000	8550000	8550000	8150000	8150000	4670000	4670000	3	F3:108871	409MAS_E03.raw	14	0	2	2	0	1	1	0	1	2	0	0	2	0	0	2	0	0	1	P35700|PRDX1_MOUSE:Q61171|PRDX2_MOUSE
A(+42.01)VSTGVKVPRNFRL	40.21	1584.91	14	0.3	529.311	107.97	68100000	46400000	28800000	25100000	32300000	42300000	21500000	23200000	53900000	53900000	30600000	30600000	12	F12:55333	409MAS_E12.raw	10	0	1	1	0	1	1	0	1	1	0	1	1	0	0	1	0	0	1	Q9D2M8|UB2V2_MOUSE	Acetylation (N-term)	A1:Acetylation (N-term):1000.00
LSVPFEKHSTL	40.2	1256.68	11	-1.7	419.899	76.42	20100000	32300000			19200000	19200000	11600000	11600000	9880000	9880000	11900000	11900000	18	F18:37942	409MAS_E18.raw	6	0	1	1	0	0	0	0	0	1	0	0	1	0	0	1	0	0	1	Q9CQ60|6PGL_MOUSE
VLSNLSYSATKETL	40.2	1524.8	14	0.4	763.409	98.29					21400000	26500000			8360000	8360000			15	F15:50796	409MAS_E15.raw	4	0	0	0	0	0	0	0	2	1	0	0	0	0	0	1	0	0	0	P09405|NUCL_MOUSE
M(+42.01)EQQQQQLRNLRDFL	40.19	1987.99	15	-0.4	663.67	161.81	10800000	10800000	6840000		14000000	11400000					8510000	14300000	8	F8:85627	409MAS_E08.raw	6	0	0	1	0	1	0	0	1	1	0	0	0	0	0	0	0	1	1	Q9WV96|T10B_MOUSE	Acetylation (N-term)	M1:Acetylation (N-term):1000.00
A(+42.01)AGESMAQRMVW	40.19	1377.62	12	0.1	689.816	163.28	1820000	2990000	3690000		11200000	11200000					6370000	5340000	9	F9:86811	409MAS_E09.raw	6	0	1	1	0	1	0	0	0	1	0	0	0	0	0	0	0	1	1	Q9D8S4|ORN_MOUSE	Acetylation (N-term)	A1:Acetylation (N-term):1000.00
RVDQIIMAKPAGGPKPPSGKKDWDDDQND	40.18	3177.55	29	1	636.518	65.68	68300000	125000000	41600000	110000000	125000000	130000000	10700000	76200000			24800000	79900000	9	F9:32836	409MAS_E09.raw	12	0	1	1	0	1	1	0	2	1	0	1	2	0	0	0	0	1	1	P42932|TCPQ_MOUSE
VAPFPEVFGK	40.15	1089.59	10	1.1	545.801	123.56	8050000	8050000	18000000	18000000	6680000	9610000	10800000		9870000	16300000	12000000	12000000	18	F18:64066	409MAS_E18.raw	8	0	0	1	0	0	1	0	1	1	0	1	0	0	1	1	0	0	1
M(+42.01)DPLRAQQLAAELE	40.14	1625.81	14	-0.5	813.911	194.06	17400000	33400000					21800000		45300000		24000000		3	F3:99843	409MAS_E03.raw	10	1	1	1	0	0	0	1	0	0	1	1	0	1	1	0	1	1	0	P62073|TIM10_MOUSE	Acetylation (N-term)	M1:Acetylation (N-term):1000.00
A(+42.01)VSVTPIRDTKWLTL	40.13	1740.98	15	-0.4	871.496	168.93	93000000	93000000	52700000								50400000	50400000	5	F5:88771	409MAS_E05.raw	4	0	0	2	0	1	0	0	0	0	0	0	0	0	0	0	0	0	1	Q9JKP5|MBNL1_MOUSE	Acetylation (N-term)	A1:Acetylation (N-term):1000.00
FDDESDPFE	40.1	1099.4	9	0.2	550.707	127.45	12000000	38000000	5360000	35600000	6960000		6280000	6280000	0	10300000			3	F3:63322	409MAS_E03.raw	11	0	1	4	0	1	2	0	1	0	0	0	1	0	0	1	0	0	0	Q9CY58|PAIRB_MOUSE
TVRVIDV	40.1	800.476	7	-0.2	401.245	75.37					3790000								8	F8:37802	409MAS_E08.raw	1	0	0	0	0	0	0	0	1	0	0	0	0	0	0	0	0	0	0	O35593|PSDE_MOUSE
AHLDATTVLSRAIAEL	40.08	1679.92	16	0	560.981	168.81	1120000	1120000			555000	555000	544000	544000	2710000	2710000	2640000	2640000	18	F18:89138	409MAS_E18.raw	5	0	0	1	0	0	0	0	0	1	0	0	1	0	0	1	0	0	1	P56480|ATPB_MOUSE
FDKATYDKL	40.06	1099.55	9	2.2	367.526	52.99					1970000	3630000			1350000	1350000			15	F15:25720	409MAS_E15.raw	3	0	0	0	0	0	0	0	1	1	0	0	0	0	0	1	0	0	0	P62852|RS25_MOUSE
TTIPGLNYRHYQVM(+15.99)HAR	40.05	2072.04	17	-1.9	415.414	53.62					1720000	1720000		0	16300000	16300000			15	F15:25948	409MAS_E15.raw	2	0	0	0	0	0	0	0	0	1	0	0	0	0	0	1	0	0	0	O54782|MA2B2_MOUSE	Oxidation (M)	M14:Oxidation (M):1000.00
GKEFSGNPIKVS	40.03	1261.67	12	0.1	421.563	53.61					1520000	1060000					633000		9	F9:26077	409MAS_E09.raw	3	0	0	0	0	0	0	0	1	1	0	0	0	0	0	0	0	1	0	P56959|FUS_MOUSE
AAAVRDISE	39.99	930.477	9	0.9	466.246	35.73							2280000	2280000	6090000		1630000		14	F14:14561	409MAS_E14.raw	3	0	0	0	0	0	0	0	0	0	0	0	1	0	1	0	0	1	0	P62855|RS26_MOUSE
AAAVRDLSE	39.99	930.477	9	0.9	466.246	35.73							2280000	2280000	6090000		1630000		14	F14:14561	409MAS_E14.raw	3	0	0	0	0	0	0	0	0	0	0	0	1	0	1	0	0	1	0
VNPTVFF	39.97	822.428	7	-0.8	823.434	159.24	1280000000	2030000000	1350000000	2290000000	620000000	889000000	764000000	1400000000	1390000000	1090000000	915000000	1160000000	3	F3:80612	409MAS_E03.raw	41	2	4	4	2	3	2	1	2	2	2	2	2	2	2	2	2	2	3	P17742|PPIA_MOUSE
VQRRIADYEAASAAPGIPAEQTRDSPSGS	39.96	2999.47	29	-0.1	750.875	69.68	14000000	27800000	27500000	37400000	33000000	56400000	30700000	41700000	31600000	31600000	63500000	63500000	15	F15:34924	409MAS_E15.raw	10	0	1	1	0	1	1	0	1	1	0	1	1	0	0	1	0	0	1	Q9WV96|T10B_MOUSE
YDEEGAKIVKDL	39.92	1378.7	12	-0.5	460.573	85.94	2900000	2900000			7610000	9480000					1520000	1520000	9	F9:43997	409MAS_E09.raw	4	0	0	1	0	0	0	0	1	1	0	0	0	0	0	0	0	0	1	P09411|PGK1_MOUSE
VIVAKAARSEL	39.91	1155.7	11	1.7	386.24	42.78							365000		1560000	1560000			15	F15:20052	409MAS_E15.raw	2	0	0	0	0	0	0	0	0	0	0	1	0	0	0	1	0	0	0	Q9CPT4|MYDGF_MOUSE
DYVPKLYEQLSGK	39.9	1538.8	13	1.7	513.941	108.42			1590000	1590000									6	F6:55753	409MAS_E06.raw	1	0	0	0	0	0	1	0	0	0	0	0	0	0	0	0	0	0	0	P70296|PEBP1_MOUSE
AGLDEDEDAHVWEDN	39.85	1713.68	15	0.7	857.846	97.55	1070000	11600000	6500000	13900000	13600000	13600000	3530000	3530000	7370000				3	F3:46548	409MAS_E03.raw	7	0	1	1	0	1	1	0	0	1	0	0	1	0	1	0	0	0	0	P60897|SEM1_MOUSE
YEHKIFVQGIMWDINSF	39.84	2126.03	17	-1	709.683	164.92	28600000	28600000											3	F3:83707	409MAS_E03.raw	1	0	0	1	0	0	0	0	0	0	0	0	0	0	0	0	0	0	0	P06745|G6PI_MOUSE
KVLKQVHPDTGISSKAMGIM(+15.99)NSF	39.83	2503.29	23	-2.8	626.829	78.54					4810000	16400000					2960000	2960000	9	F9:39899	409MAS_E09.raw	4	0	0	0	0	0	0	0	1	2	0	0	0	0	0	0	0	0	1		Oxidation (M)	M20:Oxidation (M):9.42
RALSTGEKGFGYKGSSFHRIIPGFM(+15.99)	39.82	2758.4	25	-2.5	552.686	87.53									32900000	32900000			15	F15:45063	409MAS_E15.raw	1	0	0	0	0	0	0	0	0	0	0	0	0	0	0	1	0	0	0	P17742|PPIA_MOUSE	Oxidation (M)	M25:Oxidation (M):1000.00
AKTEWLDGKHVVFGRVKEGMSIVEA	39.81	2785.46	25	4.8	465.253	98.63						0						0	18	F18:50360	409MAS_E18.raw	0	0	0	0	0	0	0	0	0	0	0	0	0	0	0	0	0	0	0
LAENGRLGNTQGIISAF	39.81	1759.92	17	-0.4	880.968	135.26	7300000	11000000	12700000	15500000	9400000		14100000	14100000	22200000	22200000	20000000	20000000	12	F12:70469	409MAS_E12.raw	8	0	1	1	0	1	1	0	1	0	0	0	1	0	0	1	0	0	1	Q9DB20|ATPO_MOUSE
ALQFGEEDADPGAM(+15.99)SRPFGVALL	39.8	2406.15	23	1.2	1204.09	177.28	2390000	2390000							11500000	11500000			15	F15:94609	409MAS_E15.raw	2	0	0	1	0	0	0	0	0	0	0	0	0	0	0	1	0	0	0	Q9Z2U1|PSA5_MOUSE	Oxidation (M)	M14:Oxidation (M):1000.00
ALQFGEEDADPGAMSRPFGVAL	39.8	2277.07	22	0.3	760.032	170.87					2590000	2590000					4960000	4960000	18	F18:90268	409MAS_E18.raw	2	0	0	0	0	0	0	0	0	1	0	0	0	0	0	0	0	0	1	Q9Z2U1|PSA5_MOUSE
IFRPNVGKPIPVSRWAQ	39.8	1964.11	17	-0.5	492.035	91.12					3030000	5420000	3530000	3530000			2020000	2020000	12	F12:46035	409MAS_E12.raw	4	0	0	0	0	0	0	0	1	1	0	0	1	0	0	0	0	0	1	O09159|MA2B1_MOUSE
ADKVPKTAENFRALSTGEKGFGYKGSSFHRIIPGFM	39.79	3943.02	36	0.8	658.178	113.52					11500000	31000000							8	F8:58947	409MAS_E08.raw	3	0	0	0	0	0	0	0	2	1	0	0	0	0	0	0	0	0	0	P17742|PPIA_MOUSE
NAANVGWNGST	39.78	1089.48	11	0.4	545.75	76.83	22100000	50500000	14100000	23300000	14700000	14700000	3090000	1930000					6	F6:38202	409MAS_E06.raw	15	1	1	2	2	1	1	2	0	1	0	1	1	2	0	0	0	0	0	P34884|MIF_MOUSE
YYTGEKGQRQERTGKTSTWSGESKTL	39.75	2977.45	26	0.5	596.498	36.78					16000000	20300000							8	F8:16389	409MAS_E08.raw	2	0	0	0	0	0	0	0	1	1	0	0	0	0	0	0	0	0	0	P09405|NUCL_MOUSE
VAVGHVKMTDDELVYNIHL	39.74	2152.1	19	1.9	539.033	117.76	0	1320000	1490000		2340000	2340000							5	F5:60573	409MAS_E05.raw	3	0	0	1	0	1	0	0	0	1	0	0	0	0	0	0	0	0	0	P53026|RL10A_MOUSE
S(+42.01)SEAETQQPPAAPAAALSAADTKPGSTGSGAGSGGPGGLTSAAPAGGDKKVIATKVLG	39.73	5214.63	58	-0.3	870.112	115.03					23600000	30700000			46200000	46200000			9	F9:60131	409MAS_E09.raw	4	0	0	0	0	0	0	0	1	1	0	0	0	0	0	2	0	0	0	P62960|YBOX1_MOUSE	Acetylation (N-term)	S1:Acetylation (N-term):1000.00
RFQSSAVM(+15.99)ALQEASE	39.73	1668.78	15	0	835.396	93.55							1840000	1840000	27300000	27300000			15	F15:48172	409MAS_E15.raw	3	0	0	0	0	0	0	0	0	0	0	0	1	0	0	2	0	0	0		Oxidation (M)	M8:Oxidation (M):1000.00
FILPDSLPLDT	39.73	1229.65	11	-0.6	615.834	194.94	123000000	262000000	48500000	50700000	58700000	199000000	25900000	25900000	33300000	179000000			3	F3:100621	409MAS_E03.raw	18	0	2	3	1	1	2	1	1	1	0	0	1	1	1	3	0	0	0	P62315|SMD1_MOUSE
VKVGVNGFGRIGRLV	39.69	1569.95	15	0.7	393.494	92.02					0				3350000	3350000			15	F15:47365	409MAS_E15.raw	1	0	0	0	0	0	0	0	0	0	0	0	0	0	0	1	0	0	0	P16858|G3P_MOUSE
DIVRANTF	39.68	934.487	8	-0.3	468.251	85.92	13300000	23700000	42500000	42500000	45800000	71800000	25000000	25000000	31100000	29900000			9	F9:43905	409MAS_E09.raw	10	0	1	1	0	0	1	1	1	2	0	0	1	0	1	1	0	0	0	P08249|MDHM_MOUSE
NKLLGRVTIAQGGVLPNIQA	39.66	2061.21	20	-0.1	688.076	124.92					20600000		36100000		184000000	184000000	33200000		15	F15:65470	409MAS_E15.raw	4	0	0	0	0	0	0	0	1	0	0	1	0	0	0	1	0	1	0	C0HKE7|H2A1N_MOUSE:C0HKE5|H2A1G_MOUSE:C0HKE9|H2A1P_MOUSE:C0HKE6|H2A1I_MOUSE:C0HKE8|H2A1O_MOUSE:Q8BFU2|H2A3_MOUSE:Q8CGP7|H2A1K_MOUSE:Q8CGP5|H2A1F_MOUSE
NESSPTGNIF	39.65	1064.48	10	0.4	533.246	114.98			4090000	4090000	22500000								8	F8:59823	409MAS_E08.raw	3	0	0	0	0	0	1	1	1	0	0	0	0	0	0	0	0	0	0	Q9D154|ILEUA_MOUSE
A(+42.01)VQALREEL	39.63	1069.58	9	0	535.796	152.9	7790000	7790000			15800000				19400000	19400000			15	F15:80992	409MAS_E15.raw	5	1	0	1	0	0	0	1	1	0	0	0	0	0	0	1	0	0	0	Q8VE99|CC115_MOUSE	Acetylation (N-term)	A1:Acetylation (N-term):1000.00
EYNALGGKYNRGLTVVQA	39.62	1952.01	18	0.4	651.678	94.15	21900000	21900000	8260000	18300000	21200000		9430000	9430000	12600000	12600000			12	F12:47739	409MAS_E12.raw	6	0	0	1	0	1	1	0	1	0	0	0	1	0	0	1	0	0	0	Q920E5|FPPS_MOUSE
DKLKAERERGITID	39.58	1642.9	14	0.4	548.641	38.28	3850000	3850000	1380000	1860000	55400000	43100000	889000	889000	8470000	8470000			8	F8:17210	409MAS_E08.raw	11	0	0	1	0	1	1	0	3	3	0	0	1	0	0	1	0	0	0	P10126|EF1A1_MOUSE:P62631|EF1A2_MOUSE
T(+42.01)DRYTIHSQLEHLQSKY	39.58	2160.06	17	1.4	541.023	87.82									4250000	4250000			15	F15:45070	409MAS_E15.raw	1	0	0	0	0	0	0	0	0	0	0	0	0	0	0	1	0	0	0	Q923D4|SF3B5_MOUSE	Acetylation (N-term)	T1:Acetylation (N-term):1000.00
TGISSKAM(+15.99)GIM(+15.99)NSF	39.57	1474.68	14	-0.3	738.347	77.51									5100000	5100000			15	F15:39321	409MAS_E15.raw	2	0	0	0	0	0	0	0	0	0	0	0	0	0	0	2	0	0	0		Oxidation (M)	M8:Oxidation (M):1000.00;M11:Oxidation (M):1000.00
S(+42.01)GGLLKALRSDS	39.55	1244.67	12	-0.1	623.343	123.44	0	8770000			7340000	7340000	2530000	2530000	7870000	7870000	3010000		9	F9:64796	409MAS_E09.raw	5	0	0	1	0	0	0	0	0	1	0	0	1	0	0	1	0	1	0	Q9CQ49|NCBP2_MOUSE	Acetylation (N-term)	S1:Acetylation (N-term):1000.00
MEGSYNKVF	39.53	1073.49	9	1.6	537.751	77.72			8120000	8120000	24800000	34900000	9720000	9720000			6200000	6200000	8	F8:39134	409MAS_E08.raw	5	0	0	0	0	0	1	0	1	1	0	0	1	0	0	0	0	0	1	Q9CX56|PSMD8_MOUSE
LAEEAVTLD	39.51	959.481	9	-0.6	960.488	109.48			3950000	3950000	21500000	21500000	1070000	10300000	4430000	7620000	4480000	4480000	9	F9:57052	409MAS_E09.raw	10	0	0	0	0	0	1	0	0	2	0	1	2	0	1	2	0	0	1	Q9D3D9|ATPD_MOUSE
AEAAAAQAPAAGPGQMSFTFASPTQVF	39.5	2623.24	27	38.6	875.454	178.59									3350000	3350000			15	F15:95308	409MAS_E15.raw	1	0	0	0	0	0	0	0	0	0	0	0	0	0	0	1	0	0	0
M(+42.01)DTSRVQPIKLARVTKVL	39.5	2096.21	18	1.7	525.062	109.02	1250000	1870000			1560000	2360000	3890000	3890000			5130000	5130000	18	F18:56072	409MAS_E18.raw	6	0	1	1	0	0	0	0	1	1	0	0	1	0	0	0	0	0	1	P62858|RS28_MOUSE	Acetylation (N-term)	M1:Acetylation (N-term):1000.00
KHTGPGILSMANAGPNTNGSQFF	39.49	2345.12	23	0.3	782.715	119.06	56900000	56900000	18000000								18700000	18700000	3	F3:58362	409MAS_E03.raw	3	0	0	1	0	1	0	0	0	0	0	0	0	0	0	0	0	0	1	P17742|PPIA_MOUSE
FISNHAY	39.45	850.397	7	-1.8	426.205	44.91	91300000	367000000	465000000	1040000000	205000000	325000000	209000000	373000000	219000000	182000000	252000000	359000000	15	F15:21489	409MAS_E15.raw	34	0	2	4	0	4	2	0	2	2	0	3	2	1	2	3	1	3	3	P05064|ALDOA_MOUSE
NVINGGSHAGNKLAMQ	39.44	1609.8	16	1.2	537.608	46.75			5560000	5560000	23500000		875000	875000	3190000				8	F8:21907	409MAS_E08.raw	4	0	0	0	0	0	1	0	1	0	0	0	1	0	1	0	0	0	0	P17182|ENOA_MOUSE
NVLNGGSHAGNKLAMQ	39.44	1609.8	16	1.2	537.608	46.75			5560000	5560000	23500000		875000	875000	3190000				8	F8:21907	409MAS_E08.raw	4	0	0	0	0	0	1	0	1	0	0	0	1	0	1	0	0	0	0
M(+42.01)DPLRAQQLAAELEVE	39.4	1853.92	16	-0.7	927.966	211.2	54900000	54900000	47600000	53600000	35100000	35100000	79900000	48700000	51500000		65900000	82700000	6	F6:112646	409MAS_E06.raw	18	0	0	1	1	1	1	0	0	2	2	1	2	1	2	0	1	1	2	P62073|TIM10_MOUSE	Acetylation (N-term)	M1:Acetylation (N-term):1000.00
VREIAQDF	39.38	976.498	8	2.1	489.257	75.19	11000000	17200000	11700000	24400000	867000000	867000000	506000000	889000000	815000000	429000000	846000000	814000000	9	F9:38237	409MAS_E09.raw	19	0	1	1	0	1	1	0	0	1	1	3	1	1	1	1	1	3	2	P02301|H3C_MOUSE:P84244|H33_MOUSE:P68433|H31_MOUSE
S(+42.01)SGNAKIGYPAPNFKATAVM(+15.99)PDGQFKDISLSEYKGKY	39.35	4036.99	37	0	808.405	112.73	91200000	91200000							335000000	335000000	19700000	19700000	3	F3:54898	409MAS_E03.raw	3	0	0	1	0	0	0	0	0	0	0	0	0	0	0	1	0	0	1	P35700|PRDX1_MOUSE	Acetylation (N-term); Oxidation (M)	S1:Acetylation (N-term):1000.00;M20:Oxidation (M):1000.00
AQATGKPAQYIAVHVVPDQLMTF	39.33	2484.28	23	-0.1	829.102	144.05	19300000	19300000											3	F3:72230	409MAS_E03.raw	1	0	0	1	0	0	0	0	0	0	0	0	0	0	0	0	0	0	0	P34884|MIF_MOUSE
FKYEEDSYNRLKSL	39.33	1790.88	14	-0.4	448.728	85.45	6580000	24900000	17100000	17100000	23000000	10600000	8990000	8990000	7430000	7430000	5850000	5850000	12	F12:42867	409MAS_E12.raw	12	0	1	2	0	0	2	0	2	1	0	0	2	0	0	1	0	0	1	Q920E5|FPPS_MOUSE
AIRRM(+15.99)GESDDSILRL	39.33	1746.9	15	0.5	437.734	67.5									7260000	7260000			15	F15:33747	409MAS_E15.raw	1	0	0	0	0	0	0	0	0	0	0	0	0	0	0	1	0	0	0	Q9CQR2|RS21_MOUSE	Oxidation (M)	M5:Oxidation (M):1000.00
HSIGKIGGAQNRNYSKLLC	39.32	2058.08	19	1.2	515.528	60.24					9230000	9230000							9	F9:29705	409MAS_E09.raw	1	0	0	0	0	0	0	0	0	1	0	0	0	0	0	0	0	0	0	P34884|MIF_MOUSE
MARKMKDTDSEEEIREAFRVF	39.3	2587.25	21	0.6	518.458	102.35					3180000	3180000							9	F9:53123	409MAS_E09.raw	1	0	0	0	0	0	0	0	0	1	0	0	0	0	0	0	0	0	0
A(+42.01)EEGIAAGGVMDVNTALQE	39.26	1915.88	19	2.4	958.951	211.53	26500000	47600000	10200000	7960000	40800000	26600000	6070000		32700000		2940000		2	F2:109222	409MAS_E02.raw	14	2	1	1	1	1	1	1	1	1	0	1	0	1	1	0	0	1	0	P63323|RS12_MOUSE	Acetylation (N-term)	A1:Acetylation (N-term):1000.00
LRTKSTGGAPTFNVTVT	39.25	1748.94	17	0	583.988	75.15					8600000	9800000							9	F9:37999	409MAS_E09.raw	2	0	0	0	0	0	0	0	1	1	0	0	0	0	0	0	0	0	0	P62962|PROF1_MOUSE
FKVVPEM(+15.99)TELLKKK	39.22	1704.98	14	0.3	427.254	50									2900000	2900000			15	F15:24032	409MAS_E15.raw	1	0	0	0	0	0	0	0	0	0	0	0	0	0	0	1	0	0	0		Oxidation (M)	M7:Oxidation (M):1000.00
FKVVPEM(+15.99)TEILKKK	39.22	1704.98	14	0.3	427.254	50									2900000	2900000			15	F15:24032	409MAS_E15.raw	1	0	0	0	0	0	0	0	0	0	0	0	0	0	0	1	0	0	0	Q99LC5|ETFA_MOUSE	Oxidation (M)	M7:Oxidation (M):1000.00
ALIYNEALK	39.21	1033.58	9	1.2	517.798	81.99	8290000	13100000	5430000	17000000	12300000	21300000	11700000	27300000	15000000	11200000	13700000	19600000	15	F15:41765	409MAS_E15.raw	12	0	1	1	0	1	1	0	1	1	0	1	1	0	1	1	0	1	1	P14069|S10A6_MOUSE
A(+42.01)ALTRNPQFQK	39.21	1314.7	11	0.4	658.36	72.24			1550000	1550000	2700000								8	F8:36120	409MAS_E08.raw	2	0	0	0	0	0	1	0	1	0	0	0	0	0	0	0	0	0	0	P06745|G6PI_MOUSE	Acetylation (N-term)	A1:Acetylation (N-term):1000.00
FFVAPFPEVFGK	39.19	1383.72	12	-0.4	692.868	178.65									2220000	2220000			15	F15:95374	409MAS_E15.raw	1	0	0	0	0	0	0	0	0	0	0	0	0	0	0	1	0	0	0
LTVALAGAPYQAVGLVQGTTPMLQM	39.18	2529.33	25	-1.6	844.117	223.95					6180000	6180000							9	F9:120449	409MAS_E09.raw	1	0	0	0	0	0	0	0	0	1	0	0	0	0	0	0	0	0	0	Q61753|SERA_MOUSE
ADDEPLGRVSF	39.16	1204.57	11	-1.5	603.293	111.31	4410000	5150000	2970000	2970000	4190000	3920000			1640000	1640000			15	F15:58130	409MAS_E15.raw	6	0	1	1	0	0	1	0	1	1	0	0	0	0	0	1	0	0	0	P17742|PPIA_MOUSE
PTIKLQSSDGEIF	39.14	1433.74	13	0.6	717.878	119.8			3180000		9010000	9520000			5890000	5890000			15	F15:62774	409MAS_E15.raw	4	0	0	0	0	1	0	0	1	1	0	0	0	0	0	1	0	0	0	Q9WTX5|SKP1_MOUSE
FSVAAGAGDH	39.11	930.419	10	0.8	466.217	52.92			1780000	1780000	2380000	2400000			1320000		392000		8	F8:25298	409MAS_E08.raw	5	0	0	0	0	0	1	0	1	1	0	0	0	0	1	0	0	1	0	Q9D892|ITPA_MOUSE
S(+42.01)YDRAITVFSPDGHLF	39.11	1865.89	16	1.3	622.973	178.05	4390000	4390000							10900000	10900000	1220000	1220000	18	F18:94239	409MAS_E18.raw	3	0	0	1	0	0	0	0	0	0	0	0	0	0	0	1	0	0	1	Q9Z2U0|PSA7_MOUSE	Acetylation (N-term)	S1:Acetylation (N-term):1000.00
A(+42.01)TLRVHPEAQAKVD	39.11	1575.84	14	-0.7	526.286	61.49			2420000	2420000	5550000	6150000	2360000				1330000	940000	9	F9:30397	409MAS_E09.raw	6	0	0	0	0	0	1	0	1	1	0	1	0	0	0	0	0	1	1	P97371|PSME1_MOUSE	Acetylation (N-term)	A1:Acetylation (N-term):1000.00
YSAASKEKKLDQVEKEL	39.11	1965.04	17	1.5	492.268	52.31					12000000				15500000	15500000			8	F8:25116	409MAS_E08.raw	2	0	0	0	0	0	0	0	1	0	0	0	0	0	0	1	0	0	0	Q9DB20|ATPO_MOUSE
ERIASEASRLAHYNKRSTIT	39.1	2302.21	20	0.1	461.45	52.64					9410000	15300000			4590000	4590000			9	F9:25383	409MAS_E09.raw	3	0	0	0	0	0	0	0	1	1	0	0	0	0	0	1	0	0	0
TAKTEWLDGKHVVFGKVKEGMNIVE	39.09	2814.47	25	-2.4	563.901	92.16	36000000	36000000	4400000	4400000	7470000	81400000	8070000	8070000			12000000	12000000	3	F3:43468	409MAS_E03.raw	9	0	0	2	0	0	1	0	1	3	0	0	1	0	0	0	0	0	1	P17742|PPIA_MOUSE
AEAPTGKRVAEDDEDDDVD	39.09	2045.87	19	-0.2	682.962	40.08					4350000	4640000	1580000	1580000					9	F9:18506	409MAS_E09.raw	3	0	0	0	0	0	0	0	1	1	0	0	1	0	0	0	0	0	0	P26350|PTMA_MOUSE
TVDHPFIFF	39.08	1121.55	9	0.4	561.785	182.02	32200000	32000000	15400000	16100000	30300000	31900000	11800000	15000000			17100000	24100000	12	F12:96614	409MAS_E12.raw	11	0	1	1	0	1	1	1	1	1	0	1	1	0	0	0	0	1	1	Q9D154|ILEUA_MOUSE
TVDHPFLFF	39.08	1121.55	9	0.4	561.785	182.02	32200000	32000000	15400000	16100000	30300000	31900000	11800000	15000000			17100000	24100000	12	F12:96614	409MAS_E12.raw	11	0	1	1	0	1	1	1	1	1	0	1	1	0	0	0	0	1	1
AGREGRKGSLNINEFKEL	39.07	2017.07	18	1	404.422	68.28	1160000	1160000			1740000	13800000			2640000	2640000			9	F9:34228	409MAS_E09.raw	5	0	0	1	0	0	0	0	1	2	0	0	0	0	0	1	0	0	0	P97352|S10AD_MOUSE
GSSFHRIIPGFM	39.07	1347.68	12	-0.4	450.232	117.12					2690000	2310000							8	F8:60838	409MAS_E08.raw	2	0	0	0	0	0	0	0	1	1	0	0	0	0	0	0	0	0	0	P17742|PPIA_MOUSE
ADKVPKTAENFRALSTGEKGFGYK	39.07	2613.36	24	2.1	523.679	68.09					9220000	9220000			3250000	3250000			9	F9:34087	409MAS_E09.raw	2	0	0	0	0	0	0	0	0	1	0	0	0	0	0	1	0	0	0	P17742|PPIA_MOUSE
NGAVFRPEVPLRRGQPLLVF	39.05	2264.29	20	1.2	567.081	133.3	779000	779000			2480000	5610000			3400000	3400000			9	F9:70250	409MAS_E09.raw	4	0	0	1	0	0	0	0	1	1	0	0	0	0	0	1	0	0	0	Q61753|SERA_MOUSE
AIVGYKDSPSVWAAVPGKTFVSITPAEVGVLVGKDRSSF	39.03	4034.15	39	1.6	807.839	160.11	13000000	13000000											3	F3:81110	409MAS_E03.raw	1	0	0	1	0	0	0	0	0	0	0	0	0	0	0	0	0	0	0	P62962|PROF1_MOUSE
M(+42.01)NNAGLNSEKVSALIQKLNSDPQFVL	39.02	2871.48	26	-0.5	958.167	203.04	27700000	27700000									15900000	15900000	3	F3:104925	409MAS_E03.raw	2	0	0	1	0	0	0	0	0	0	0	0	0	0	0	0	0	0	1	Q8R016|BLMH_MOUSE	Acetylation (N-term)	M1:Acetylation (N-term):1000.00
A(+42.01)EEQPQVEL	39.02	1083.51	9	1.3	542.762	169.78	33900000	22000000	15200000	19500000	19500000	21000000	11100000	7030000	27700000	40500000	24800000		9	F9:90626	409MAS_E09.raw	16	1	2	1	1	1	1	1	1	1	0	1	1	1	1	1	0	1	0	Q9Z1Q5|CLIC1_MOUSE	Acetylation (N-term)	A1:Acetylation (N-term):1000.00
M(+42.01)DPLRAQQLAA	39.01	1254.64	11	-0.2	628.327	150.88	4760000				12700000	12700000			20000000				9	F9:80159	409MAS_E09.raw	3	0	1	0	0	0	0	0	0	1	0	0	0	0	1	0	0	0	0	P62073|TIM10_MOUSE	Acetylation (N-term)	M1:Acetylation (N-term):1000.00
DPTSVTLKPMEIRT	39.01	1586.83	14	1.7	529.953	93.95											885000	885000	18	F18:47747	409MAS_E18.raw	1	0	0	0	0	0	0	0	0	0	0	0	0	0	0	0	0	0	1	O09159|MA2B1_MOUSE
MLMPKKNRIAIYE	39.01	1605.87	13	0.1	536.298	58.35	18700000	29000000	7680000		32000000		4510000	4510000			2010000	4680000	3	F3:24758	409MAS_E03.raw	10	0	2	2	0	1	0	0	2	0	0	0	1	0	0	0	0	1	1	P63325|RS10_MOUSE
A(+42.01)TLKDQLIVNLL	39.01	1381.82	12	-0.5	691.916	214.74	48500000	136000000	51700000	51100000	57000000	57000000			24800000	37200000			3	F3:111566	409MAS_E03.raw	8	0	1	1	0	1	1	0	0	1	1	0	0	0	1	1	0	0	0	P06151|LDHA_MOUSE	Acetylation (N-term)	A1:Acetylation (N-term):1000.00
TADDEPLGRVSFEL	38.93	1547.75	14	-1	774.88	145.88	2030000	3990000									1510000	1510000	2	F2:72891	409MAS_E02.raw	3	0	1	1	0	0	0	0	0	0	0	0	0	0	0	0	0	0	1	P17742|PPIA_MOUSE
YVTQFHPPHIEIQMLKNGKKIPKVEMSDMSFSKDW	38.89	4188.1	35	0.2	699.024	121.45	35400000	35400000											3	F3:59833	409MAS_E03.raw	1	0	0	1	0	0	0	0	0	0	0	0	0	0	0	0	0	0	0	P01887|B2MG_MOUSE
ARQKLDPKIAVAAQNCYKVTNGAFTGEISPGMIKDLGATW	38.88	4262.2	40	2.1	711.375	148.99	101000000	101000000			19400000	19400000					11300000	11300000	3	F3:75061	409MAS_E03.raw	5	0	0	2	0	0	0	0	0	2	0	0	0	0	0	0	0	0	1	P17751|TPIS_MOUSE
IGLKAGRSADYVVTGAWSAKAAEEAKKFGTVN	38.88	3294.74	32	-1.5	659.953	112.2	7450000	7450000			15600000	15600000	1820000	1820000					9	F9:58580	409MAS_E09.raw	3	0	0	1	0	0	0	0	0	1	0	0	1	0	0	0	0	0	0	Q99K85|SERC_MOUSE
MANAGPNTNGSQF	38.88	1307.56	13	-0.1	654.785	69.84	13700000	41200000	42700000	42700000	182000000	182000000	16700000	16700000	81300000		15100000	15100000	14	F14:33745	409MAS_E14.raw	9	0	1	1	0	0	1	1	0	1	0	0	1	0	2	0	0	0	1	P17742|PPIA_MOUSE
FTQDDQQDTRIYEKHDSLLH	38.87	2488.16	20	0.1	498.64	60.75					11500000	21200000			5580000	5580000			15	F15:30000	409MAS_E15.raw	4	0	0	0	0	0	0	0	1	2	0	0	0	0	0	1	0	0	0	P25206|MCM3_MOUSE
PGGLLLGDEAPNFEANTTIGRIRFHDFLGDSW	38.84	3514.73	32	1.2	879.69	188.95					5050000	5050000					16700000	16700000	9	F9:101056	409MAS_E09.raw	2	0	0	0	0	0	0	0	0	1	0	0	0	0	0	0	0	0	1	O08709|PRDX6_MOUSE
MAADGDF	38.81	725.269	7	-0.9	726.276	78.77	3500000	18800000	22500000	64500000	46200000	58200000	12100000	34800000	25500000		22500000	30100000	6	F6:39548	409MAS_E06.raw	14	0	1	1	0	1	1	0	2	1	0	2	1	0	1	0	0	2	1	P16045|LEG1_MOUSE
RTYTYEKL	38.79	1072.56	8	2.5	358.527	44.13			23500000	45500000			2110000	4090000			2110000		12	F12:19953	409MAS_E12.raw	6	0	0	0	0	1	2	0	0	0	0	1	1	0	0	0	0	1	0	Q02248|CTNB1_MOUSE
S(+42.01)EKKQPVDLGLLEE	38.79	1625.85	14	0.4	813.933	122.27	11600000		14400000				8840000	8840000	5960000	6010000	8050000	8050000	15	F15:64123	409MAS_E15.raw	6	0	1	0	0	1	0	0	0	0	0	0	1	0	1	1	0	0	1	P60897|SEM1_MOUSE	Acetylation (N-term)	S1:Acetylation (N-term):1000.00
AGIDGEKEHANALKIL	38.76	1677.9	16	0.6	420.484	76.37	2050000	2700000	1440000	1440000	5460000	3880000							8	F8:38429	409MAS_E08.raw	5	0	1	1	0	0	1	0	1	1	0	0	0	0	0	0	0	0	0	Q920E5|FPPS_MOUSE
AKTEWLDGKHVVFGKVKEGMNIVEAMERF	38.76	3347.72	29	0.5	670.551	143.87											17400000	17400000	18	F18:75254	409MAS_E18.raw	1	0	0	0	0	0	0	0	0	0	0	0	0	0	0	0	0	0	1	P17742|PPIA_MOUSE
APPTAYIDF	38.76	993.481	9	-1.1	497.747	157.12					1720000	883000							9	F9:83497	409MAS_E09.raw	2	0	0	0	0	0	0	0	1	1	0	0	0	0	0	0	0	0	0	P17751|TPIS_MOUSE
A(+42.01)GQAFRKFLPLFDRVL	38.75	1919.08	16	0.4	640.7	190.52	11700000	11700000			15300000	15300000	6060000	6060000	31700000	31700000	26900000	26900000	18	F18:101323	409MAS_E18.raw	5	0	0	1	0	0	0	0	0	1	0	0	1	0	0	1	0	0	1	Q64433|CH10_MOUSE	Acetylation (N-term)	A1:Acetylation (N-term):1000.00
TNEGIQYLRD	38.73	1207.58	10	-0.8	604.798	76.18			1250000	1250000	4660000		640000	640000					8	F8:38296	409MAS_E08.raw	3	0	0	0	0	0	1	0	1	0	0	0	1	0	0	0	0	0	0	P63325|RS10_MOUSE
AGAPVYLAA	38.73	831.449	9	0.8	416.732	112.08					5960000	7620000			489000	0			9	F9:58491	409MAS_E09.raw	5	0	0	0	0	0	0	0	2	2	0	0	0	0	1	0	0	0	0	C0HKE7|H2A1N_MOUSE:C0HKE5|H2A1G_MOUSE:C0HKE9|H2A1P_MOUSE:C0HKE6|H2A1I_MOUSE:C0HKE8|H2A1O_MOUSE:Q8BFU2|H2A3_MOUSE:Q8CGP7|H2A1K_MOUSE:Q8CGP5|H2A1F_MOUSE:P27661|H2AX_MOUSE
GFGDLKTPAGLQVLNDYLADKSY	38.71	2484.25	23	-2	829.09	174.02									4900000	4900000			15	F15:92783	409MAS_E15.raw	1	0	0	0	0	0	0	0	0	0	0	0	0	0	0	1	0	0	0	O70251|EF1B_MOUSE
VRGEVASDAKSF	38.71	1264.64	12	-2.6	422.553	38.99					531000								8	F8:17650	409MAS_E08.raw	1	0	0	0	0	0	0	0	1	0	0	0	0	0	0	0	0	0	0	P16045|LEG1_MOUSE
TEFKANAEKTSGSSIKIVKVSKKE	38.71	2608.44	24	-1.3	435.747	37.5					5640000	7250000							9	F9:17103	409MAS_E09.raw	2	0	0	0	0	0	0	0	1	1	0	0	0	0	0	0	0	0	0	P56382|ATP5E_MOUSE
EAATHYGAIVDQ	38.71	1273.59	12	0.4	637.804	61.2			2940000	2940000									6	F6:29597	409MAS_E06.raw	1	0	0	0	0	0	1	0	0	0	0	0	0	0	0	0	0	0	0	O09159|MA2B1_MOUSE
S(+42.01)ILRIHAREIFDSRGNPTVEVDL	38.7	2678.41	23	-0.1	670.611	149.7	201000000	2520000000	273000000	188000000	54200000	122000000	79300000	28600000	1120000000	1120000000	50700000	520000000	15	F15:79558	409MAS_E15.raw	18	0	1	3	0	2	1	0	1	2	0	2	1	0	0	3	0	1	1	P17182|ENOA_MOUSE	Acetylation (N-term)	S1:Acetylation (N-term):1000.00
A(+42.01)VCKAGAAEKGVPLYRHIADLAGNPEVILPVPAF	38.69	3527.9	34	0.6	706.587	162.58									49300000	49300000			15	F15:86599	409MAS_E15.raw	1	0	0	0	0	0	0	0	0	0	0	0	0	0	0	1	0	0	0		Acetylation (N-term)	A1:Acetylation (N-term):1000.00
GKKGLEKNLGIGKITPFEEKM	38.69	2316.29	21	0.8	464.265	80.53					10400000								8	F8:40695	409MAS_E08.raw	1	0	0	0	0	0	0	0	1	0	0	0	0	0	0	0	0	0	0	P08249|MDHM_MOUSE
TDMSRPVQLSDRETL	38.69	1746.86	15	2.1	583.294	81.75	583000		1140000		4400000								8	F8:41432	409MAS_E08.raw	3	0	1	0	0	1	0	0	1	0	0	0	0	0	0	0	0	0	0	P80315|TCPD_MOUSE
IALSIDSVEDHL	38.68	1310.67	12	2.2	656.345	143.99	3620000	3620000							3910000	3910000			15	F15:76119	409MAS_E15.raw	2	0	0	1	0	0	0	0	0	0	0	0	0	0	0	1	0	0	0	O08709|PRDX6_MOUSE
T(+42.01)DRYTIHSQLEHLQSKYIGTGHADTTKWEW	38.67	3642.75	30	-0.5	608.132	118.56	8410000	8410000			10300000	10300000							3	F3:58131	409MAS_E03.raw	2	0	0	1	0	0	0	0	0	1	0	0	0	0	0	0	0	0	0	Q923D4|SF3B5_MOUSE	Acetylation (N-term)	T1:Acetylation (N-term):1000.00
KQVHPDTGISSKAMGIMNSFVND	38.67	2475.19	23	0.2	619.805	116.31							18500000	18500000			31000000	31000000	18	F18:60051	409MAS_E18.raw	2	0	0	0	0	0	0	0	0	0	0	0	1	0	0	0	0	0	1
ISLKGHRSVGGIRASLYNAVTTE	38.65	2428.32	23	-0.5	486.671	83.72		0			6510000	6510000			11100000	11100000			15	F15:42771	409MAS_E15.raw	3	0	0	0	0	0	0	0	0	1	0	0	0	0	0	2	0	0	0	Q99K85|SERC_MOUSE
EAGISKNGQTREHALLAYTL	38.63	2171.13	20	0.2	543.791	88.43	5770000	5770000	3070000	3070000	10800000	10800000					1610000	1610000	9	F9:45366	409MAS_E09.raw	4	0	0	1	0	0	1	0	0	1	0	0	0	0	0	0	0	0	1	P10126|EF1A1_MOUSE:P62631|EF1A2_MOUSE
A(+42.01)SGVAVSDGVIKVFNDM(+15.99)	38.62	1765.86	17	0.1	883.935	179.35	885000	848000					2960000		2900000	39300000	2680000	2680000	15	F15:95684	409MAS_E15.raw	6	0	1	1	0	0	0	0	0	0	0	1	0	0	1	1	0	0	1	P18760|COF1_MOUSE	Acetylation (N-term); Oxidation (M)	A1:Acetylation (N-term):1000.00;M17:Oxidation (M):1000.00
M(+15.99)(+42.01)DTSRVQPIKLAR	38.62	1571.85	13	1	524.956	61.08									6460000	6460000			15	F15:30172	409MAS_E15.raw	1	0	0	0	0	0	0	0	0	0	0	0	0	0	0	1	0	0	0	P62858|RS28_MOUSE	Oxidation (M); Acetylation (N-term)	M1:Oxidation (M):1000.00;M1:Acetylation (N-term):1000.00
HVVPDQL	38.6	806.429	7	0.7	404.222	61.35				0	1710000	4240000	3960000	3960000	3610000	2110000	2110000	2110000	15	F15:30339	409MAS_E15.raw	6	0	0	0	0	0	0	0	1	1	0	0	1	0	1	1	0	0	1	P34884|MIF_MOUSE
AIRQSISKAL	38.58	1085.66	10	-0.3	362.892	47.58					510000								8	F8:22441	409MAS_E08.raw	1	0	0	0	0	0	0	0	1	0	0	0	0	0	0	0	0	0	0	P14131|RS16_MOUSE
KGNYAERVGAGAPVYM(+15.99)	38.55	1697.82	16	0.2	566.947	53.11									6160000	6160000			15	F15:25728	409MAS_E15.raw	1	0	0	0	0	0	0	0	0	0	0	0	0	0	0	1	0	0	0	Q6GSS7|H2A2A_MOUSE:Q64522|H2A2B_MOUSE	Oxidation (M)	M16:Oxidation (M):1000.00
EVRQGLKTYSNWPTYPQL	38.51	2179.11	18	0.5	727.376	123.46					18300000	18300000							9	F9:64838	409MAS_E09.raw	1	0	0	0	0	0	0	0	0	1	0	0	0	0	0	0	0	0	0	Q9CQM9|GLRX3_MOUSE
RFQSSAVM(+15.99)ALQEA	38.5	1452.7	13	0.4	727.359	84.51									25300000	25300000			15	F15:43192	409MAS_E15.raw	2	0	0	0	0	0	0	0	0	0	0	0	0	0	0	2	0	0	0	P68433|H31_MOUSE	Oxidation (M)	M8:Oxidation (M):1000.00
SLIILKQVM	38.47	1043.64	9	0.7	522.828	129.46			6370000	8370000			1510000	1510000					6	F6:67356	409MAS_E06.raw	3	0	0	0	0	1	1	0	0	0	0	0	1	0	0	0	0	0	0	Q9Z2U1|PSA5_MOUSE
VDEGLVKTIGVSNFNPLQI	38.46	2042.1	19	-2.1	681.707	187.8					7530000	7530000							9	F9:100451	409MAS_E09.raw	1	0	0	0	0	0	0	0	0	1	0	0	0	0	0	0	0	0	0	P45376|ALDR_MOUSE
FIRHNPTSNVLFLG	38.46	1613.87	14	1.1	538.964	107.54	28300000	22300000	12300000	18100000	25000000	40400000			25800000	25800000	15700000	15700000	8	F8:55658	409MAS_E08.raw	10	0	1	2	0	1	1	0	1	2	0	0	0	0	0	1	0	0	1	Q9D154|ILEUA_MOUSE
G(+42.01)EKLTDEEVDEM	38.42	1435.6	12	24.8	718.826	72.75	71100000	96300000	43500000	96700000	212000000	297000000			166000000		85800000	98500000	3	F3:33026	409MAS_E03.raw	12	1	1	1	0	1	1	1	1	1	0	0	0	1	1	0	0	1	1		Acetylation (N-term)	G1:Acetylation (N-term):1000.00
AVTYTEHAKRKTVTAM(+15.99)DVVYALKRQGRTLYGFGG	38.4	3802.99	34	-1	634.839	99.92									283000000	283000000			15	F15:51904	409MAS_E15.raw	2	0	0	0	0	0	0	0	0	0	0	0	0	0	0	2	0	0	0		Oxidation (M)	M16:Oxidation (M):1000.00
EAEAVPEVSEKYEISSVPTFL	38.37	2323.15	21	-0.1	775.389	167.24	8400000	8400000	1450000	1640000	5330000		713000	713000	15900000	15900000	4000000	4000000	15	F15:89043	409MAS_E15.raw	10	0	0	1	0	1	1	0	2	0	0	0	1	0	0	2	0	0	2	Q9CQM9|GLRX3_MOUSE
A(+42.01)DMQNLVERL	38.37	1229.61	10	0.9	615.812	180.6	2270000												2	F2:92131	409MAS_E02.raw	1	0	1	0	0	0	0	0	0	0	0	0	0	0	0	0	0	0	0	P40124|CAP1_MOUSE	Acetylation (N-term)	A1:Acetylation (N-term):1000.00
LRASEEHLKQHYIDL	38.33	1850.96	15	-0.4	463.748	59.15	1500000	1500000			8030000	8030000			2960000	2960000			15	F15:29137	409MAS_E15.raw	3	0	0	1	0	0	0	0	0	1	0	0	0	0	0	1	0	0	0	Q01768|NDKB_MOUSE
KGNYSERVGAGAPVYL	38.32	1679.86	16	0.2	560.962	76.1	2860000	2860000	3560000	7680000	82100000	140000000	2830000	5310000	2630000	60100000	11400000	11000000	15	F15:38487	409MAS_E15.raw	14	0	0	1	0	1	1	0	2	2	0	1	1	0	1	2	0	1	1	C0HKE7|H2A1N_MOUSE:C0HKE5|H2A1G_MOUSE:C0HKE9|H2A1P_MOUSE:C0HKE6|H2A1I_MOUSE:C0HKE8|H2A1O_MOUSE:Q8BFU2|H2A3_MOUSE:Q8CGP7|H2A1K_MOUSE:Q8CGP5|H2A1F_MOUSE
VMEKPSPLLVGREFVR	38.27	1856.03	16	-0.9	465.015	85.69	1040000	1040000											3	F3:39984	409MAS_E03.raw	1	0	0	1	0	0	0	0	0	0	0	0	0	0	0	0	0	0	0	P97855|G3BP1_MOUSE
AEKLGGSAVISL	38.27	1143.65	12	-0.2	572.832	102.43	31700000	15300000	6960000	9930000	10200000	20800000	8740000		93400000	18900000	16300000	14900000	14	F14:52120	409MAS_E14.raw	12	0	1	1	0	1	1	0	1	1	0	1	0	0	2	1	0	1	1	P18760|COF1_MOUSE
RINSGGKLPNFGFVVF	38.27	1750.95	16	1	584.658	148.95	6360000	6360000	1770000	2820000					5220000	5220000	13700000	13700000	18	F18:78140	409MAS_E18.raw	5	0	0	1	0	1	1	0	0	0	0	0	0	0	0	1	0	0	1	P97855|G3BP1_MOUSE
HGEGGSSGKAAGDETGAKVERADGYEPPVQESV	38.25	3270.5	33	-1.2	655.107	58.77			8900000	8900000			21900000	21900000	13800000	13800000			12	F12:28093	409MAS_E12.raw	5	0	0	0	0	0	1	0	0	0	0	0	2	0	0	2	0	0	0	P97351|RS3A_MOUSE
LKHDRPGLLSMANAGPNTNGSQF	38.23	2424.2	23	-64.6	809.021	101.93	680000												2	F2:48587	409MAS_E02.raw	1	0	1	0	0	0	0	0	0	0	0	0	0	0	0	0	0	0	0
LLEPYKPPSTQ	38.2	1271.68	11	0.5	636.846	73.29	5910000	11500000	6440000	17400000	6630000	7780000	4670000	4670000	6470000	2730000	3690000		2	F2:32639	409MAS_E02.raw	10	0	1	1	0	1	1	0	1	1	0	0	1	0	1	1	0	1	0	O54984|ASNA_MOUSE
A(+42.01)VSTGVKVPRNFRLLEE	38.2	1956.08	17	0.1	653.034	118.43	9600000	13300000	9110000	9110000	4120000	5480000	18200000		11900000	11900000	17100000	17100000	18	F18:61261	409MAS_E18.raw	8	0	1	1	0	0	1	0	1	1	0	1	0	0	0	1	0	0	1	Q9D2M8|UB2V2_MOUSE	Acetylation (N-term)	A1:Acetylation (N-term):1000.00
AIRNDEELNKL	38.2	1313.69	11	2.2	438.906	50.23											699000		17	F17:22804	409MAS_E17.raw	1	0	0	0	0	0	0	0	0	0	0	0	0	0	0	0	0	1	0	C0HKE7|H2A1N_MOUSE:C0HKE5|H2A1G_MOUSE:C0HKE9|H2A1P_MOUSE:C0HKE6|H2A1I_MOUSE:C0HKE8|H2A1O_MOUSE:Q8BFU2|H2A3_MOUSE:Q8CGP7|H2A1K_MOUSE:Q8CGP5|H2A1F_MOUSE:Q6GSS7|H2A2A_MOUSE:P27661|H2AX_MOUSE
PALTPSIKPRPSKPQVLSDNGGPLIDL	38.19	2809.57	27	-0.4	703.399	114.96	28300000	28300000	34800000	34800000	10200000	14900000	15400000	15400000	26600000	26600000	7260000	25800000	18	F18:59336	409MAS_E18.raw	8	0	0	1	0	0	1	0	1	1	0	0	1	0	0	1	0	1	1
AAFM(+15.99)KNF	38.17	843.395	7	-0.5	422.704	52.51									3330000	3330000			15	F15:25112	409MAS_E15.raw	1	0	0	0	0	0	0	0	0	0	0	0	0	0	0	1	0	0	0	Q99K85|SERC_MOUSE	Oxidation (M)	M4:Oxidation (M):1000.00
YVHLMPAL	38.15	942.5	8	-0.4	472.257	124.11			3430000	5940000	4260000	6400000	2880000				8880000	4560000	9	F9:65136	409MAS_E09.raw	7	0	0	0	0	1	1	0	1	1	0	1	0	0	0	0	0	1	1	Q9WV96|T10B_MOUSE
NVKGPVREGDVLTLLESEREARRLR	38.13	2891.61	25	0.1	482.942	84.36	2150000	2150000	1720000	1720000	3580000	3580000							3	F3:39194	409MAS_E03.raw	3	0	0	1	0	0	1	0	0	1	0	0	0	0	0	0	0	0	0	P62858|RS28_MOUSE
TRSEYDRGVNTFSPEGRL	38.09	2083.01	18	7.2	521.763	71.15					6410000	3540000			1570000	1570000			8	F8:35481	409MAS_E08.raw	3	0	0	0	0	0	0	0	1	1	0	0	0	0	0	1	0	0	0	Q9Z2U1|PSA5_MOUSE
DGTENKSKFGANAIL	38.08	1563.79	15	0.1	522.27	77.54	59500000	76900000	51200000	51200000	153000000	153000000	7390000		59500000		12600000		6	F6:38701	409MAS_E06.raw	8	1	1	1	0	0	1	0	0	1	0	1	0	0	1	0	0	1	0	P17182|ENOA_MOUSE
DGTENKSKFGANALL	38.08	1563.79	15	0.1	522.27	77.54	59500000	76900000	51200000	51200000	153000000	153000000	7390000		59500000		12600000		6	F6:38701	409MAS_E06.raw	8	1	1	1	0	0	1	0	0	1	0	1	0	0	1	0	0	1	0
PEAFPALA	38.08	814.423	8	-1.4	815.429	130.37	718000	7380000	4930000	4930000	3310000	11800000	932000	5180000	22800000	22800000	1250000	13000000	18	F18:67938	409MAS_E18.raw	15	0	1	2	0	0	1	0	2	1	0	1	2	0	0	2	0	1	2	Q9CY58|PAIRB_MOUSE
GELKVPTDKYYGAQTVRSTMNF	38.05	2504.24	22	0.5	627.067	106.21					4060000	4060000							9	F9:55302	409MAS_E09.raw	1	0	0	0	0	0	0	0	0	1	0	0	0	0	0	0	0	0	0	P97807|FUMH_MOUSE
A(+42.01)TAVVVNIGKKLYEGKTKEVY	38.05	2351.31	21	0.7	588.835	132.94					16500000	16500000			40300000	40300000			15	F15:69991	409MAS_E15.raw	2	0	0	0	0	0	0	0	0	1	0	0	0	0	0	1	0	0	0	Q9DCL9|PUR6_MOUSE	Acetylation (N-term)	A1:Acetylation (N-term):1000.00
YQLELHGLELEEPPLVL	38.03	1991.06	17	-0.4	664.694	197.77	9940000	9940000			10900000	10900000							9	F9:105940	409MAS_E09.raw	2	0	0	1	0	0	0	0	0	1	0	0	0	0	0	0	0	0	0	P28076|PSB9_MOUSE:O35522|PSB9_MUSMB
YQLELHGIELEEPPLVL	38.03	1991.06	17	-0.4	664.694	197.77	9940000	9940000			10900000	10900000							9	F9:105940	409MAS_E09.raw	2	0	0	1	0	0	0	0	0	1	0	0	0	0	0	0	0	0	0
AIGTGKTATPQQAQEVH	38.02	1735.89	17	-0.2	579.636	36.82					1250000								8	F8:16439	409MAS_E08.raw	1	0	0	0	0	0	0	0	1	0	0	0	0	0	0	0	0	0	0	P17751|TPIS_MOUSE
EMSHRSSDFAKIIGNTENL	38	2148.03	19	-0.4	538.014	98.25			20800000	20800000	20700000	38600000	11900000	11900000					6	F6:50117	409MAS_E06.raw	5	0	0	0	0	0	2	0	1	1	0	0	1	0	0	0	0	0	0	Q99K85|SERC_MOUSE
IVRANTF	38	819.46	7	-0.8	410.737	44.42	12600000	12600000	46400000	72900000	121000000	132000000	25300000	38500000	92900000	66800000	45600000	33000000	15	F15:20832	409MAS_E15.raw	13	0	0	1	0	1	1	1	1	1	0	1	1	1	1	1	0	1	1	P08249|MDHM_MOUSE
M(+15.99)DDTSRSIIRNVKGPVREGDVLTLLESEREARRLR	37.98	4082.18	35	0.5	584.176	101.99									242000000	242000000			15	F15:52911	409MAS_E15.raw	1	0	0	0	0	0	0	0	0	0	0	0	0	0	0	1	0	0	0	P62858|RS28_MOUSE	Oxidation (M)	M1:Oxidation (M):1000.00
YDIAHTPGVAADLS	37.97	1428.69	14	0.2	715.352	111.37					12100000								8	F8:57779	409MAS_E08.raw	1	0	0	0	0	0	0	0	1	0	0	0	0	0	0	0	0	0	0	P08249|MDHM_MOUSE
IREADIDGDGQVNYE	37.95	1692.76	15	-0.6	847.386	75.06	14600000	16800000	11100000	11100000	10700000	12100000			5030000	5030000			2	F2:33860	409MAS_E02.raw	6	0	1	1	0	0	1	0	1	1	0	0	0	0	0	1	0	0	0
TVAVGVIKAVDKKAAGAGKVTKSAQKAQKAK	37.95	3050.83	31	0.5	509.479	37.36	3190000	3190000											3	F3:13081	409MAS_E03.raw	1	0	0	1	0	0	0	0	0	0	0	0	0	0	0	0	0	0	0	P10126|EF1A1_MOUSE
AAGVSVEPFWPGL	37.92	1328.68	13	-0.8	665.345	208.7					3410000	6800000							9	F9:112012	409MAS_E09.raw	2	0	0	0	0	0	0	0	1	1	0	0	0	0	0	0	0	0	0	P47955|RLA1_MOUSE
ADVTKSLSQNYGVLKNDEGIAYRG	37.92	2597.31	24	1.4	650.335	94.01	6040000	7760000											3	F3:44481	409MAS_E03.raw	2	0	1	1	0	0	0	0	0	0	0	0	0	0	0	0	0	0	0	Q61171|PRDX2_MOUSE
LEEPLPLAEIRSAL	37.9	1549.87	14	0.5	775.943	172.22	8280000	15900000	5170000				2190000	2190000	7460000	7460000	5300000	5300000	15	F15:91826	409MAS_E15.raw	7	0	1	1	0	1	0	0	0	0	0	0	1	0	0	1	0	0	2	Q9D1R2|KTI12_MOUSE
VDEGLVKTIGVSNFNPLQIE	37.89	2171.15	20	-0.4	724.723	183.44					5400000	5400000							9	F9:98064	409MAS_E09.raw	1	0	0	0	0	0	0	0	0	1	0	0	0	0	0	0	0	0	0	P45376|ALDR_MOUSE
M(+15.99)(+42.01)VNPTVFF	37.89	1011.47	8	0.9	506.745	226.33	12500000	18300000	7580000	15400000	0		6350000	6350000	7670000	7670000	4770000	5290000	3	F3:117787	409MAS_E03.raw	10	1	1	2	0	1	1	0	0	0	0	0	1	0	0	1	0	1	1	P17742|PPIA_MOUSE	Oxidation (M); Acetylation (N-term)	M1:Oxidation (M):1000.00;M1:Acetylation (N-term):1000.00
IQKTPQIQVYSRHPPENGKPNILNC	37.88	2873.5	25	-0.4	575.707	67.7	76300000	377000000											3	F3:30100	409MAS_E03.raw	3	0	1	2	0	0	0	0	0	0	0	0	0	0	0	0	0	0	0	P01887|B2MG_MOUSE
MRYVASYLL	37.87	1114.58	9	0	558.299	124.69	444000000	699000000	797000000	1270000000	550000000	805000000	709000000	1740000000	807000000		1020000000	1320000000	18	F18:64998	409MAS_E18.raw	22	1	2	1	0	2	1	0	1	1	0	2	1	0	6	0	1	1	2	P99027|RLA2_MOUSE
VYKVLKQVHPDTGISSKAM(+15.99)GIM(+15.99)NSF	37.87	2781.42	25	3.2	557.293	79.87									8890000	8890000			15	F15:40577	409MAS_E15.raw	1	0	0	0	0	0	0	0	0	0	0	0	0	0	0	1	0	0	0		Oxidation (M)	M19:Oxidation (M):1000.00;M22:Oxidation (M):1000.00
LKKSGKLKVPEWVDTVKLAKHKELAPYDE	37.85	3348.88	29	-1.2	559.153	84.21					39000000	39000000							9	F9:42964	409MAS_E09.raw	1	0	0	0	0	0	0	0	0	1	0	0	0	0	0	0	0	0	0	Q9CZX8|RS19_MOUSE
TAKGLFRAAVPSGASTGIYEAL	37.84	2179.16	22	-0.2	727.395	126.18	31400000	31400000					3460000	3460000	19600000	19600000	6150000	6150000	15	F15:66229	409MAS_E15.raw	4	0	0	1	0	0	0	0	0	0	0	0	1	0	0	1	0	0	1	P17182|ENOA_MOUSE
PSANMPWFKG	37.84	1133.53	10	1.2	567.774	102.44	8910000	8120000	4290000	4290000	10600000	13800000			1560000				2	F2:48680	409MAS_E02.raw	6	0	1	1	0	0	1	0	1	1	0	0	0	0	1	0	0	0	0	P10126|EF1A1_MOUSE
TQQLAQATGKPAQYIAVHVVPD	37.83	2334.23	22	-0.4	779.085	100.15	3930000	7300000			6880000	6880000	1110000	1110000	3060000	3060000	1620000	1620000	3	F3:47934	409MAS_E03.raw	6	0	1	1	0	0	0	0	0	1	0	0	1	0	0	1	0	0	1	P34884|MIF_MOUSE
LLKNSPLVSRLT	37.82	1339.82	12	1	447.614	79.02					15700000	15700000	447000		6830000	6830000	922000	922000	15	F15:40081	409MAS_E15.raw	4	0	0	0	0	0	0	0	0	1	0	1	0	0	0	1	0	0	1	P08249|MDHM_MOUSE
M(+15.99)(+42.01)EQQQQQLRNLRDFL	37.82	2003.98	15	0.7	669.003	142.73									33900000	33900000			15	F15:75326	409MAS_E15.raw	1	0	0	0	0	0	0	0	0	0	0	0	0	0	0	1	0	0	0	Q9WV96|T10B_MOUSE	Oxidation (M); Acetylation (N-term)	M1:Oxidation (M):1000.00;M1:Acetylation (N-term):1000.00
PGHLQEGFGCVVTNRFDQ	37.8	2002.93	18	-0.2	668.651	99.79	13000000	16900000											2	F2:47646	409MAS_E02.raw	2	0	1	1	0	0	0	0	0	0	0	0	0	0	0	0	0	0	0	Q9CY58|PAIRB_MOUSE
M(+15.99)SLKQTPLSR	37.79	1175.63	10	4.8	392.887	34.23									4480000	4480000			15	F15:15222	409MAS_E15.raw	1	0	0	0	0	0	0	0	0	0	0	0	0	0	0	1	0	0	0	Q6IRU5|CLCB_MOUSE	Oxidation (M)	M1:Oxidation (M):1000.00
FSQFGHVVDIVALKTMKMRGQAF	37.78	2609.36	23	0.7	522.88	128.6	3270000	3270000											3	F3:63728	409MAS_E03.raw	1	0	0	1	0	0	0	0	0	0	0	0	0	0	0	0	0	0	0	Q9CQI7|RU2B_MOUSE
LRINSGGKLPNFGFVVF	37.78	1864.04	17	1.5	622.354	155.97	7380000	7380000					12700000	12700000	9600000	9600000			3	F3:78855	409MAS_E03.raw	3	0	0	1	0	0	0	0	0	0	0	0	1	0	0	1	0	0	0	P97855|G3BP1_MOUSE
FRTHFGGGKTTGFGM(+15.99)IYD	37.78	2006.93	18	1.7	502.741	80.68	959000	1710000							9320000	9320000			15	F15:41040	409MAS_E15.raw	3	0	1	1	0	0	0	0	0	0	0	0	0	0	0	1	0	0	0		Oxidation (M)	M15:Oxidation (M):1000.00
DKDGNGYISA	37.76	1038.46	10	0.4	520.238	54.84					65100000	62300000			34900000				8	F8:26678	409MAS_E08.raw	3	0	0	0	0	0	0	0	1	1	0	0	0	0	1	0	0	0	0
AAANVVKNISYKYREDL	37.74	1953.03	17	6.3	489.268	82.49	3170000	3170000			10000000	10000000							9	F9:42117	409MAS_E09.raw	4	0	0	2	0	0	0	0	0	2	0	0	0	0	0	0	0	0	0	P28076|PSB9_MOUSE:O35522|PSB9_MUSMB
A(+42.01)DEELEALRKQRL	37.74	1611.86	13	-0.2	538.293	104.67							4140000	3610000			4460000	4340000	18	F18:53736	409MAS_E18.raw	4	0	0	0	0	0	0	0	0	0	0	1	1	0	0	0	0	1	1	P56812|PDCD5_MOUSE	Acetylation (N-term)	A1:Acetylation (N-term):1000.00
IVSNPVDIL	37.72	968.554	9	0.2	485.284	155.14	2660000	3320000	1760000		9760000	9710000	635000		9740000	9740000	1680000	1680000	15	F15:82312	409MAS_E15.raw	10	0	1	1	0	1	0	0	1	2	0	1	0	0	0	2	0	0	1	P06151|LDHA_MOUSE
FADKVPKTAENFRALSTGEKGFGYKGSSFHRIIPGFM(+15.99)	37.72	4106.08	37	0.3	685.355	108.88									219000000	219000000			15	F15:56920	409MAS_E15.raw	2	0	0	0	0	0	0	0	0	0	0	0	0	0	0	2	0	0	0	P17742|PPIA_MOUSE	Oxidation (M)	M37:Oxidation (M):1000.00
A(+42.01)TLKDQLIVN	37.7	1155.65	10	1.1	578.833	136.76	24100000		12800000	20600000	13900000	12200000	7910000	7910000	13400000	13400000	12100000		8	F8:71771	409MAS_E08.raw	8	0	1	0	0	1	1	0	1	1	0	0	1	0	0	1	0	1	0	P06151|LDHA_MOUSE	Acetylation (N-term)	A1:Acetylation (N-term):1000.00
RFQSSAVMALQEASEAYLVGL	37.68	2269.14	21	0.1	757.388	199.03											65500000	65500000	18	F18:106119	409MAS_E18.raw	2	0	0	0	0	0	0	0	0	0	0	0	0	0	0	0	0	0	2
SVTIKEGSQLKQQIQSIQQSIERL	37.68	2740.51	24	0.5	686.135	147.45	3220000	3220000							39900000	39900000	8370000	8370000	15	F15:77966	409MAS_E15.raw	4	0	0	1	0	0	0	0	0	0	0	0	0	0	0	2	0	0	1	Q9D0T1|NH2L1_MOUSE
EDENFILK	37.67	1006.5	8	-2	504.255	88.03					6450000	6450000			2420000	2420000			15	F15:45119	409MAS_E15.raw	2	0	0	0	0	0	0	0	0	1	0	0	0	0	0	1	0	0	0	P17742|PPIA_MOUSE
EDENFLLK	37.67	1006.5	8	-2	504.255	88.03					6450000	6450000			2420000	2420000			15	F15:45119	409MAS_E15.raw	2	0	0	0	0	0	0	0	0	1	0	0	0	0	0	1	0	0	0
AAVLEYL	37.64	777.427	7	-0.6	778.434	156.78	112000000	191000000	137000000	496000000	148000000	354000000	320000000	453000000	968000000	474000000	732000000	668000000	12	F12:82534	409MAS_E12.raw	52	2	3	3	1	3	4	1	4	3	1	6	3	2	4	3	2	4	3	C0HKE7|H2A1N_MOUSE:C0HKE5|H2A1G_MOUSE:C0HKE9|H2A1P_MOUSE:C0HKE6|H2A1I_MOUSE:C0HKE8|H2A1O_MOUSE:Q8BFU2|H2A3_MOUSE:Q8CGP7|H2A1K_MOUSE:Q8CGP5|H2A1F_MOUSE:Q6GSS7|H2A2A_MOUSE:P27661|H2AX_MOUSE:Q64522|H2A2B_MOUSE
AAVIEYL	37.64	777.427	7	-0.6	778.434	156.78	112000000	191000000	137000000	496000000	148000000	354000000	320000000	453000000	968000000	474000000	732000000	668000000	12	F12:82534	409MAS_E12.raw	52	2	3	3	1	3	4	1	4	3	1	6	3	2	4	3	2	4	3
S(+42.01)GGLLKALRSDSYVEL	37.63	1748.93	16	1	875.474	167.71	12600000	12600000	4280000	4280000							5110000	5110000	3	F3:85290	409MAS_E03.raw	3	0	0	1	0	0	1	0	0	0	0	0	0	0	0	0	0	0	1	Q9CQ49|NCBP2_MOUSE	Acetylation (N-term)	S1:Acetylation (N-term):1000.00
QVVQFNRLPLVVSF	37.63	1644.94	14	0.1	823.475	179.37					3620000	3620000			3470000	3470000			15	F15:95787	409MAS_E15.raw	2	0	0	0	0	0	0	0	0	1	0	0	0	0	0	1	0	0	0	O88653|LTOR3_MOUSE
MRYVASY	37.62	888.416	7	0	445.216	55.78	32800000	32800000	23900000	53100000	41300000	62000000	17700000	50200000	41700000		36600000	45000000	18	F18:26851	409MAS_E18.raw	11	0	0	1	0	1	1	0	1	1	0	1	1	0	1	0	0	2	1	P99027|RLA2_MOUSE
LAVPNNY	37.61	789.402	7	-0.3	395.708	87.9	17000000	19200000			9120000	11400000	4920000	4920000	4020000	7220000	5740000	6040000	15	F15:45107	409MAS_E15.raw	11	0	2	1	0	0	0	0	1	1	0	0	1	0	1	2	0	1	1	Q99K85|SERC_MOUSE
VQNYPVVSIEDPFDQ	37.58	1748.83	15	-0.4	875.42	179.04	8190000	6230000			11600000	11600000			6220000	6220000			3	F3:91528	409MAS_E03.raw	4	0	1	1	0	0	0	0	0	1	0	0	0	0	0	1	0	0	0	P17182|ENOA_MOUSE
S(+42.01)GGLLKALRSD	37.57	1157.64	11	0.9	579.828	117.37			3040000		4870000	3280000			2730000	2730000			15	F15:61414	409MAS_E15.raw	4	0	0	0	0	1	0	0	1	1	0	0	0	0	0	1	0	0	0	Q9CQ49|NCBP2_MOUSE	Acetylation (N-term)	S1:Acetylation (N-term):1000.00
KADEGISFRGLF	37.56	1338.69	12	-2.1	447.237	117.95	7240000	7240000			3430000	3430000			1630000	1630000			3	F3:57847	409MAS_E03.raw	3	0	0	1	0	0	0	0	0	1	0	0	0	0	0	1	0	0	0	P35700|PRDX1_MOUSE
IVEALVGKDMANQVKAPLVLKD	37.56	2350.33	22	-0.3	784.45	114.4			41900000	66000000							2590000	2590000	6	F6:59062	409MAS_E06.raw	5	0	0	0	0	2	2	0	0	0	0	0	0	0	0	0	0	0	1	Q99LX0|PARK7_MOUSE
LIRKLPFQRL	37.55	1282.82	10	1.9	428.616	76.33					14600000	14600000	13300000	13300000	15400000	15400000	11800000	21300000	12	F12:37817	409MAS_E12.raw	5	0	0	0	0	0	0	0	0	1	0	0	1	0	0	1	0	1	1	P02301|H3C_MOUSE:P84244|H33_MOUSE:P68433|H31_MOUSE
LLRKLPFQRL	37.55	1282.82	10	1.9	428.616	76.33					14600000	14600000	13300000	13300000	15400000	15400000	11800000	21300000	12	F12:37817	409MAS_E12.raw	5	0	0	0	0	0	0	0	0	1	0	0	1	0	0	1	0	1	1
LLKGADINAPDKHHITPLLSA	37.54	2223.24	21	-0.8	445.654	82.51			20700000	20700000	13700000	16300000	57300000	57300000					6	F6:41410	409MAS_E06.raw	5	0	0	0	0	0	1	0	1	1	0	0	2	0	0	0	0	0	0	P62774|MTPN_MOUSE
FRTHFGGGKTTGFGMIYDS	37.54	2077.97	19	0.4	520.5	93.07	5430000	7040000	8950000	8950000			3400000	3400000			4090000	4090000	18	F18:47258	409MAS_E18.raw	5	0	1	1	0	0	1	0	0	0	0	0	1	0	0	0	0	0	1
LEWHRANSANLKLRELF	37.52	2096.13	17	0.3	420.233	102.41	1330000	1330000			1630000	1630000							9	F9:53191	409MAS_E09.raw	2	0	0	1	0	0	0	0	0	1	0	0	0	0	0	0	0	0	0	P06745|G6PI_MOUSE
AALGGNSSPSAKDIKKILDS	37.51	1971.06	20	1.6	493.774	90.85					13400000								8	F8:46448	409MAS_E08.raw	1	0	0	0	0	0	0	0	1	0	0	0	0	0	0	0	0	0	0	P99027|RLA2_MOUSE
M(+15.99)AFRVPTPNVSVVDL	37.49	1659.87	15	-0.1	830.94	151.53									37900000	37900000			15	F15:80178	409MAS_E15.raw	1	0	0	0	0	0	0	0	0	0	0	0	0	0	0	1	0	0	0	P16858|G3P_MOUSE	Oxidation (M)	M1:Oxidation (M):1000.00
A(+42.01)AGAAAALAFLNQESRARAGGVGGLRVPAPVTM(+15.99)DS	37.48	3409.75	35	9.7	853.454	178.23										0			15	F15:95171	409MAS_E15.raw	0	0	0	0	0	0	0	0	0	0	0	0	0	0	0	0	0	0	0	Q9CPP0|NPM3_MOUSE	Acetylation (N-term); Oxidation (M)	A1:Acetylation (N-term):1000.00;M33:Oxidation (M):1000.00
KALANVNIGSL	37.48	1098.64	11	-0.1	550.327	106.56			1620000	1620000	1340000	1340000	2070000	2070000					9	F9:55491	409MAS_E09.raw	3	0	0	0	0	0	1	0	0	1	0	0	1	0	0	0	0	0	0	P47955|RLA1_MOUSE
IIANPVNSTIPITAEVFKKHGVYNPNKIFGVTTL	37.48	3695.04	34	0.1	740.016	156.1					89100000	89100000			275000000	275000000		0	15	F15:83078	409MAS_E15.raw	2	0	0	0	0	0	0	0	0	1	0	0	0	0	0	1	0	0	0	P08249|MDHM_MOUSE
LAANNLLAGLRGEAM(+15.99)PSELKL	37.46	2196.19	21	-0.3	733.072	144.73									19800000	19800000			15	F15:76548	409MAS_E15.raw	1	0	0	0	0	0	0	0	0	0	0	0	0	0	0	1	0	0	0	Q91Z53|GRHPR_MOUSE	Oxidation (M)	M15:Oxidation (M):1000.00
M(+42.01)DIRPNHTIYINNMNDKIKKEELKRSLYAL	37.46	3701.94	30	0.9	617.998	111.07			17700000	17700000	54800000	54800000	13000000	13000000			29500000	29500000	6	F6:57280	409MAS_E06.raw	5	0	0	0	0	0	1	0	0	2	0	0	1	0	0	0	0	0	1	Q9CQI7|RU2B_MOUSE	Acetylation (N-term)	M1:Acetylation (N-term):1000.00
LAGNAARDNKKTRIIPRHLQLAIRNDEELNKLLGRVTIAQGGVLPNIQA	37.45	5368.04	49	-3	895.679	136.85										0			15	F15:72221	409MAS_E15.raw	0	0	0	0	0	0	0	0	0	0	0	0	0	0	0	0	0	0	0	C0HKE7|H2A1N_MOUSE:C0HKE5|H2A1G_MOUSE:C0HKE9|H2A1P_MOUSE:C0HKE6|H2A1I_MOUSE:C0HKE8|H2A1O_MOUSE:Q8BFU2|H2A3_MOUSE:Q8CGP7|H2A1K_MOUSE:Q8CGP5|H2A1F_MOUSE
TKLTPFIL	37.45	931.574	8	0.8	466.795	138.72	5850000	6230000			11200000	10300000	2980000	2980000	10100000	10100000	5460000		15	F15:73206	409MAS_E15.raw	7	0	1	1	0	0	0	0	1	1	0	0	1	0	0	1	0	1	0	P06745|G6PI_MOUSE
A(+42.01)VSVTPIRDTKW	37.45	1413.76	12	0.2	707.888	121.59	7530000	7530000					8490000		18300000				11	F11:62736	409MAS_E11.raw	3	0	0	1	0	0	0	0	0	0	0	1	0	0	1	0	0	0	0	Q9JKP5|MBNL1_MOUSE	Acetylation (N-term)	A1:Acetylation (N-term):1000.00
A(+42.01)GWNAYID	37.45	950.413	8	0.2	476.214	211.95	12900000	159000000	10200000	7160000	16500000	16500000	37300000	17100000	22900000	12100000	15500000	7320000	3	F3:109916	409MAS_E03.raw	18	1	1	2	1	1	1	1	0	1	1	2	1	1	1	1	0	1	1	P62962|PROF1_MOUSE	Acetylation (N-term)	A1:Acetylation (N-term):1000.00
FTRHNGTGGRSIYGEKF	37.44	1925.95	17	1.4	482.495	35.54	2310000	2310000			650000	650000			6130000	6130000			15	F15:15973	409MAS_E15.raw	3	0	0	1	0	0	0	0	0	1	0	0	0	0	0	1	0	0	0	P17742|PPIA_MOUSE
NRLPLVVSF	37.44	1043.61	9	1.3	522.814	139.43	2150000	2150000	3360000	3360000	6790000	5950000	1480000	1480000	7100000	7100000			15	F15:73610	409MAS_E15.raw	6	0	0	1	0	0	1	0	1	1	0	0	1	0	0	1	0	0	0	O88653|LTOR3_MOUSE
A(+42.01)EEGIAAGGVM(+15.99)DVN	37.4	1389.61	14	-0.5	695.811	139.12									32800000	32800000			15	F15:73530	409MAS_E15.raw	6	2	0	0	0	0	0	2	0	0	0	0	0	0	0	2	0	0	0	P63323|RS12_MOUSE	Acetylation (N-term); Oxidation (M)	A1:Acetylation (N-term):1000.00;M11:Oxidation (M):1000.00
A(+42.01)SKRALVILAK	37.39	1210.78	11	0.1	404.599	71.61			1140000	1210000	4690000	4690000							9	F9:36054	409MAS_E09.raw	3	0	0	0	0	1	1	0	0	1	0	0	0	0	0	0	0	0	0	Q99LX0|PARK7_MOUSE	Acetylation (N-term)	A1:Acetylation (N-term):1000.00
FEISKKEMQPTHPIRLGLALNF	37.37	2568.39	22	0.6	643.105	116.6	39800000	39800000					681000	681000					3	F3:57053	409MAS_E03.raw	3	0	0	2	0	0	0	0	0	0	0	0	1	0	0	0	0	0	0	P63101|1433Z_MOUSE
PAEDWAGLDEDEDAHVWEDN	37.37	2311.91	20	0.1	771.645	150.88	15800000	15800000			9000000	10800000	16200000	16200000	6540000		15200000	9060000	9	F9:80095	409MAS_E09.raw	9	0	0	1	0	0	0	0	1	1	0	0	2	0	1	0	0	2	1	P60897|SEM1_MOUSE
SESPMVKEILK	37.37	1259.68	11	0.1	420.901	73.74					2690000								8	F8:36917	409MAS_E08.raw	1	0	0	0	0	0	0	0	1	0	0	0	0	0	0	0	0	0	0	Q99LX0|PARK7_MOUSE
ISLPKNDLLTRLDALGAEQHL	37.37	2316.28	21	0.4	580.077	144.6	1790000	1790000											3	F3:72598	409MAS_E03.raw	1	0	0	1	0	0	0	0	0	0	0	0	0	0	0	0	0	0	0	Q9JKX6|NUDT5_MOUSE
YTAKGLFRAAVPSGASTGIYEA	37.37	2229.14	22	-0.3	744.055	108.5	57600000	122000000	33600000	42900000							27400000	27400000	2	F2:52329	409MAS_E02.raw	6	0	1	2	0	1	1	0	0	0	0	0	0	0	0	0	0	0	1	P17182|ENOA_MOUSE
S(+42.01)RRYDSRTTIFSPEGRLYQVE	37.36	2601.29	21	-0.3	651.33	95.07	31300000	31300000	27000000	29900000	16200000		8860000	8860000			26100000	26100000	18	F18:48281	409MAS_E18.raw	6	0	0	1	0	1	1	0	1	0	0	0	1	0	0	0	0	0	1	Q9R1P0|PSA4_MOUSE	Acetylation (N-term)	S1:Acetylation (N-term):1000.00
FADKVPKTAEN	37.35	1218.62	11	0.9	407.216	36.51			6340000	19000000	598000	8150000	1380000	1380000	1030000		2730000		6	F6:15878	409MAS_E06.raw	9	0	0	0	0	2	2	0	1	1	0	0	1	0	1	0	0	1	0	P17742|PPIA_MOUSE
LQQIGRENPQLLQQISQHQEHF	37.35	2670.36	22	0	668.598	96.2	9920000	11000000			9390000	9390000			9040000	9040000			3	F3:45753	409MAS_E03.raw	4	0	1	1	0	0	0	0	0	1	0	0	0	0	0	1	0	0	0	P54728|RD23B_MOUSE
IFRPNVGKPIPVSRWAQISL	37.34	2277.31	20	-0.1	570.335	124.32	7080000	7080000	4440000	4440000	7850000	19500000					11600000	11600000	6	F6:64584	409MAS_E06.raw	5	0	0	1	0	0	1	0	1	1	0	0	0	0	0	0	0	0	1	O09159|MA2B1_MOUSE
NKLLGRVTIAQGGVLPNIQ	37.34	1990.17	19	0.4	664.397	124.7					2870000	4770000					4140000	4140000	9	F9:65553	409MAS_E09.raw	3	0	0	0	0	0	0	0	1	1	0	0	0	0	0	0	0	0	1	C0HKE7|H2A1N_MOUSE:C0HKE5|H2A1G_MOUSE:C0HKE9|H2A1P_MOUSE:C0HKE6|H2A1I_MOUSE:C0HKE8|H2A1O_MOUSE:Q8BFU2|H2A3_MOUSE:Q8CGP7|H2A1K_MOUSE:Q8CGP5|H2A1F_MOUSE
ATGKPAQYIAVHVVPDQL	37.33	1906.03	18	-0.4	636.351	111.6	2200000	2200000	913000		6040000	6410000			2970000	2970000			9	F9:58184	409MAS_E09.raw	5	0	0	1	0	1	0	0	1	1	0	0	0	0	0	1	0	0	0	P34884|MIF_MOUSE
LEWHRANSANLKLRELFEADPERFNNF	37.28	3315.65	27	-1.4	664.137	122.54	31700000	31700000											3	F3:60309	409MAS_E03.raw	1	0	0	1	0	0	0	0	0	0	0	0	0	0	0	0	0	0	0	P06745|G6PI_MOUSE
ADKVPKTAENF	37.26	1218.62	11	-1.7	407.215	39.04	12700000	12700000	12600000		17000000	11400000			22100000				3	F3:14142	409MAS_E03.raw	5	0	0	1	0	1	0	0	1	1	0	0	0	0	1	0	0	0	0	P17742|PPIA_MOUSE
PGHLQEGFG	37.23	940.44	9	1.5	471.228	54.25			6290000	13000000	38800000	39200000	4500000	4500000	10500000	20900000			8	F8:26337	409MAS_E08.raw	7	0	0	0	0	1	1	0	1	1	0	0	1	0	1	1	0	0	0	Q9CY58|PAIRB_MOUSE
LVGKDMANQVKAPLVL	37.23	1694.98	16	-0.7	565.999	107.81	5690000	5440000					37500000	37500000			30000000	30000000	18	F18:55420	409MAS_E18.raw	4	0	1	1	0	0	0	0	0	0	0	0	1	0	0	0	0	0	1	Q99LX0|PARK7_MOUSE
PHPYPALTPEQKKELSDIAHRIVAPGKGIL	37.21	3274.82	30	1.4	546.811	133.67	17700000	17700000							20700000	20700000			15	F15:70335	409MAS_E15.raw	2	0	0	1	0	0	0	0	0	0	0	0	0	0	0	1	0	0	0	P05064|ALDOA_MOUSE
LRASPQQRQILEENYGQKDPEKVARVKALYEAL	37.2	3840.06	33	-0.8	641.018	89.32	59300000	59300000			40800000	40800000					16900000	16900000	3	F3:42179	409MAS_E03.raw	3	0	0	1	0	0	0	0	0	1	0	0	0	0	0	0	0	0	1	Q920E5|FPPS_MOUSE
A(+42.01)EEGIAAGGVMDVN	37.19	1373.61	14	0.7	687.814	184.24	12100000	12800000	10100000	10100000	25300000	21600000	6120000	4530000	26600000		9410000	6460000	8	F8:98396	409MAS_E08.raw	13	0	1	1	1	0	1	1	1	1	0	1	1	1	1	0	0	1	1	P63323|RS12_MOUSE	Acetylation (N-term)	A1:Acetylation (N-term):1000.00
TEREQGEVRF	37.19	1249.61	10	-0.6	417.542	42.1			569000		4380000	3060000							9	F9:19630	409MAS_E09.raw	3	0	0	0	0	1	0	0	1	1	0	0	0	0	0	0	0	0	0	Q9R0P9|UCHL1_MOUSE
KQVHPDTGISSKAM(+15.99)GIMNSF	37.19	2163.05	20	1.1	541.769	91.75					7230000	20000000	13300000	13300000			6900000	6900000	9	F9:47217	409MAS_E09.raw	5	0	0	0	0	0	0	0	1	2	0	0	1	0	0	0	0	0	1		Oxidation (M)	M14:Oxidation (M):9.42
ERIASEASRLAHYNKRSTITSREIQ	37.18	2915.53	25	5	584.117	56.98					22500000	47400000	5150000	5150000			6890000	6890000	9	F9:27911	409MAS_E09.raw	6	0	0	0	0	0	0	0	2	2	0	0	1	0	0	0	0	0	1
TRDETNYGIPQRALRGHSHFVSD	37.16	2655.29	23	2	532.066	60.2					4590000	5760000							8	F8:29365	409MAS_E08.raw	2	0	0	0	0	0	0	0	1	1	0	0	0	0	0	0	0	0	0	P68040|RACK1_MOUSE
TGPSNVDKL	37.12	929.482	9	2.5	465.749	47.81			8650000	17300000	7510000	7510000	8090000	12400000	7300000	3940000	9790000	9300000	12	F12:22293	409MAS_E12.raw	9	0	0	0	0	1	1	0	0	1	0	1	1	0	1	1	0	1	1	O35280|CHK1_MOUSE
AKDVKFGADARALM(+15.99)LQGVDL	37.1	2133.13	20	0.4	534.289	113.39									7560000	7560000			15	F15:59201	409MAS_E15.raw	1	0	0	0	0	0	0	0	0	0	0	0	0	0	0	1	0	0	0	P63038|CH60_MOUSE	Oxidation (M)	M14:Oxidation (M):1000.00
A(+42.01)NSERTF	37.08	865.393	7	1.9	433.705	63.32	18700000	18700000	16800000	49300000	55400000	40300000	5890000		12800000	9640000	9340000	4530000	15	F15:31767	409MAS_E15.raw	16	0	0	1	0	1	2	2	2	2	0	1	0	1	1	1	0	1	1	P15532|NDKA_MOUSE	Acetylation (N-term)	A1:Acetylation (N-term):1000.00
M(+42.01)DTSRVQPIKLARVTKVLG	37.08	2153.24	19	0.3	539.316	106.8	10500000	12300000	15700000	15700000	54800000	54800000	7850000	5430000			14800000	14800000	3	F3:51559	409MAS_E03.raw	7	0	1	1	0	0	1	0	0	1	0	1	1	0	0	0	0	0	1	P62858|RS28_MOUSE	Acetylation (N-term)	M1:Acetylation (N-term):1000.00
LSRPVDVSKFGVIF	37.06	1562.88	14	1.2	521.969	140.63					4290000						3010000	3010000	8	F8:73949	409MAS_E08.raw	2	0	0	0	0	0	0	0	1	0	0	0	0	0	0	0	0	0	1	Q99K85|SERC_MOUSE
IVRSATKVTADVINAAEKL	37.05	1998.15	19	1	667.057	115.31					1230000				11400000	11400000			15	F15:60190	409MAS_E15.raw	2	0	0	0	0	0	0	0	1	0	0	0	0	0	0	1	0	0	0	Q61753|SERA_MOUSE
PAWDPMGALA	37.05	1027.48	10	-1.3	514.746	172.82	1220000	1220000	964000	303000							938000	938000	18	F18:91335	409MAS_E18.raw	4	0	0	1	0	1	1	0	0	0	0	0	0	0	0	0	0	0	1	Q8R016|BLMH_MOUSE
REIRRYQKSTELLIRKLPFQRL	37.04	2842.68	22	0.6	474.787	89.64					3670000	3670000					6970000	6970000	9	F9:46018	409MAS_E09.raw	2	0	0	0	0	0	0	0	0	1	0	0	0	0	0	0	0	0	1	P02301|H3C_MOUSE:P84244|H33_MOUSE:P68433|H31_MOUSE
REIRRYQKSTELLLRKLPFQRL	37.04	2842.68	22	0.6	474.787	89.64					3670000	3670000					6970000	6970000	9	F9:46018	409MAS_E09.raw	2	0	0	0	0	0	0	0	0	1	0	0	0	0	0	0	0	0	1
FKANAEKTSGSSIKIVKVSKKE	37.03	2378.35	22	1.3	476.678	36.7							28900000	28900000					12	F12:15886	409MAS_E12.raw	1	0	0	0	0	0	0	0	0	0	0	0	1	0	0	0	0	0	0	P56382|ATP5E_MOUSE
AIVEALSGKDM(+15.99)ANQVKAPLVL	37	2182.2	21	-14.8	728.398	150.15		0							336000			0	3	F3:75663	409MAS_E03.raw	1	0	0	0	0	0	0	0	0	0	0	0	0	0	1	0	0	0	0		Oxidation (M)	M11:Oxidation (M):1000.00
AGAPVYL	37	689.375	7	1.6	690.383	106.36				0	16200000	18800000	668000	668000	2260000	10200000	1670000	0	15	F15:55568	409MAS_E15.raw	6	0	0	0	0	0	0	0	1	1	0	0	1	0	1	1	0	1	0	C0HKE7|H2A1N_MOUSE:C0HKE5|H2A1G_MOUSE:C0HKE9|H2A1P_MOUSE:C0HKE6|H2A1I_MOUSE:C0HKE8|H2A1O_MOUSE:Q8BFU2|H2A3_MOUSE:Q8CGP7|H2A1K_MOUSE:Q8CGP5|H2A1F_MOUSE:P27661|H2AX_MOUSE
AADAEPLEIILH	36.99	1290.68	12	4	646.351	153.02					1560000				1580000	1580000			15	F15:81191	409MAS_E15.raw	2	0	0	0	0	0	0	0	1	0	0	0	0	0	0	1	0	0	0	Q9D0T1|NH2L1_MOUSE
AADAEPLEILLH	36.99	1290.68	12	4	646.351	153.02					1560000				1580000	1580000			15	F15:81191	409MAS_E15.raw	2	0	0	0	0	0	0	0	1	0	0	0	0	0	0	1	0	0	0
AADAEPIEILLH	36.99	1290.68	12	4	646.351	153.02					1560000				1580000	1580000			15	F15:81191	409MAS_E15.raw	2	0	0	0	0	0	0	0	1	0	0	0	0	0	0	1	0	0	0
VFDRPLPVSRL	36.97	1297.75	11	-1.4	433.59	95.16					2850000	2850000	2690000	2690000					9	F9:49122	409MAS_E09.raw	2	0	0	0	0	0	0	0	0	1	0	0	1	0	0	0	0	0	0	Q9R1P4|PSA1_MOUSE
TRDKRLVPGGGATEIEL	36.97	1810.99	17	1.3	453.755	80.78					1340000								8	F8:40905	409MAS_E08.raw	1	0	0	0	0	0	0	0	1	0	0	0	0	0	0	0	0	0	0	P42932|TCPQ_MOUSE
DFNPKSSKQAKDVSRM(+15.99)RSVL	36.97	2308.2	20	1.7	578.057	35.06									24700000	24700000			15	F15:15772	409MAS_E15.raw	2	0	0	0	0	0	0	0	0	0	0	0	0	0	0	2	0	0	0	O08585|CLCA_MOUSE	Oxidation (M)	M16:Oxidation (M):1000.00
KTDLRFQSSAVM(+15.99)AL	36.94	1581.82	14	0.9	528.281	88.42									29500000	29500000	1940000		15	F15:45340	409MAS_E15.raw	3	0	0	0	0	0	0	0	0	0	0	0	0	0	0	2	0	1	0	P68433|H31_MOUSE	Oxidation (M)	M12:Oxidation (M):1000.00
AAVPGKTFVSITPAEVGVLVGKD	36.94	2254.26	23	1.3	752.427	144.31	2750000	2750000							4920000	4920000			15	F15:76244	409MAS_E15.raw	2	0	0	1	0	0	0	0	0	0	0	0	0	0	0	1	0	0	0	P62962|PROF1_MOUSE
M(+15.99)(+42.01)HSLATAAPVPTALAQVDREKIYQ	36.94	2667.37	24	0	890.13	123.78									6520000	6520000			15	F15:64942	409MAS_E15.raw	1	0	0	0	0	0	0	0	0	0	0	0	0	0	0	1	0	0	0	Q9JKY0|CNOT9_MOUSE	Oxidation (M); Acetylation (N-term)	M1:Oxidation (M):1000.00;M1:Acetylation (N-term):1000.00
KQVMEEKL	36.93	1003.54	8	-0.5	502.776	36.24			0		1570000								5	F5:15378	409MAS_E05.raw	1	0	0	0	0	0	0	0	1	0	0	0	0	0	0	0	0	0	0	Q9Z2U1|PSA5_MOUSE
DAGKAAAQTLERF	36.93	1376.7	13	-0.6	459.909	81.93									1630000	1630000			15	F15:41770	409MAS_E15.raw	1	0	0	0	0	0	0	0	0	0	0	0	0	0	0	1	0	0	0	P23492|PNPH_MOUSE
AAVRDISE	36.91	859.44	8	-0.3	430.727	37.92							4130000	4130000	4750000				12	F12:16513	409MAS_E12.raw	2	0	0	0	0	0	0	0	0	0	0	0	1	0	1	0	0	0	0	P62855|RS26_MOUSE
AAVRDLSE	36.91	859.44	8	-0.3	430.727	37.92							4130000	4130000	4750000				12	F12:16513	409MAS_E12.raw	2	0	0	0	0	0	0	0	0	0	0	0	1	0	1	0	0	0	0
RTKSTGGAPTFNVTVTMTAKTLVL	36.88	2493.36	24	-1.7	624.347	118.32	47700000	47700000											3	F3:57991	409MAS_E03.raw	1	0	0	1	0	0	0	0	0	0	0	0	0	0	0	0	0	0	0	P62962|PROF1_MOUSE
S(+42.01)DAAVDTSSEITTKDLKEKKEVVEEAENGRE	36.87	3448.67	31	-2.7	690.739	95.52	17200000	17200000			14400000	21200000	12100000	12100000					12	F12:48478	409MAS_E12.raw	4	0	0	1	0	0	0	0	1	1	0	0	1	0	0	0	0	0	0		Acetylation (N-term)	S1:Acetylation (N-term):1000.00
IIGGGMA	36.85	617.321	7	-2	618.327	76.87					11400000	12300000			6710000				9	F9:39139	409MAS_E09.raw	3	0	0	0	0	0	0	0	1	1	0	0	0	0	1	0	0	0	0	P09411|PGK1_MOUSE
LIGGGMA	36.85	617.321	7	-2	618.327	76.87					11400000	12300000			6710000				9	F9:39139	409MAS_E09.raw	3	0	0	0	0	0	0	0	1	1	0	0	0	0	1	0	0	0	0
ATVTALRRTVPPAVTG	36.84	1608.93	16	1.1	537.318	62	26100000	38200000	29100000	45800000	31400000	36200000	11400000	18600000	11300000	11300000	18900000		3	F3:27120	409MAS_E03.raw	10	0	1	1	0	1	1	0	1	1	0	1	1	0	0	1	0	1	0	P05064|ALDOA_MOUSE
S(+42.01)LVIPEKFQHIL	36.83	1464.83	12	0.5	733.425	169.22							6200000		25100000	25100000	10900000	10900000	15	F15:90055	409MAS_E15.raw	3	0	0	0	0	0	0	0	0	0	0	1	0	0	0	1	0	0	1	P62270|RS18_MOUSE	Acetylation (N-term)	S1:Acetylation (N-term):1000.00
IVTAGADGALTGTYESAVGNAESR	36.8	2309.11	24	0.1	770.712	109.11	5730000												2	F2:52409	409MAS_E02.raw	2	1	1	0	0	0	0	0	0	0	0	0	0	0	0	0	0	0	0
S(+42.01)ILRIHAREIFDSRGNPTVE	36.8	2351.23	20	-2.4	784.75	117.03	104000000		32200000	0	64900000	64900000			178000000	178000000	14800000	14800000	15	F15:61141	409MAS_E15.raw	6	0	1	0	0	1	0	0	0	1	0	0	0	0	0	2	0	0	1	P17182|ENOA_MOUSE	Acetylation (N-term)	S1:Acetylation (N-term):1000.00
FADKVPKTAENFRALS	36.78	1792.95	16	0.4	449.244	72	3740000	3740000			32900000	51000000	2270000	2270000	18600000	18600000	3140000	3140000	15	F15:36160	409MAS_E15.raw	7	0	0	1	0	0	0	0	1	2	0	0	1	0	0	1	0	0	1	P17742|PPIA_MOUSE
SKGLIKLVSKHRAQVIYTRNTKGGDAPAAGEDA	36.76	3450.87	33	1.4	576.153	46.05	17900000	17900000			13000000	15100000							3	F3:17904	409MAS_E03.raw	3	0	0	1	0	0	0	0	1	1	0	0	0	0	0	0	0	0	0	P62852|RS25_MOUSE
M(+15.99)DDTSRSIIR	36.72	1208.58	10	-1.3	403.867	34.51									807000	807000			15	F15:15457	409MAS_E15.raw	1	0	0	0	0	0	0	0	0	0	0	0	0	0	0	1	0	0	0	P62858|RS28_MOUSE	Oxidation (M)	M1:Oxidation (M):1000.00
ATQVYPKL	36.7	918.518	8	0.4	460.266	66.2	2850000	2850000	4630000	10000000									6	F6:32216	409MAS_E06.raw	3	0	0	1	0	1	1	0	0	0	0	0	0	0	0	0	0	0	0
AGPNFETVAESRL	36.7	1389.69	13	-0.9	695.851	115.65					1630000	980000							8	F8:60104	409MAS_E08.raw	2	0	0	0	0	0	0	0	1	1	0	0	0	0	0	0	0	0	0	P23492|PNPH_MOUSE
LTVALAGAPYQAVGLVQGTTPMLQ	36.69	2398.29	24	-0.3	800.438	208.03					14700000	14700000							9	F9:111580	409MAS_E09.raw	1	0	0	0	0	0	0	0	0	1	0	0	0	0	0	0	0	0	0	Q61753|SERA_MOUSE
YTSVAPVLRGQPIY	36.69	1562.85	14	0	782.43	120.7					41700000	41700000					5940000		9	F9:63265	409MAS_E09.raw	3	0	0	0	0	0	0	0	0	2	0	0	0	0	0	0	0	1	0	P17225|PTBP1_MOUSE
ERIASEASRLAHYNKRSTITSREIQTA	36.68	3087.62	27	1.5	515.611	57.72	31500000	27600000	83100000	83100000	258000000	732000000	58800000	354000000	496000000	496000000	87300000	606000000	15	F15:28530	409MAS_E15.raw	23	0	2	1	0	0	2	0	3	3	0	2	2	0	0	2	0	2	4
RSEYDRGVNTFSPEGRLFQ	36.66	2257.09	19	0.3	565.279	96.61					970000	3490000			1380000	1380000			8	F8:49618	409MAS_E08.raw	3	0	0	0	0	0	0	0	1	1	0	0	0	0	0	1	0	0	0	Q9Z2U1|PSA5_MOUSE
M(+42.01)DTSRVQPIK	36.66	1215.63	10	0.5	608.822	75.82			1910000	1910000	8800000	7220000	1460000						9	F9:38369	409MAS_E09.raw	4	0	0	0	0	0	1	0	1	1	0	1	0	0	0	0	0	0	0	P62858|RS28_MOUSE	Acetylation (N-term)	M1:Acetylation (N-term):1000.00
VVIPKSVTPVRIAENLKVFDF	36.66	2370.37	21	0.4	593.599	155.83	30900000	30900000			8400000	8400000	10500000	10500000	26000000	26000000	17000000	17000000	18	F18:81920	409MAS_E18.raw	5	0	0	1	0	0	0	0	0	1	0	0	1	0	0	1	0	0	1	P45376|ALDR_MOUSE
MRYVASYL	36.59	1001.5	8	-0.5	501.757	102.41	80100000	59500000	108000000	209000000	54700000	116000000	69700000	167000000	64300000		128000000	185000000	9	F9:53057	409MAS_E09.raw	15	0	1	1	0	1	1	0	1	2	0	2	1	0	1	0	0	2	2	P99027|RLA2_MOUSE
VAELKGLD	36.57	843.47	8	-0.9	422.742	64.29					1350000				7820000	7820000	2850000	2850000	15	F15:31965	409MAS_E15.raw	3	0	0	0	0	0	0	0	1	0	0	0	0	0	0	1	0	0	1	P08249|MDHM_MOUSE
FSREKMDLTAKELTEEKETAF	36.57	2502.23	21	0.9	626.566	93.6	28600000	28600000			62400000	62400000							9	F9:48239	409MAS_E09.raw	3	0	0	1	0	0	0	0	0	2	0	0	0	0	0	0	0	0	0	P14152|MDHC_MOUSE
A(+42.01)SSDIQVKELE	36.56	1259.62	11	0.4	630.82	118.07					4330000	3070000			1250000	1380000			8	F8:61434	409MAS_E08.raw	4	0	0	0	0	0	0	0	1	1	0	0	0	0	1	1	0	0	0	P54227|STMN1_MOUSE	Acetylation (N-term)	A1:Acetylation (N-term):1000.00
IEEQKIVVKVLKAQAQSQKAK	36.56	2365.41	21	-0.5	395.241	62.79					20200000	7640000			11400000	11400000			9	F9:31093	409MAS_E09.raw	3	0	0	0	0	0	0	0	1	1	0	0	0	0	0	1	0	0	0	Q9D1R9|RL34_MOUSE
ADKVPKTAENFRALSTGEKGFGYKGSSF	36.56	2991.51	28	0.4	599.309	84.76			2470000	2470000	8590000	8590000							9	F9:43357	409MAS_E09.raw	2	0	0	0	0	0	1	0	0	1	0	0	0	0	0	0	0	0	0	P17742|PPIA_MOUSE
MSKAEKNGVKITLPVD	36.55	1728.94	16	-0.8	433.243	67.95					9620000	9620000	1600000	1600000					9	F9:33977	409MAS_E09.raw	2	0	0	0	0	0	0	0	0	1	0	0	1	0	0	0	0	0	0	P09411|PGK1_MOUSE
AGEYDHLPEQAF	36.54	1375.6	12	-0.3	688.809	110.99			5900000	5900000	11500000	17100000					3840000	3840000	9	F9:57886	409MAS_E09.raw	4	0	0	0	0	0	1	0	1	1	0	0	0	0	0	0	0	0	1	P56480|ATPB_MOUSE
GDEDEEAEAPTGK	36.52	1346.55	13	-0.7	674.28	32.87									198000				14	F14:12948	409MAS_E14.raw	1	0	0	0	0	0	0	0	0	0	0	0	0	0	1	0	0	0	0	P26350|PTMA_MOUSE
FQIVNPHLL	36.49	1079.61	9	0.3	540.814	131.1	25100000	45700000	86100000	92600000	37300000	45700000	52300000	92400000	49000000	73800000	81000000	78000000	6	F6:68281	409MAS_E06.raw	13	0	1	1	0	1	1	0	1	1	0	1	1	0	2	1	0	1	1	P07742|RIR1_MOUSE
VPTPNVSVVDL	36.48	1138.62	11	1.9	570.32	150.1									5470000	5470000			15	F15:79484	409MAS_E15.raw	1	0	0	0	0	0	0	0	0	0	0	0	0	0	0	1	0	0	0	P16858|G3P_MOUSE
ITPAEVGVLVGKDRSSF	36.48	1773.96	17	-0.8	592.328	124.11					12700000	12800000			7460000	7460000			9	F9:65146	409MAS_E09.raw	3	0	0	0	0	0	0	0	1	1	0	0	0	0	0	1	0	0	0	P62962|PROF1_MOUSE
KVTIAQGGVLPNIQA	36.48	1507.87	15	-0.8	754.943	118.89					27500000	47700000			45300000	45600000	21500000	9600000	8	F8:61831	409MAS_E08.raw	9	0	0	0	0	0	0	0	1	2	0	0	0	0	2	1	0	2	1	Q6GSS7|H2A2A_MOUSE
A(+42.01)SLLKVDQEVKL	36.46	1383.8	12	-0.7	692.905	147.43	3820000	3820000							5720000	5720000			15	F15:78000	409MAS_E15.raw	2	0	0	1	0	0	0	0	0	0	0	0	0	0	0	1	0	0	0	P61290|PSME3_MOUSE	Acetylation (N-term)	A1:Acetylation (N-term):1000.00
LNGAVFRPEVPLRRGQPLLVF	36.45	2377.37	21	-1.2	595.35	138.82									3020000	3020000			15	F15:73304	409MAS_E15.raw	1	0	0	0	0	0	0	0	0	0	0	0	0	0	0	1	0	0	0	Q61753|SERA_MOUSE
RVDFNVPM(+15.99)KNNQITNNQRIKAAVPSIKF	36.44	3257.75	28	0.1	652.556	94.96									66800000	66800000			15	F15:48861	409MAS_E15.raw	1	0	0	0	0	0	0	0	0	0	0	0	0	0	0	1	0	0	0	P09411|PGK1_MOUSE	Oxidation (M)	M8:Oxidation (M):1000.00
FGTPEGEF	36.44	882.376	8	-0.7	883.383	112.26	21700000	33700000	61300000	61300000	36800000	36800000	29800000	29800000	15200000	15200000	20800000	20800000	6	F6:57798	409MAS_E06.raw	7	0	1	1	0	0	1	0	0	1	0	0	1	0	0	1	0	0	1	P14152|MDHC_MOUSE
FADKVPKTAENFRALSTGEKGFGYKGSSFH	36.34	3275.64	30	0.2	546.947	81.34					25400000				17000000	17000000			15	F15:41501	409MAS_E15.raw	2	0	0	0	0	0	0	0	1	0	0	0	0	0	0	1	0	0	0	P17742|PPIA_MOUSE
KASIKKGEDFVKNMK	36.3	1721.95	15	1	431.495	37.31					1710000		2030000	2030000					12	F12:16178	409MAS_E12.raw	2	0	0	0	0	0	0	0	1	0	0	0	1	0	0	0	0	0	0	P08249|MDHM_MOUSE
VLLPKKTESHKPGKNK	36.27	1803.07	16	0.6	361.622	33.75					3000000	3490000	4730000	8110000			3760000		12	F12:14185	409MAS_E12.raw	6	0	0	0	0	0	0	0	1	1	0	1	2	0	0	0	0	1	0	Q64522|H2A2B_MOUSE
FVAPFPE	36.27	805.401	7	0.6	403.708	144.79	8650000	12100000	8970000	25600000	10900000	14700000	9540000	24000000	28500000	17700000	18700000	18700000	12	F12:75680	409MAS_E12.raw	21	0	3	2	0	1	1	0	2	1	0	2	2	0	2	2	0	0	3
KGNYAERVGAGAPVYM	36.27	1681.82	16	1.3	561.616	76.18					7170000	14400000							9	F9:38559	409MAS_E09.raw	2	0	0	0	0	0	0	0	1	1	0	0	0	0	0	0	0	0	0	Q6GSS7|H2A2A_MOUSE:Q64522|H2A2B_MOUSE
VAYKNVVGARRSSW	36.26	1591.86	14	-0.4	398.972	48.88				0	4350000	4350000							9	F9:23414	409MAS_E09.raw	1	0	0	0	0	0	0	0	0	1	0	0	0	0	0	0	0	0	0	P63101|1433Z_MOUSE
A(+42.01)ETEERSLD	36.26	1090.48	9	0.6	546.246	66.4			3340000	2950000	2050000	2050000	1050000				1490000		6	F6:32489	409MAS_E06.raw	6	0	0	0	0	1	1	1	0	1	0	1	0	0	0	0	0	1	0	Q4VAA2|CDV3_MOUSE	Acetylation (N-term)	A1:Acetylation (N-term):1000.00
IAQQMMPEVRGALFGANANRKFLD	36.22	2676.36	24	0.1	670.098	118.79	11900000	71600000											3	F3:58162	409MAS_E03.raw	2	0	1	1	0	0	0	0	0	0	0	0	0	0	0	0	0	0	0	P50518|VATE1_MOUSE
QTVAVGVIKAVDKKAAGAGKVTKSAQKAQKAK	36.2	3178.89	32	-0.8	398.368	43.46					2500000	2500000							9	F9:20497	409MAS_E09.raw	1	0	0	0	0	0	0	0	0	1	0	0	0	0	0	0	0	0	0	P10126|EF1A1_MOUSE
LATDRSHYAKSNPYM(+15.99)DSPQSIGFQATISAPHM(+15.99)HAYAL	36.19	4107.92	37	0.8	685.661	94.02									22100000	22100000			15	F15:48476	409MAS_E15.raw	1	0	0	0	0	0	0	0	0	0	0	0	0	0	0	1	0	0	0	P23506|PIMT_MOUSE	Oxidation (M)	M15:Oxidation (M):1000.00;M32:Oxidation (M):1000.00
TSRSIIRNVKGPVREGDVLTLLESEREARRLR	36.18	3705.09	32	3.4	530.307	90.81	61200000	61200000							5760000	5760000			15	F15:46742	409MAS_E15.raw	3	0	0	2	0	0	0	0	0	0	0	0	0	0	0	1	0	0	0	P62858|RS28_MOUSE
VIYVPLTDKEKQWSRWK	36.15	2175.18	17	-1.2	436.043	95.42					2460000	2460000							9	F9:49311	409MAS_E09.raw	1	0	0	0	0	0	0	0	0	1	0	0	0	0	0	0	0	0	0	P23506|PIMT_MOUSE
ALRRTVPPAVTGVTF	36.13	1583.91	15	1.7	528.98	86.04	23600000	15600000	12400000	9190000					4720000	4720000	7470000	1060000	2	F2:39855	409MAS_E02.raw	9	0	2	1	0	2	1	0	0	0	0	0	0	0	0	1	0	1	1	P05064|ALDOA_MOUSE
AVRDMRQTVAVGVIKGVDK	36.13	2041.15	19	-3.4	511.292	60.88	1290000	1290000		0		0		0					9	F9:30109	409MAS_E09.raw	1	0	0	1	0	0	0	0	0	0	0	0	0	0	0	0	0	0	0
AKTEWLDGKHVVFGKVKEGMN	36.13	2372.23	21	-1.8	475.453	65.91					3290000	5440000	3730000	3730000			3490000	3490000	18	F18:32180	409MAS_E18.raw	4	0	0	0	0	0	0	0	1	1	0	0	1	0	0	0	0	0	1	P17742|PPIA_MOUSE
VTYVPVTTFKNLQTVN	36.12	1822.98	16	-1.4	912.497	131.35	11600000	10500000	6960000	7720000	11700000	11700000	21900000	21900000	5920000	23200000	7800000	6520000	12	F12:68324	409MAS_E12.raw	13	0	2	1	0	1	1	0	0	1	0	0	2	0	1	2	0	1	1	P62900|RL31_MOUSE
AQVPQAPPVLVF	36.11	1264.72	12	-0.6	633.366	184.35	15000000	9540000	3840000	6510000	8480000	20800000	2710000	4370000	14000000	18000000			9	F9:98416	409MAS_E09.raw	12	0	2	2	0	1	1	0	1	1	0	1	1	0	1	1	0	0	0	P05201|AATC_MOUSE
YLNEQGDRVYTLK	36.1	1597.81	13	0.7	533.611	67.3					10000000	10200000			3810000	3810000			9	F9:33631	409MAS_E09.raw	3	0	0	0	0	0	0	0	1	1	0	0	0	0	0	1	0	0	0	Q9CQS2|NOP10_MOUSE
KNGGGGSRSSPVAGAPAI	36.08	1581.82	18	2	528.282	90.19						0							9	F9:46404	409MAS_E09.raw	0	0	0	0	0	0	0	0	0	0	0	0	0	0	0	0	0	0	0	Q6NZL0|SOGA3_MOUSE
TALQEVLKT	36.07	1001.58	9	0	501.795	92.47					1540000	1320000							8	F8:47397	409MAS_E08.raw	2	0	0	0	0	0	0	0	1	1	0	0	0	0	0	0	0	0	0	P63323|RS12_MOUSE
ITADDEPLGRVSFEL	36.07	1660.83	15	-0.2	831.423	154.32	37800000		69100000		12300000	12300000			36700000	59900000	80700000	80700000	18	F18:81061	409MAS_E18.raw	6	0	1	0	0	1	0	0	0	1	0	0	0	0	1	1	0	0	1	P17742|PPIA_MOUSE
AKGLFRAAVPSGASTGIYEAL	36.06	2078.12	21	0.2	693.713	127.32	9180000	9180000			28800000	34500000							8	F8:66536	409MAS_E08.raw	3	0	0	1	0	0	0	0	1	1	0	0	0	0	0	0	0	0	0	P17182|ENOA_MOUSE
ATLLSYNRNW	36.05	1236.63	10	1.2	619.321	103.76	5140000	7120000	6080000		6850000	6850000	614000						3	F3:49978	409MAS_E03.raw	5	0	1	1	0	1	0	0	0	1	0	1	0	0	0	0	0	0	0	P45376|ALDR_MOUSE
ALVKPEKTKAVENYLIQM	36.05	2074.15	18	-2.4	519.543	92.73	8750000	11400000	8600000	8600000	5690000	5690000	2790000	2790000			5640000	5640000	2	F2:43389	409MAS_E02.raw	6	0	1	1	0	0	1	0	0	1	0	0	1	0	0	0	0	0	1	P56812|PDCD5_MOUSE
TALQEVL	36.05	772.433	7	-0.6	387.224	128.34	0			0	3670000	3600000	897000	897000	4040000		0		9	F9:67537	409MAS_E09.raw	6	0	0	0	0	0	0	0	2	2	0	0	1	0	1	0	0	0	0	P63323|RS12_MOUSE
FAKALANVNIG	36.05	1116.63	11	0.3	559.322	95.8					8600000	14700000	9640000	9640000					12	F12:48641	409MAS_E12.raw	3	0	0	0	0	0	0	0	1	1	0	0	1	0	0	0	0	0	0	P47955|RLA1_MOUSE
ATVQPGQNFHMFTKEEL	36.04	1975.95	17	0.5	659.656	98	44200000		23200000	23200000	42200000	42200000					14500000	14500000	2	F2:46466	409MAS_E02.raw	4	0	1	0	0	0	1	0	0	1	0	0	0	0	0	0	0	0	1	Q9Z2U1|PSA5_MOUSE
AVRDM(+15.99)RQTVAVGVIKAVNFKDASGGKVTKAAEKATKGKK	36.01	4073.29	39	16.1	510.177	41.99									135000000	135000000			15	F15:19459	409MAS_E15.raw	2	0	0	0	0	0	0	0	0	0	0	0	0	0	0	2	0	0	0		Oxidation (M)	M5:Oxidation (M):1000.00
RMLDSGADYLHL	35.99	1389.67	12	0.7	464.231	116.5			487000		808000		394000	394000					8	F8:60608	409MAS_E08.raw	3	0	0	0	0	1	0	0	1	0	0	0	1	0	0	0	0	0	0	Q8VEE0|RPE_MOUSE
FLDEAAARL	35.98	1004.53	9	0	503.272	98.62	25200000	10600000	28300000	28300000	12300000	12300000			2890000	2890000			2	F2:46634	409MAS_E02.raw	5	0	1	1	0	0	1	0	0	1	0	0	0	0	0	1	0	0	0	Q9CQ60|6PGL_MOUSE
IIANPVNSTIPITAEVFKKHGVYNPNKIFGVTT	35.98	3581.96	33	-0.2	717.399	145.75	156000000	156000000			119000000	119000000			341000000	341000000	49600000	49600000	15	F15:77042	409MAS_E15.raw	5	0	0	1	0	0	0	0	0	1	0	0	0	0	0	2	0	0	1	P08249|MDHM_MOUSE
LVTYVPVTTF	35.97	1138.63	10	1.6	570.322	174.75					867000	935000			635000	635000			9	F9:93303	409MAS_E09.raw	3	0	0	0	0	0	0	0	1	1	0	0	0	0	0	1	0	0	0	P62900|RL31_MOUSE
TNVPRASVPEGFLSELTQQL	35.96	2185.14	20	-1.1	729.386	181.73	11100000	11100000											3	F3:92902	409MAS_E03.raw	1	0	0	1	0	0	0	0	0	0	0	0	0	0	0	0	0	0	0	P34884|MIF_MOUSE
ELAGNAARDNKKTRIIPRHLQL	35.94	2513.43	22	0.2	503.693	49.82	3820000	3820000			25600000	40500000	10800000	10800000	49200000	49200000			15	F15:24022	409MAS_E15.raw	8	0	0	1	0	0	0	0	2	2	0	0	1	0	0	2	0	0	0	C0HKE7|H2A1N_MOUSE:C0HKE5|H2A1G_MOUSE:C0HKE9|H2A1P_MOUSE:C0HKE6|H2A1I_MOUSE:C0HKE8|H2A1O_MOUSE:Q8BFU2|H2A3_MOUSE:Q8CGP7|H2A1K_MOUSE:Q8CGP5|H2A1F_MOUSE:Q6GSS7|H2A2A_MOUSE:P27661|H2AX_MOUSE:Q64522|H2A2B_MOUSE
S(+42.01)EPIRVLVTGAAGQIAYS	35.89	1872.99	18	0.1	625.339	196.88					10000000	12900000							9	F9:105621	409MAS_E09.raw	2	0	0	0	0	0	0	0	1	1	0	0	0	0	0	0	0	0	0	P14152|MDHC_MOUSE	Acetylation (N-term)	S1:Acetylation (N-term):1000.00
SAPENAVRM	35.87	973.465	9	0.2	487.74	43.97	26700000	26700000	93100000	176000000	53200000	65500000	56800000	75500000	61300000		70000000	70600000	6	F6:20232	409MAS_E06.raw	15	0	0	1	1	1	1	1	1	1	1	1	1	1	1	0	1	1	1	O35127|C10_MOUSE
LTQQLAQATGKPAQYIAVHVVPDQ	35.87	2575.38	24	-0.5	859.465	110.98	6670000	6670000			4270000	3410000			1850000	1850000			3	F3:54006	409MAS_E03.raw	4	0	0	1	0	0	0	0	1	1	0	0	0	0	0	1	0	0	0	P34884|MIF_MOUSE
M(+15.99)ANAGPNTNGSQFF	35.86	1470.62	14	-0.2	736.317	112.26					3520000	4580000			29200000	29200000			15	F15:58518	409MAS_E15.raw	3	0	0	0	0	0	0	0	1	1	0	0	0	0	0	1	0	0	0	P17742|PPIA_MOUSE	Oxidation (M)	M1:Oxidation (M):1000.00
FSREKM(+15.99)DLTAKELTEEKETAF	35.86	2518.23	21	2.7	504.654	69.68									11800000	11800000			15	F15:34945	409MAS_E15.raw	1	0	0	0	0	0	0	0	0	0	0	0	0	0	0	1	0	0	0	P14152|MDHC_MOUSE	Oxidation (M)	M6:Oxidation (M):1000.00
KTDLRFQSSAVM(+15.99)ALQEASEAY	35.84	2360.13	21	0.6	787.718	138.52									35400000	35400000			15	F15:73096	409MAS_E15.raw	2	0	0	0	0	0	0	0	0	0	0	0	0	0	0	2	0	0	0		Oxidation (M)	M12:Oxidation (M):1000.00
VALATGEKGFGYKNSKFHRVIKDF	35.81	2711.45	24	0.8	452.917	70.66					0	20300000			4640000	4640000			15	F15:35511	409MAS_E15.raw	2	0	0	0	0	0	0	0	0	1	0	0	0	0	0	1	0	0	0
TGVINAPE	35.8	799.408	8	0.4	400.711	68.66			1010000	1010000									6	F6:33709	409MAS_E06.raw	1	0	0	0	0	0	1	0	0	0	0	0	0	0	0	0	0	0	0	P32037|GTR3_MOUSE
VVQPLLVSVSALTL	35.79	1437.88	14	-0.4	719.947	217.88	5420000	22200000			8300000				8550000	8550000			3	F3:113087	409MAS_E03.raw	4	0	1	1	0	0	0	0	1	0	0	0	0	0	0	1	0	0	0	P80315|TCPD_MOUSE
ASHVPTLQVLRPGLVVVHTEDGTTTKY	35.78	2917.57	27	0.2	584.521	108.69	8390000		4570000		43100000		13500000	13500000	77400000	77400000			8	F8:56436	409MAS_E08.raw	6	0	1	0	0	1	0	0	1	0	0	0	1	0	0	2	0	0	0	Q9D3D9|ATPD_MOUSE
DTLSEESYKDS	35.77	1272.54	11	2.1	637.277	56.35					2270000	2270000							9	F9:27571	409MAS_E09.raw	1	0	0	0	0	0	0	0	0	1	0	0	0	0	0	0	0	0	0	P63101|1433Z_MOUSE
AQNVGTTHDL	35.77	1054.5	10	2.6	528.261	37.95			1470000	2480000									6	F6:16671	409MAS_E06.raw	2	0	0	0	0	1	1	0	0	0	0	0	0	0	0	0	0	0	0	Q8R016|BLMH_MOUSE
AKTEWLD	35.77	861.423	7	0.9	431.719	71.57					12800000	12200000							9	F9:36379	409MAS_E09.raw	2	0	0	0	0	0	0	0	1	1	0	0	0	0	0	0	0	0	0	P17742|PPIA_MOUSE
MVNPTVFF	35.76	953.468	8	0.9	477.742	179.98	1910000	1910000					701000	701000					3	F3:92067	409MAS_E03.raw	2	0	0	1	0	0	0	0	0	0	0	0	1	0	0	0	0	0	0	P17742|PPIA_MOUSE
LQKLDFPAMKF	35.76	1336.72	11	-0.1	446.581	119.79	17200000	17200000											3	F3:58895	409MAS_E03.raw	1	0	0	1	0	0	0	0	0	0	0	0	0	0	0	0	0	0	0	Q9CPU0|LGUL_MOUSE
FTSKGLFRAAVPSGASTG	35.75	1752.92	18	0.6	585.313	79.97	30500000		10100000										2	F2:36478	409MAS_E02.raw	2	0	1	0	0	1	0	0	0	0	0	0	0	0	0	0	0	0	0
PFLDIQKKLGISLDRHFM(+15.99)F	35.74	2320.24	19	-0.4	581.067	147.59									9070000	9070000			15	F15:78079	409MAS_E15.raw	1	0	0	0	0	0	0	0	0	0	0	0	0	0	0	1	0	0	0	Q99LY9|NDUS5_MOUSE	Oxidation (M)	M18:Oxidation (M):1000.00
IEEELGSKAKFAGRSFRNPLAK	35.73	2447.33	22	-1.2	408.895	73.01	4990000	4990000			18300000	7630000							9	F9:36811	409MAS_E09.raw	3	0	0	1	0	0	0	0	1	1	0	0	0	0	0	0	0	0	0	P17182|ENOA_MOUSE
VGVIKAVDKKAAGAGKVTKSAQKAQKAK	35.7	2779.68	28	1.7	464.287	36.7							27900000	27900000					12	F12:15984	409MAS_E12.raw	1	0	0	0	0	0	0	0	0	0	0	0	1	0	0	0	0	0	0	P10126|EF1A1_MOUSE
RSELERESKVVVPPLPGKAF	35.7	2237.25	20	0.6	560.321	82.83	1360000	1360000			2130000	2130000							3	F3:38369	409MAS_E03.raw	2	0	0	1	0	0	0	0	0	1	0	0	0	0	0	0	0	0	0
AAVPGKTFVSITPAEVGVLVG	35.7	2011.14	21	-0.8	1006.57	165.58									20500000	20500000			15	F15:88119	409MAS_E15.raw	1	0	0	0	0	0	0	0	0	0	0	0	0	0	0	1	0	0	0	P62962|PROF1_MOUSE
M(+42.01)VNPTVFF	35.7	995.479	8	1.8	498.748	229.88	45900000	136000000	106000000	29600000	10800000	11000000	41300000	9930000	26100000		31100000	30900000	3	F3:119805	409MAS_E03.raw	20	1	2	2	1	2	1	1	1	2	0	1	1	1	1	0	1	1	1	P17742|PPIA_MOUSE	Acetylation (N-term)	M1:Acetylation (N-term):1000.00
M(+15.99)RYVASYLL	35.69	1130.58	9	-0.8	566.297	108.56	183000000	315000000	264000000	386000000	159000000	284000000	318000000	547000000	298000000	960000000	387000000	519000000	18	F18:56594	409MAS_E18.raw	32	1	3	3	0	2	2	0	2	2	0	4	3	0	4	1	0	2	3	P99027|RLA2_MOUSE	Oxidation (M)	M1:Oxidation (M):1000.00
VVQFNRLPLVVSF	35.67	1516.88	13	-0.8	759.445	177.72					1130000				1870000	1870000			15	F15:94887	409MAS_E15.raw	2	0	0	0	0	0	0	0	1	0	0	0	0	0	0	1	0	0	0	O88653|LTOR3_MOUSE
ARNVNNEVHF	35.64	1198.58	10	-0.4	400.535	43.78	402000	402000	448000		2170000	1250000							8	F8:20192	409MAS_E08.raw	4	0	0	1	0	1	0	0	1	1	0	0	0	0	0	0	0	0	0	Q8BJW6|EIF2A_MOUSE
MNLGGLAVARDDGL	35.63	1400.71	14	0.3	701.362	134.93					19700000	19700000					26700000	26700000	9	F9:71142	409MAS_E09.raw	2	0	0	0	0	0	0	0	0	1	0	0	0	0	0	0	0	0	1	Q9WVA4|TAGL2_MOUSE
SVGIEADDDRL	35.62	1188.56	11	3.2	595.29	85.08					1150000	1150000							9	F9:43588	409MAS_E09.raw	1	0	0	0	0	0	0	0	0	1	0	0	0	0	0	0	0	0	0	P99027|RLA2_MOUSE
LTRSEYDRGVNTFSPEGRLFQ	35.61	2471.22	21	-1.3	618.811	93.15	9910000	10100000			7940000		4090000	4090000	7970000	7970000	6830000	6830000	3	F3:44161	409MAS_E03.raw	6	0	1	1	0	0	0	0	1	0	0	0	1	0	0	1	0	0	1	Q9Z2U1|PSA5_MOUSE
S(+42.01)EKKQPVDLGLLE	35.61	1496.81	13	-0.4	749.411	116.67	25900000	26100000					14400000	14400000	40800000		20800000	14500000	18	F18:60307	409MAS_E18.raw	6	0	1	1	0	0	0	0	0	0	0	0	1	0	1	0	0	1	1	P60897|SEM1_MOUSE	Acetylation (N-term)	S1:Acetylation (N-term):1000.00
DSVNYIKGFRYEL	35.57	1602.8	13	1.2	535.276	120.56	2070000	2070000											3	F3:59286	409MAS_E03.raw	1	0	0	1	0	0	0	0	0	0	0	0	0	0	0	0	0	0	0	Q9D1R2|KTI12_MOUSE
QILSDFPKL	35.57	1059.6	9	1.7	530.806	135.68	1400000	2890000	3830000	6660000	1190000	1190000	0	2820000	2140000	2140000	1510000	4780000	15	F15:71566	409MAS_E15.raw	9	0	1	1	0	1	1	0	0	1	0	0	1	0	0	1	0	1	1	Q99ME9|NOG1_MOUSE
KIGEHTPSALAIM(+15.99)ENA	35.57	1696.85	16	0.2	566.622	66.37					4360000	4360000			41800000	41800000			15	F15:33281	409MAS_E15.raw	2	0	0	0	0	0	0	0	0	1	0	0	0	0	0	1	0	0	0	P05064|ALDOA_MOUSE	Oxidation (M)	M13:Oxidation (M):1000.00
YSRRFFPYYVYN	35.57	1673.8	12	0.9	558.941	111.76	8400000	8400000	4800000		12500000	12500000					4810000	4810000	9	F9:58348	409MAS_E09.raw	4	0	0	1	0	1	0	0	0	1	0	0	0	0	0	0	0	0	1	O09061|PSB1_MOUSE
FYTRAASTARHLYL	35.57	1668.87	14	2	557.3	68.35					5320000	12900000			3560000	3560000			15	F15:34220	409MAS_E15.raw	3	0	0	0	0	0	0	0	1	1	0	0	0	0	0	1	0	0	0	Q9CZX8|RS19_MOUSE
VREIAQDFKTD	35.57	1320.67	11	-0.5	441.229	47.78											1260000	1260000	18	F18:22088	409MAS_E18.raw	1	0	0	0	0	0	0	0	0	0	0	0	0	0	0	0	0	0	1	P02301|H3C_MOUSE:P84244|H33_MOUSE:P68433|H31_MOUSE
MVTEALKPYSKGGPRVW	35.56	1918.01	17	-0.9	480.51	77.88	2050000	2050000			2680000	3360000							3	F3:35636	409MAS_E03.raw	3	0	0	1	0	0	0	0	1	1	0	0	0	0	0	0	0	0	0	P06745|G6PI_MOUSE
AHTEFTPTETDT	35.55	1348.58	12	-0.6	675.296	58.39			1540000	0	1870000	2520000	2500000	2500000	460000	460000			12	F12:27977	409MAS_E12.raw	5	0	0	0	0	1	0	0	1	1	0	0	1	0	0	1	0	0	0	P01887|B2MG_MOUSE
ASGGIGQPLSL	35.54	998.54	11	0.9	500.277	134.69					5120000	2500000			1940000	1940000			8	F8:70801	409MAS_E08.raw	3	0	0	0	0	0	0	0	1	1	0	0	0	0	0	1	0	0	0	P08249|MDHM_MOUSE
KTDLRFQSSAVMALQEASEAY	35.54	2344.14	21	-1.8	782.385	141.64					2130000	2130000	16600000	16600000			30600000	30600000	18	F18:74099	409MAS_E18.raw	3	0	0	0	0	0	0	0	0	1	0	0	1	0	0	0	0	0	1
PLRAQQLAAEL	35.53	1208.69	11	-0.1	605.351	104.25			4270000	3680000	4840000	7700000	8390000	8730000	11500000	11500000	16100000	9590000	15	F15:54091	409MAS_E15.raw	9	0	0	0	0	1	1	0	1	1	0	1	1	0	0	1	0	1	1	P62073|TIM10_MOUSE
M(+42.01)DPLRAQQL	35.5	1112.56	9	0.6	557.29	143.37									29800000				14	F14:74206	409MAS_E14.raw	1	0	0	0	0	0	0	0	0	0	0	0	0	0	1	0	0	0	0	P62073|TIM10_MOUSE	Acetylation (N-term)	M1:Acetylation (N-term):1000.00
VVKDKAGPHKEIYPYVIQ	35.5	2083.15	18	0.3	521.794	55.76	16600000	16600000	14400000	36500000	44200000	44200000					11900000		9	F9:27209	409MAS_E09.raw	5	0	0	1	0	1	1	0	0	1	0	0	0	0	0	0	0	1	0	P12787|COX5A_MOUSE
AWINTPKKQGGLGPMNIPLISD	35.49	2349.25	22	0.3	784.091	143.87	14000000	14000000											3	F3:72167	409MAS_E03.raw	1	0	0	1	0	0	0	0	0	0	0	0	0	0	0	0	0	0	0	P35700|PRDX1_MOUSE
KTVVNKDVF	35.49	1048.59	9	1	350.538	40.76			0	323000									5	F5:17889	409MAS_E05.raw	1	0	0	0	0	0	1	0	0	0	0	0	0	0	0	0	0	0	0
AQNVGTTHDLLD	35.49	1282.62	12	-1.4	642.314	74.51	10000000		9940000	23700000	12500000	12500000	8120000	8120000			6940000	6940000	12	F12:36794	409MAS_E12.raw	6	0	1	0	0	1	1	0	0	1	0	0	1	0	0	0	0	0	1	Q8R016|BLMH_MOUSE
LKKSGKLKVPEWVDT	35.48	1727	15	-1	432.756	64.22							4000000	4000000					12	F12:31075	409MAS_E12.raw	1	0	0	0	0	0	0	0	0	0	0	0	1	0	0	0	0	0	0	Q9CZX8|RS19_MOUSE
ATLVFHNL	35.48	913.502	8	-0.8	457.758	100.51							19200000	29500000	8390000	8390000	29300000	28300000	15	F15:52006	409MAS_E15.raw	5	0	0	0	0	0	0	0	0	0	0	1	1	0	0	1	0	1	1
KVLKQVHPDIGISSKAMGIM(+15.99)N	35.46	2281.23	21	-7.7	571.31	37.05										0			15	F15:16864	409MAS_E15.raw	0	0	0	0	0	0	0	0	0	0	0	0	0	0	0	0	0	0	0		Oxidation (M)	M20:Oxidation (M):12.33
PVVIKNKTWKFVEGLPINDF	35.42	2343.3	20	1	586.833	134.91	26900000	26900000											3	F3:67140	409MAS_E03.raw	1	0	0	1	0	0	0	0	0	0	0	0	0	0	0	0	0	0	0	P14152|MDHC_MOUSE
M(+15.99)(+42.01)DGIVPDIAVGTKRGSDEL	35.39	2030	19	1.3	677.674	137.4			2380000				2050000		114000000	114000000			15	F15:72402	409MAS_E15.raw	4	0	0	0	0	1	0	0	0	0	0	1	0	0	0	2	0	0	0	P17225|PTBP1_MOUSE	Oxidation (M); Acetylation (N-term)	M1:Oxidation (M):1000.00;M1:Acetylation (N-term):1000.00
RSEYDRGVNTFSPEGRL	35.38	1981.96	17	0.6	496.498	71.35					3170000	4070000							8	F8:35581	409MAS_E08.raw	2	0	0	0	0	0	0	0	1	1	0	0	0	0	0	0	0	0	0	Q9Z2U1|PSA5_MOUSE
KADEGISFRG	35.36	1078.54	10	-1.4	360.52	43.26					1270000	3160000							8	F8:19995	409MAS_E08.raw	3	0	0	0	0	0	0	0	1	2	0	0	0	0	0	0	0	0	0	P35700|PRDX1_MOUSE
VAQHDAYKGLLPEELTPLIL	35.35	2219.22	20	0	740.747	173.82	7390000	7390000							18600000	18600000	7220000	7220000	18	F18:91885	409MAS_E18.raw	3	0	0	1	0	0	0	0	0	0	0	0	0	0	0	1	0	0	1	Q99LC5|ETFA_MOUSE
YGINEDVF	35.35	955.429	8	-1	956.435	141	37100000		31400000	120000000			36300000	36300000	43600000	39700000	5640000	39700000	6	F6:74035	409MAS_E06.raw	13	0	2	0	0	2	2	0	0	0	0	0	1	0	2	1	0	1	2	P06151|LDHA_MOUSE
FERLTLKHD	35.35	1157.62	9	0.6	386.881	37.17	595000	595000	2270000	5010000	1350000				1790000	1790000	2600000	2600000	5	F5:15887	409MAS_E05.raw	6	0	0	1	0	1	1	0	1	0	0	0	0	0	0	1	0	0	1	P29391|FRIL1_MOUSE
ASAVRIL	35.34	728.455	7	-0.8	365.234	62	1480000	2310000	4090000	6370000	5720000	6840000	3880000	3880000	3070000	3070000	4080000		3	F3:26723	409MAS_E03.raw	9	0	1	1	0	1	1	0	1	1	0	0	1	0	0	1	0	1	0	P12787|COX5A_MOUSE
M(+15.99)(+42.01)DM(+15.99)SLDDIIKL	35.33	1366.64	11	0	684.325	194.01									12200000	12200000			15	F15:103926	409MAS_E15.raw	1	0	0	0	0	0	0	0	0	0	0	0	0	0	0	1	0	0	0	O08583|THOC4_MOUSE:Q9JJW6|ALRF2_MOUSE	Oxidation (M); Acetylation (N-term)	M1:Oxidation (M):1000.00;M1:Acetylation (N-term):1000.00;M3:Oxidation (M):1000.00
FSSSKADLSGM(+15.99)SGSRDLFISKIVHKSF	35.32	2946.49	27	-2.6	590.304	97.02									15900000	15900000			15	F15:50080	409MAS_E15.raw	1	0	0	0	0	0	0	0	0	0	0	0	0	0	0	1	0	0	0	Q9D154|ILEUA_MOUSE	Oxidation (M)	M11:Oxidation (M):1000.00
S(+42.01)AHLQWM	35.3	913.412	7	-0.6	457.713	139.63	108000000	136000000	65400000	122000000	139000000	137000000	45800000	62100000	228000000		117000000	70900000	3	F3:70096	409MAS_E03.raw	33	2	2	2	3	2	2	2	2	2	1	1	2	2	2	0	2	2	2	P41105|RL28_MOUSE	Acetylation (N-term)	S1:Acetylation (N-term):1000.00
GVEEEEEDGEMRE	35.29	1536.59	13	-0.9	769.301	50.73					1890000	1360000							8	F8:24151	409MAS_E08.raw	2	0	0	0	0	0	0	0	1	1	0	0	0	0	0	0	0	0	0	P62307|RUXF_MOUSE
VSKGTLVQTKGTGASGSFK	35.29	1852.01	19	-0.3	464.009	32.85									2090000				14	F14:12947	409MAS_E14.raw	1	0	0	0	0	0	0	0	0	0	0	0	0	0	1	0	0	0	0	P43274|H14_MOUSE
GGIQNVGHI	35.28	893.472	9	-1.1	447.743	56.04	9600000	28200000	47000000	86700000	23500000	36200000	26300000	45700000	22200000	13300000	26900000	40100000	18	F18:26950	409MAS_E18.raw	12	0	1	1	0	1	1	0	1	1	0	1	1	0	1	1	0	1	1
APTRKFFVGGNWK	35.27	1506.81	13	-0.8	377.709	63.04						0							9	F9:31311	409MAS_E09.raw	0	0	0	0	0	0	0	0	0	0	0	0	0	0	0	0	0	0	0	P17751|TPIS_MOUSE
RASPQQRQILEENYGQKDPEKVARVKALYEAL	35.26	3726.98	32	1.7	622.172	88.3	46400000	46400000	11800000	11800000							4680000	4680000	6	F6:44653	409MAS_E06.raw	3	0	0	1	0	0	1	0	0	0	0	0	0	0	0	0	0	0	1	Q920E5|FPPS_MOUSE
VIILNHPGQISAGYAPVLDC	35.26	2079.08	20	-1.5	694.034	158.89	42500000	42500000			8080000	8080000							9	F9:84407	409MAS_E09.raw	3	0	0	2	0	0	0	0	0	1	0	0	0	0	0	0	0	0	0	P10126|EF1A1_MOUSE
A(+42.01)ATTGSGVKVPRNFRLLEE	35.25	2086.12	19	-0.6	696.379	108.41	26100000	26100000	44700000	33500000	7410000	7410000	32800000	28600000	14100000	14100000	32000000	32000000	5	F5:55314	409MAS_E05.raw	8	0	0	1	0	1	1	0	0	1	0	1	1	0	0	1	0	0	1	Q9CZY3|UB2V1_MOUSE	Acetylation (N-term)	A1:Acetylation (N-term):1000.00
A(+42.01)GRKLALKTIDWVSF	35.25	1745.98	15	0.5	583.002	145.63											7180000	7180000	18	F18:76342	409MAS_E18.raw	1	0	0	0	0	0	0	0	0	0	0	0	0	0	0	0	0	0	1	Q9DCX2|ATP5H_MOUSE	Acetylation (N-term)	A1:Acetylation (N-term):1000.00
ASLVNADKL	35.24	929.518	9	1	465.767	76.43	910000	910000	1580000	5340000			2860000	2860000					12	F12:37918	409MAS_E12.raw	4	0	0	1	0	1	1	0	0	0	0	0	1	0	0	0	0	0	0	P59016|VP33B_MOUSE
RIEEELGSKAKFAGRSFR	35.24	2080.12	18	2.6	417.032	55.05					3760000	3760000							9	F9:26793	409MAS_E09.raw	1	0	0	0	0	0	0	0	0	1	0	0	0	0	0	0	0	0	0	P17182|ENOA_MOUSE
VAYWRQAGLS	35.22	1149.59	10	0.8	575.804	83.4			20300000		16400000		20300000		19600000		26900000		5	F5:41528	409MAS_E05.raw	5	0	0	0	0	1	0	0	1	0	0	1	0	0	1	0	0	1	0	P56382|ATP5E_MOUSE
LAEAGVQL	35.22	799.444	8	0.9	800.452	105.71			3840000	3840000	8510000	8510000			2370000	4190000	2530000	2530000	15	F15:54927	409MAS_E15.raw	6	0	0	0	0	0	1	0	0	1	0	0	0	0	1	2	0	0	1	Q61753|SERA_MOUSE
TQSVKNNTQVL	35.21	1230.66	11	0.9	616.336	40.59					17900000	25100000	5490000	5490000	23600000	9150000			15	F15:18755	409MAS_E15.raw	5	0	0	0	0	0	0	0	1	1	0	0	1	0	1	1	0	0	0	P62317|SMD2_MOUSE
SLVYPFPGPIPNSLPQ	35.21	1724.91	16	-2.1	863.462	195									7450000	7450000	1850000	1850000	15	F15:104427	409MAS_E15.raw	2	0	0	0	0	0	0	0	0	0	0	0	0	0	0	1	0	0	1
YVVESTG	35.2	753.355	7	0.1	754.362	53.53			5190000	0	26800000	26500000	3020000	3020000	10100000	13400000			8	F8:25831	409MAS_E08.raw	6	0	0	0	0	1	0	0	1	1	0	0	1	0	1	1	0	0	0	P16858|G3P_MOUSE
KGNYSERVGAGAPVYLAA	35.2	1821.94	18	-1.2	608.319	75.09	1170000	1170000			91800000	91800000			31000000	31000000	7710000	6760000	18	F18:37219	409MAS_E18.raw	5	0	0	1	0	0	0	0	0	1	0	0	0	0	0	1	0	1	1	C0HKE7|H2A1N_MOUSE:C0HKE5|H2A1G_MOUSE:C0HKE9|H2A1P_MOUSE:C0HKE6|H2A1I_MOUSE:C0HKE8|H2A1O_MOUSE:Q8BFU2|H2A3_MOUSE:Q8CGP7|H2A1K_MOUSE:Q8CGP5|H2A1F_MOUSE
PMFIVNTNVPRASVPEGFL	35.18	2087.09	19	1.1	696.704	171.13											5850000	5850000	18	F18:90511	409MAS_E18.raw	1	0	0	0	0	0	0	0	0	0	0	0	0	0	0	0	0	0	1	P34884|MIF_MOUSE
AANVGWNGSTFA	35.16	1193.55	12	0	597.78	120.21	30000000	36000000	36700000	36700000	12600000	17900000	15300000	15300000	23800000		16600000	16000000	17	F17:61581	409MAS_E17.raw	12	0	1	2	1	0	1	0	2	1	0	0	1	0	1	0	0	1	1	P34884|MIF_MOUSE
AVFRPEVPLRRGQPLLV	35.16	1946.16	17	0	487.547	107.79					922000	2010000							9	F9:56153	409MAS_E09.raw	2	0	0	0	0	0	0	0	1	1	0	0	0	0	0	0	0	0	0	Q61753|SERA_MOUSE
A(+42.01)EDIKTKIK	35.14	1086.63	9	-1.7	363.216	45.84					2430000	1970000			973000	973000			9	F9:21740	409MAS_E09.raw	3	0	0	0	0	0	0	0	1	1	0	0	0	0	0	1	0	0	0	P56391|CX6B1_MOUSE	Acetylation (N-term)	A1:Acetylation (N-term):1000.00
AGDTLPIE	35.13	814.407	8	-0.8	815.414	100.64	19700000	17000000	0	0	25500000	50400000	6330000	12900000	42500000	16000000	11400000	14800000	15	F15:52094	409MAS_E15.raw	10	0	1	1	0	0	0	0	1	1	0	1	1	0	1	1	0	1	1	Q9CRB2|NHP2_MOUSE
A(+42.01)AAAELRL	35.13	855.481	8	2.5	428.749	138.48	8300000	9840000	7200000	8650000	34000000	17800000	16200000	9760000	80800000	31500000	34800000	16800000	15	F15:73064	409MAS_E15.raw	21	1	1	1	0	1	1	1	1	1	0	2	2	1	2	2	0	2	2	Q9D1M4|MCA3_MOUSE	Acetylation (N-term)	A1:Acetylation (N-term):1000.00
NFILKHTGPGILSM(+15.99)ANAGPNTNGSQF	35.1	2701.33	26	0.4	901.45	116.22	69700000	69700000							101000000	101000000			15	F15:60880	409MAS_E15.raw	2	0	0	1	0	0	0	0	0	0	0	0	0	0	0	1	0	0	0	P17742|PPIA_MOUSE	Oxidation (M)	M14:Oxidation (M):1000.00
NFLLKHTGPGILSM(+15.99)ANAGPNTNGSQF	35.1	2701.33	26	0.4	901.45	116.22	69700000	69700000							101000000	101000000			15	F15:60880	409MAS_E15.raw	2	0	0	1	0	0	0	0	0	0	0	0	0	0	0	1	0	0	0		Oxidation (M)	M14:Oxidation (M):1000.00
TRDFKPGDLIFA	35.08	1378.72	12	0.1	460.582	114.59	1970000	1970000											3	F3:55914	409MAS_E03.raw	1	0	0	1	0	0	0	0	0	0	0	0	0	0	0	0	0	0	0	Q99JF8|PSIP1_MOUSE
PFLDIQKKLGISLDRHFM(+15.99)FL	35.07	2433.32	20	0.2	609.338	160.27									48700000	48700000	8290000	8290000	15	F15:85050	409MAS_E15.raw	2	0	0	0	0	0	0	0	0	0	0	0	0	0	0	1	0	0	1	Q99LY9|NDUS5_MOUSE	Oxidation (M)	M18:Oxidation (M):1000.00
VTRTQGTKIASDGLKGRVFEVSL	35.06	2461.37	23	-0.3	616.348	86.67	39500000	58700000	6390000	25500000	46100000	42500000	33900000	33900000	89600000	89600000	15400000	15400000	6	F6:43742	409MAS_E06.raw	14	0	2	1	0	1	2	0	2	1	0	0	2	0	0	2	0	0	1	P97351|RS3A_MOUSE
A(+42.01)AQIPESDQIKQFKEF	35.05	1919.96	16	-0.3	640.995	139.65					4860000		696000		2840000	2840000			8	F8:73421	409MAS_E08.raw	3	0	0	0	0	0	0	0	1	0	0	1	0	0	0	1	0	0	0	Q9WV98|TIM9_MOUSE	Acetylation (N-term)	A1:Acetylation (N-term):1000.00
ISQAFKTPEVIRL	35.04	1500.87	13	-0.7	501.296	107.39					5210000	5210000			3700000	3700000			15	F15:55850	409MAS_E15.raw	2	0	0	0	0	0	0	0	0	1	0	0	0	0	0	1	0	0	0	Q8K3C3|LZIC_MOUSE
M(+42.01)DGIVPDIAVGTKRGSDEL	35.02	2014	19	0	672.342	167.42	113000000	113000000	55900000		13600000	10800000	28300000	33700000	45300000		30700000	29300000	12	F12:88202	409MAS_E12.raw	15	0	0	2	0	2	0	0	1	1	0	2	2	0	2	0	0	2	1	P17225|PTBP1_MOUSE	Acetylation (N-term)	M1:Acetylation (N-term):1000.00
TGISSKAMGIMNSF	35.02	1442.69	14	1.8	722.354	136.86					4410000	4410000	454000	454000			6670000	6670000	12	F12:71392	409MAS_E12.raw	3	0	0	0	0	0	0	0	0	1	0	0	1	0	0	0	0	0	1
YVTIIDAPGHRDFIKNM	35.01	1989.01	17	-2.2	498.26	105.08	1080000	1080000			4880000	4880000							9	F9:54655	409MAS_E09.raw	2	0	0	1	0	0	0	0	0	1	0	0	0	0	0	0	0	0	0	P10126|EF1A1_MOUSE
FTSKGLFRAAVPSGASTGIYE	34.99	2158.11	21	-0.4	720.375	106.51	214000000	214000000											3	F3:51682	409MAS_E03.raw	2	0	0	2	0	0	0	0	0	0	0	0	0	0	0	0	0	0	0
AVEKRITSPLM(+15.99)EPSSIEKIVE	34.97	2371.27	21	1.2	593.825	98.07									4850000	4850000			15	F15:50741	409MAS_E15.raw	1	0	0	0	0	0	0	0	0	0	0	0	0	0	0	1	0	0	0	Q9Z2U1|PSA5_MOUSE	Oxidation (M)	M11:Oxidation (M):1000.00
FEISKKEM(+15.99)QPTHPIRLGLALNF	34.93	2584.38	22	0.3	517.884	112.28									22900000	22900000			15	F15:58512	409MAS_E15.raw	1	0	0	0	0	0	0	0	0	0	0	0	0	0	0	1	0	0	0	P63101|1433Z_MOUSE	Oxidation (M)	M8:Oxidation (M):1000.00
FVAPFPEVFGK	34.93	1236.65	11	-0.9	619.334	153.18			11100000	11100000			13400000	13400000	11200000	11200000			15	F15:81170	409MAS_E15.raw	3	0	0	0	0	0	1	0	0	0	0	0	1	0	0	1	0	0	0
IIANPVNSTIPITAEVFKKHGVYNPNKIF	34.91	3223.78	29	1.3	645.763	138.7	16500000	16500000			30900000	30900000			117000000	117000000	36000000	36000000	15	F15:73127	409MAS_E15.raw	5	0	0	1	0	0	0	0	0	1	0	0	0	0	0	2	0	0	1	P08249|MDHM_MOUSE
VDAM(+15.99)NGKEGVVE	34.9	1262.58	12	0.9	632.298	35.62									7080000	7080000			15	F15:16047	409MAS_E15.raw	1	0	0	0	0	0	0	0	0	0	0	0	0	0	0	1	0	0	0	P08249|MDHM_MOUSE	Oxidation (M)	M4:Oxidation (M):1000.00
PILNIHDLTQIHSDM(+15.99)NLPVPDPIL	34.89	2720.42	24	0.2	907.814	179.76									9590000	9590000			15	F15:95984	409MAS_E15.raw	1	0	0	0	0	0	0	0	0	0	0	0	0	0	0	1	0	0	0	P61290|PSME3_MOUSE	Oxidation (M)	M15:Oxidation (M):1000.00
AKWNTEDKVSHVSTGGGASLEL	34.89	2285.13	22	0.6	572.29	84.99	30800000	45100000	37100000	37100000	42000000		19200000	19200000					12	F12:42635	409MAS_E12.raw	5	0	1	1	0	0	1	0	1	0	0	0	1	0	0	0	0	0	0	P09411|PGK1_MOUSE
ARQKLDPKIAVAAQN	34.89	1621.93	15	1.2	541.65	38.19	3680000	3680000	2470000	2090000	5980000	5980000			3690000	3690000			6	F6:16783	409MAS_E06.raw	7	0	0	2	0	2	1	0	0	1	0	0	0	0	0	1	0	0	0	P17751|TPIS_MOUSE
SAIMNPASKVI	34.88	1129.62	11	0.1	565.816	89.01			5920000	5920000			4620000	4620000					6	F6:45106	409MAS_E06.raw	2	0	0	0	0	0	1	0	0	0	0	0	1	0	0	0	0	0	0	Q68FD5|CLH1_MOUSE
NVVKNISYKYREDLL	34.86	1853	15	-1.3	464.258	88.57					2870000	2670000							9	F9:45522	409MAS_E09.raw	2	0	0	0	0	0	0	0	1	1	0	0	0	0	0	0	0	0	0	P28076|PSB9_MOUSE:O35522|PSB9_MUSMB
EKLGGSAVISLEGKPL	34.81	1596.91	16	1.7	533.311	103.69	2450000		2620000		2450000								8	F8:53458	409MAS_E08.raw	3	0	1	0	0	1	0	0	1	0	0	0	0	0	0	0	0	0	0	P18760|COF1_MOUSE
TGVVNAQAL	34.79	871.476	9	1	436.746	86.06			0	1640000			924000	1650000	894000		1000000	599000	18	F18:43384	409MAS_E18.raw	6	0	0	0	0	0	1	0	0	0	0	1	1	0	1	0	0	1	1	Q61753|SERA_MOUSE
STPLLLGKKGLEKNLGIGKITPFEEKM	34.78	2940.67	27	-1.3	491.119	117.09					7740000	7740000							9	F9:61309	409MAS_E09.raw	1	0	0	0	0	0	0	0	0	1	0	0	0	0	0	0	0	0	0	P08249|MDHM_MOUSE
MLKQTGRPEMVVGWYHSHPGFG	34.78	2513.21	22	1.2	503.65	93.6					6610000	6610000							9	F9:48285	409MAS_E09.raw	1	0	0	0	0	0	0	0	0	1	0	0	0	0	0	0	0	0	0	O35593|PSDE_MOUSE
VIAQGVGKLASVPAGGAVAVSAAPGSAAPAAGSAPAAAEEKKDEKKEESEESDDDMGFGLFD	34.77	5956.88	62	1	993.822	134.93							46100000	46100000			75700000	75700000	12	F12:70271	409MAS_E12.raw	2	0	0	0	0	0	0	0	0	0	0	0	1	0	0	0	0	0	1	P99027|RLA2_MOUSE
DRLHISPDRVYINY	34.77	1759.9	14	0.7	587.641	95.81			11400000	11400000					9930000	9930000	4040000	4040000	15	F15:49414	409MAS_E15.raw	3	0	0	0	0	0	1	0	0	0	0	0	0	0	0	1	0	0	1	P34884|MIF_MOUSE
M(+42.01)DKNELVQKAKLAEQAERYDDM	34.74	2666.27	22	0.6	667.575	109.31	16900000	16900000	11600000	11600000									3	F3:53038	409MAS_E03.raw	2	0	0	1	0	0	1	0	0	0	0	0	0	0	0	0	0	0	0	P63101|1433Z_MOUSE	Acetylation (N-term)	M1:Acetylation (N-term):1000.00
RAQPSDPGMLPTMIGL	34.73	1682.85	16	-0.7	842.431	161.13					23300000						5340000		8	F8:85253	409MAS_E08.raw	2	0	0	0	0	0	0	0	1	0	0	0	0	0	0	0	0	1	0	Q61753|SERA_MOUSE
VTRTQGTKIASDGLKGRVFEVSLADLQND	34.73	3117.64	29	0.9	624.536	109.94									3090000	3090000			15	F15:57287	409MAS_E15.raw	1	0	0	0	0	0	0	0	0	0	0	0	0	0	0	1	0	0	0	P97351|RS3A_MOUSE
QEVDEPPQHALR	34.72	1417.69	12	2	473.573	38.88					1580000	257000							8	F8:17521	409MAS_E08.raw	2	0	0	0	0	0	0	0	1	1	0	0	0	0	0	0	0	0	0	P70296|PEBP1_MOUSE
VRDMRQTVAVGVIKAVDKKAAGAGKVTKSAQKAQKAK	34.7	3836.23	37	1.7	549.04	53.92	31900000	31900000			29200000	29200000							9	F9:26131	409MAS_E09.raw	2	0	0	1	0	0	0	0	0	1	0	0	0	0	0	0	0	0	0	P10126|EF1A1_MOUSE
NSIRNLD	34.69	830.425	7	-1.6	416.219	37.3			3680000	3680000	2260000	2260000							6	F6:16299	409MAS_E06.raw	2	0	0	0	0	0	1	0	0	1	0	0	0	0	0	0	0	0	0	P28658|ATX10_MOUSE
YHIQQNEALAAKAGLLGQPR	34.68	2177.17	20	-2.4	545.299	78.44			11600000	11600000									6	F6:39220	409MAS_E06.raw	1	0	0	0	0	0	1	0	0	0	0	0	0	0	0	0	0	0	0	Q9WV98|TIM9_MOUSE
IIDAPGHRDFIKN	34.67	1494.79	13	1.8	374.707	51.77	866000	866000			3580000	3720000							9	F9:25030	409MAS_E09.raw	3	0	0	1	0	0	0	0	1	1	0	0	0	0	0	0	0	0	0	P10126|EF1A1_MOUSE:P62631|EF1A2_MOUSE
LVKYMHSGPVVAM	34.66	1430.74	13	-0.4	477.921	80.89	23600000	40000000	21000000	42800000	45800000	45800000					8880000	12100000	9	F9:41189	409MAS_E09.raw	7	0	1	1	0	1	1	0	0	1	0	0	0	0	0	0	0	1	1	P15532|NDKA_MOUSE
PSGASTGIYEALEL	34.63	1406.69	14	56	704.393	142.66					0								8	F8:75127	409MAS_E08.raw	0	0	0	0	0	0	0	0	0	0	0	0	0	0	0	0	0	0	0	P17182|ENOA_MOUSE
INFDFPKL	34.63	992.533	8	1.4	497.274	150.74	3820000	10600000	16100000	46200000	7440000	7440000	11400000	11400000	14300000	14300000	21400000	21400000	6	F6:79433	409MAS_E06.raw	8	0	1	1	0	1	1	0	0	1	0	0	1	0	0	1	0	0	1
S(+42.01)RGSSAGFDRHITIFSPEGRL	34.62	2331.17	21	0.5	583.801	108.14	16200000	24900000	7140000	8260000	23100000	29600000			20200000	20200000	6320000	6320000	8	F8:55921	409MAS_E08.raw	8	0	1	1	0	1	1	0	1	1	0	0	0	0	0	1	0	0	1		Acetylation (N-term)	S1:Acetylation (N-term):1000.00
LDPTSVTLKPM(+15.99)EIRT	34.61	1715.91	15	-0.7	572.978	91.23									3630000	3630000			15	F15:46936	409MAS_E15.raw	1	0	0	0	0	0	0	0	0	0	0	0	0	0	0	1	0	0	0	O09159|MA2B1_MOUSE	Oxidation (M)	M11:Oxidation (M):1000.00
A(+42.01)WKSGGASHSELIHNLRKNGIIKTDKVF	34.6	3147.69	28	-0.3	525.623	91.31											8860000	8860000	18	F18:46323	409MAS_E18.raw	1	0	0	0	0	0	0	0	0	0	0	0	0	0	0	0	0	0	1	P23506|PIMT_MOUSE	Acetylation (N-term)	A1:Acetylation (N-term):1000.00
S(+42.01)DAAVDTSSEITTKDLKEKKEVVEEAENGRDAPANGNAQNEENGEQEADNEVD	34.58	5730.56	53	-0.8	1147.12	92.32											120000000	120000000	18	F18:46895	409MAS_E18.raw	1	0	0	0	0	0	0	0	0	0	0	0	0	0	0	0	0	0	1	P26350|PTMA_MOUSE	Acetylation (N-term)	S1:Acetylation (N-term):1000.00
PM(+15.99)FIVNTNVPRASVPEGFLS	34.58	2190.11	20	-0.9	731.045	153.68									44400000	44400000			15	F15:81431	409MAS_E15.raw	2	0	0	0	0	0	0	0	0	0	0	0	0	0	0	2	0	0	0	P34884|MIF_MOUSE	Oxidation (M)	M2:Oxidation (M):1000.00
SRGPGTSFEFAL	34.58	1267.62	12	0.7	634.817	129.65					12800000				16200000	16200000			15	F15:68196	409MAS_E15.raw	2	0	0	0	0	0	0	0	1	0	0	0	0	0	0	1	0	0	0	Q99LX0|PARK7_MOUSE
A(+42.01)LHVPKAPGFAQMLKDGAKHFSGLEEA	34.58	2890.48	27	0.5	579.104	137.54	95700000	95700000											3	F3:68897	409MAS_E03.raw	2	0	0	2	0	0	0	0	0	0	0	0	0	0	0	0	0	0	0	P42932|TCPQ_MOUSE	Acetylation (N-term)	A1:Acetylation (N-term):1000.00
NAANVPAGTEVVCAPPTAY	34.57	1843.88	19	-1.8	922.944	130.5	6730000	6730000			3680000		2430000	2430000					3	F3:64754	409MAS_E03.raw	3	0	0	1	0	0	0	0	1	0	0	0	1	0	0	0	0	0	0	P17751|TPIS_MOUSE
TDTGDKVRGRHLVL	34.56	1565.86	14	-0.6	392.473	36.03	837000	837000	849000	2060000					1340000	1340000			15	F15:16272	409MAS_E15.raw	4	0	0	1	0	1	1	0	0	0	0	0	0	0	0	1	0	0	0	O09159|MA2B1_MOUSE
TIKPDVNKSKEYFSKQK	34.56	2039.11	17	-0.9	408.828	37.58					2750000	2750000							9	F9:17151	409MAS_E09.raw	1	0	0	0	0	0	0	0	0	1	0	0	0	0	0	0	0	0	0	P35700|PRDX1_MOUSE
GKVEIVAINDPFIDL	34.55	1641.9	15	-0.2	821.956	183.43					5880000	5880000							9	F9:98009	409MAS_E09.raw	1	0	0	0	0	0	0	0	0	1	0	0	0	0	0	0	0	0	0	P16858|G3P_MOUSE
ASVPAGGAVAVSAAPGSAAPAAGSAPAAAEEKKDEKKEESEESDDDMGFGLFD	34.55	5091.34	53	0.9	1019.28	118.67	79000000	79000000					529000000	529000000			104000000	840000000	18	F18:61434	409MAS_E18.raw	5	0	0	1	0	0	0	0	0	0	0	0	1	0	0	0	0	1	2	P99027|RLA2_MOUSE
A(+42.01)AGVAGWGVEAE	34.54	1157.54	12	0	579.775	200.05	2450000	2450000	1190000	1810000	1820000	2490000			1190000			0	6	F6:106475	409MAS_E06.raw	9	1	0	1	1	1	1	1	1	1	0	0	0	0	1	0	0	0	0	O54984|ASNA_MOUSE	Acetylation (N-term)	A1:Acetylation (N-term):1000.00
IAVHVVPDQLMT	34.53	1321.71	12	1.3	661.861	124.89	6820000	6820000			6970000	7440000	2370000	2370000	4740000		2880000	2060000	9	F9:65597	409MAS_E09.raw	7	0	0	1	0	0	0	0	1	1	0	0	1	0	1	0	0	1	1	P34884|MIF_MOUSE
FSWYHDYGHL	34.52	1323.57	10	0	442.196	107.33					2100000	3640000	4160000	4160000			2300000	2300000	18	F18:55170	409MAS_E18.raw	4	0	0	0	0	0	0	0	1	1	0	0	1	0	0	0	0	0	1	P12265|BGLR_MOUSE
AELRHVMTNLG	34.5	1239.64	11	-0.3	414.22	62.48					525000								8	F8:30724	409MAS_E08.raw	1	0	0	0	0	0	0	0	1	0	0	0	0	0	0	0	0	0	0
SAALASGQLGPLM(+15.99)	34.46	1230.63	13	-0.2	616.321	121.96									2460000	2460000			15	F15:63919	409MAS_E15.raw	1	0	0	0	0	0	0	0	0	0	0	0	0	0	0	1	0	0	0		Oxidation (M)	M13:Oxidation (M):1000.00
PGGLLLGDEAPNFEANTTIGRIRFHDFLG	34.46	3126.59	29	0.5	782.655	162.86	68900000	68900000							46300000	46300000			3	F3:82562	409MAS_E03.raw	2	0	0	1	0	0	0	0	0	0	0	0	0	0	0	1	0	0	0	O08709|PRDX6_MOUSE
LSKGLIKL	34.44	870.59	8	-0.9	436.302	62.76	4820000	6930000	4000000	4000000	26100000	26100000	3490000	3490000	9640000	9640000			15	F15:31074	409MAS_E15.raw	6	0	1	1	0	0	1	0	0	1	0	0	1	0	0	1	0	0	0	P62852|RS25_MOUSE
AEAAAAPAPAAGPGQMSFTFASPTQVFF	34.43	2739.3	28	-0.7	914.107	219.33			2790000		1760000	1760000					8000000	8000000	18	F18:117042	409MAS_E18.raw	3	0	0	0	0	1	0	0	0	1	0	0	0	0	0	0	0	0	1	Q9D3D9|ATPD_MOUSE
LRASEEHLKQHYIDLKDRPFFPGLVKY	34.42	3298.76	27	2.2	550.802	102.88					2610000	2610000							9	F9:53523	409MAS_E09.raw	1	0	0	0	0	0	0	0	0	1	0	0	0	0	0	0	0	0	0	Q01768|NDKB_MOUSE
KVQGEAVSNIQE	34.41	1300.66	12	0.4	651.339	41.75					9300000	9300000			14400000	2420000			14	F14:17939	409MAS_E14.raw	3	0	0	0	0	0	0	0	0	1	0	0	0	0	1	1	0	0	0	P70670|NACAM_MOUSE
TGISSKAMGIMNS	34.4	1295.62	13	0	648.818	89.12					3610000	3610000					3060000	3060000	9	F9:45809	409MAS_E09.raw	2	0	0	0	0	0	0	0	0	1	0	0	0	0	0	0	0	0	1
VLEYLTAE	34.35	936.48	8	-0.7	937.487	124.71			4090000	4090000			6590000	12600000	12300000	4970000	16300000	16300000	18	F18:64715	409MAS_E18.raw	6	0	0	0	0	0	1	0	0	0	0	1	1	0	1	1	0	0	1	C0HKE7|H2A1N_MOUSE:C0HKE5|H2A1G_MOUSE:C0HKE9|H2A1P_MOUSE:C0HKE6|H2A1I_MOUSE:C0HKE8|H2A1O_MOUSE:Q8BFU2|H2A3_MOUSE:Q8CGP7|H2A1K_MOUSE:Q8CGP5|H2A1F_MOUSE:Q6GSS7|H2A2A_MOUSE:P27661|H2AX_MOUSE:Q64522|H2A2B_MOUSE
IDTLGGHEDTNRDD	34.34	1556.67	14	2.5	519.899	35.94											1350000	1350000	18	F18:15539	409MAS_E18.raw	1	0	0	0	0	0	0	0	0	0	0	0	0	0	0	0	0	0	1	P51125|ICAL_MOUSE
FKAFDKHMNL	34.33	1249.63	10	-0.6	417.55	66.72					7680000	7680000							9	F9:33306	409MAS_E09.raw	1	0	0	0	0	0	0	0	0	1	0	0	0	0	0	0	0	0	0	P63163|RSMN_MOUSE:P27048|RSMB_MOUSE
KTDLRFQSSAVMAL	34.31	1565.82	14	0.4	522.949	113.1					7820000	7820000	6360000	15700000			20200000	1500000	12	F12:58138	409MAS_E12.raw	6	0	0	0	0	0	0	0	0	1	0	2	1	0	0	0	0	1	1	P68433|H31_MOUSE
NGKKIPKVEMSDMSFSKDWSF	34.28	2460.18	21	0.3	616.053	114.54					11400000	11400000							9	F9:59954	409MAS_E09.raw	1	0	0	0	0	0	0	0	0	1	0	0	0	0	0	0	0	0	0	P01887|B2MG_MOUSE
FSSSKADLSGMSGSRDL	34.28	1743.81	17	0.9	582.278	75.5	8750000	8750000			19400000		6450000	6450000					12	F12:37465	409MAS_E12.raw	3	0	0	1	0	0	0	0	1	0	0	0	1	0	0	0	0	0	0	Q9D154|ILEUA_MOUSE
VSLLKKNWQNVRAL	34.25	1667.98	14	-0.7	418.003	76.23	1070000	2380000	4040000	4040000	5300000	5300000		0					3	F3:34682	409MAS_E03.raw	5	0	1	1	0	0	2	0	0	1	0	0	0	0	0	0	0	0	0	P53026|RL10A_MOUSE
A(+42.01)ADISQWAGPL	34.25	1169.57	11	-0.5	585.793	226.58	583000	2310000											3	F3:117941	409MAS_E03.raw	4	1	1	2	0	0	0	0	0	0	0	0	0	0	0	0	0	0	0	P70296|PEBP1_MOUSE	Acetylation (N-term)	A1:Acetylation (N-term):1000.00
RTKSTGGAPTFNVTVTM(+15.99)	34.25	1782.89	17	-0.3	595.305	64.72					18000000	18000000			66300000	66300000			15	F15:32168	409MAS_E15.raw	3	0	0	0	0	0	0	0	0	2	0	0	0	0	0	1	0	0	0	P62962|PROF1_MOUSE	Oxidation (M)	M17:Oxidation (M):1000.00
YDEEGAKIVK	34.25	1150.59	10	-1.8	384.536	37.21					951000								8	F8:16672	409MAS_E08.raw	1	0	0	0	0	0	0	0	1	0	0	0	0	0	0	0	0	0	0	P09411|PGK1_MOUSE
YLTAEVL	34.24	807.438	7	-0.6	404.726	136.48	1850000	2310000	2940000	10600000	2460000	5040000	9210000	9210000	2140000	2140000	2180000	7810000	12	F12:71118	409MAS_E12.raw	13	0	1	1	0	1	1	0	1	2	0	0	2	0	0	1	0	1	2
SDYPPLG	34.24	747.344	7	-0.5	748.351	90.48	11200000			0	0	0			10900000	0			14	F14:44828	409MAS_E14.raw	2	0	1	0	0	0	0	0	0	0	0	0	0	0	1	0	0	0	0	P10126|EF1A1_MOUSE
VVIPKSVTPVRIAENLKVF	34.23	2108.27	19	1.3	528.076	127.29	17900000	17900000			4420000	4420000			2750000	2750000			3	F3:62932	409MAS_E03.raw	4	0	0	2	0	0	0	0	0	1	0	0	0	0	0	1	0	0	0	P45376|ALDR_MOUSE
VHLMPALVQRRIADYEAASAAPGIPAEQTRDSPSGS	34.21	3760.9	36	1.8	753.188	112.21	9250000	9250000			5950000	13200000							3	F3:54611	409MAS_E03.raw	3	0	0	1	0	0	0	0	1	1	0	0	0	0	0	0	0	0	0	Q9WV96|T10B_MOUSE
S(+42.01)ETAPAAPAAPAPAEKTPVKKKARKAAGGAKRKTSGPPVSEL	34.17	4163.32	42	-0.8	694.893	44.8					67500000	142000000	27100000	27100000	52600000	52600000	54800000	54800000	8	F8:20925	409MAS_E08.raw	5	0	0	0	0	0	0	0	1	1	0	0	1	0	0	1	0	0	1	P43274|H14_MOUSE	Acetylation (N-term)	S1:Acetylation (N-term):1000.00
KTDLRFQSAAIGALQEASEAY	34.15	2268.14	21	0	757.053	141.77										0	12000000	12000000	18	F18:74170	409MAS_E18.raw	1	0	0	0	0	0	0	0	0	0	0	0	0	0	0	0	0	0	1	P02301|H3C_MOUSE:P84244|H33_MOUSE
AMGVNLTSM	34.15	922.425	9	-1.2	462.219	131.94	2330000	17300000	67400000	67400000	17000000	32000000	14400000	50700000	57000000		33800000	5930000	11	F11:68365	409MAS_E11.raw	18	0	1	2	0	0	2	0	2	2	0	3	2	0	2	0	0	1	1	P17918|PCNA_MOUSE
S(+42.01)VVGIDLGFQS	34.14	1162.59	11	-1.6	1163.59	226.83	792000	2110000	898000	898000									3	F3:118071	409MAS_E03.raw	3	0	1	1	0	0	1	0	0	0	0	0	0	0	0	0	0	0	0	Q61316|HSP74_MOUSE	Acetylation (N-term)	S1:Acetylation (N-term):1000.00
RLQSEPESIRKWREEQTERL	34.12	2569.34	20	0.6	514.875	59.45					16700000	16700000	5310000	5310000			10400000	10400000	18	F18:28581	409MAS_E18.raw	3	0	0	0	0	0	0	0	0	1	0	0	1	0	0	0	0	0	1	O08585|CLCA_MOUSE
IELPIDPKLNKRRGFVF	34.11	2041.18	17	-0.1	409.244	108.26	74600000	196000000	40500000	124000000	80300000	72900000	5170000	17800000	294000000	294000000	54900000	54900000	3	F3:52738	409MAS_E03.raw	15	0	2	2	0	1	2	0	1	1	0	1	1	0	0	3	0	0	1	Q99020|ROAA_MOUSE
DSNRDNEVDF	34.07	1209.49	10	0.3	605.752	69.84	20000000	20000000	17500000	17500000	61900000	80500000	33800000	33800000	53000000		27400000	27400000	14	F14:33690	409MAS_E14.raw	9	0	0	1	0	0	1	1	1	1	0	0	1	1	1	0	0	0	1	P07091|S10A4_MOUSE
IYNEALK	34.04	849.46	7	-2.3	425.736	46.08	11600000	11600000	43300000	98300000	88100000	127000000	57800000	156000000	106000000	91300000	75100000	96100000	9	F9:22133	409MAS_E09.raw	14	0	0	1	0	1	1	0	1	2	0	1	2	0	1	2	0	1	1	P14069|S10A6_MOUSE
VTRTQGTKIASDGLKGRVFEVS	34.03	2348.28	22	0.2	470.664	58.23	5000000	5000000			7560000	7560000			4380000	4380000	3190000	3190000	3	F3:24725	409MAS_E03.raw	4	0	0	1	0	0	0	0	0	1	0	0	0	0	0	1	0	0	1	P97351|RS3A_MOUSE
A(+42.01)DKPDM(+15.99)GEIASFDKAKLKKTETQEKNTLPTKETIEQEKRSE	34.02	4749.4	41	0	679.493	60.68									604000000	604000000			15	F15:30015	409MAS_E15.raw	1	0	0	0	0	0	0	0	0	0	0	0	0	0	0	1	0	0	0	Q6ZWY8|TYB10_MOUSE	Acetylation (N-term); Oxidation (M)	A1:Acetylation (N-term):1000.00;M6:Oxidation (M):1000.00
QEASEAYLVGL	34	1178.58	11	3	590.3	158.71					14500000	14500000	33600000	33600000	0				12	F12:83425	409MAS_E12.raw	2	0	0	0	0	0	0	0	0	1	0	0	1	0	0	0	0	0	0	P02301|H3C_MOUSE:P84244|H33_MOUSE
FADKVPKTAENFRALSTGEKGFGYKGSSFHRIIPGFM	33.99	4090.09	37	-1.5	682.688	121.5	63900000	63900000	11600000	6330000	27700000	197000000							8	F8:63630	409MAS_E08.raw	5	0	0	2	0	0	1	0	1	1	0	0	0	0	0	0	0	0	0	P17742|PPIA_MOUSE
A(+42.01)SSDIQVKEL	33.99	1130.58	10	-2.3	566.297	110.78					78500000		166000000		102000000		0		14	F14:57443	409MAS_E14.raw	3	0	0	0	0	0	0	0	1	0	0	1	0	0	1	0	0	0	0	P54227|STMN1_MOUSE	Acetylation (N-term)	A1:Acetylation (N-term):1000.00
AAAFGKPINF	33.98	1034.55	10	0.9	518.285	107.34	1210000	1210000			5070000	5070000					1220000	1220000	9	F9:55910	409MAS_E09.raw	3	0	0	1	0	0	0	0	0	1	0	0	0	0	0	0	0	0	1	O08749|DLDH_MOUSE
PTFKFDD	33.98	868.397	7	-0.9	435.205	78.78									3660000	3660000			15	F15:40030	409MAS_E15.raw	1	0	0	0	0	0	0	0	0	0	0	0	0	0	0	1	0	0	0	P97450|ATP5J_MOUSE
AEAAAAPAPAAGPGQMSFTF	33.95	1861.87	20	-0.5	931.94	168.68					0	2400000							8	F8:89524	409MAS_E08.raw	1	0	0	0	0	0	0	0	0	1	0	0	0	0	0	0	0	0	0	Q9D3D9|ATPD_MOUSE
AVFRPEVPLRRGQPLL	33.93	1847.09	16	0.4	462.78	97.46					5460000	7080000			3490000	3490000			15	F15:50356	409MAS_E15.raw	3	0	0	0	0	0	0	0	1	1	0	0	0	0	0	1	0	0	0	Q61753|SERA_MOUSE
VVTIDTW	33.91	832.433	7	1.2	833.441	134.55											4440000		17	F17:69586	409MAS_E17.raw	1	0	0	0	0	0	0	0	0	0	0	0	0	0	0	0	0	1	0	P46425|GSTP2_MOUSE:P19157|GSTP1_MOUSE
IVSNPVDILT	33.88	1069.6	10	0.9	535.809	153.74									7620000	7620000			15	F15:81496	409MAS_E15.raw	1	0	0	0	0	0	0	0	0	0	0	0	0	0	0	1	0	0	0	P06151|LDHA_MOUSE
GM(+15.99)AFRVPTPNVSVVDL	33.87	1716.89	16	3.3	859.454	151.27									3410000	3410000			15	F15:80238	409MAS_E15.raw	2	0	0	0	0	0	0	0	0	0	0	0	0	0	0	2	0	0	0	P16858|G3P_MOUSE	Oxidation (M)	M2:Oxidation (M):1000.00
GKHVVFGKVKEGMNIVE	33.86	1870.01	17	-0.2	468.511	65.02					10100000	19700000							9	F9:32344	409MAS_E09.raw	2	0	0	0	0	0	0	0	1	1	0	0	0	0	0	0	0	0	0	P17742|PPIA_MOUSE
EELMKRVQQSSGPA	33.82	1558.78	14	0.7	520.6	47.02	10300000	10300000	14900000	41200000	5410000	5410000	38600000	38600000	17400000		15200000		6	F6:21775	409MAS_E06.raw	8	0	0	1	0	1	2	0	0	1	0	0	1	0	1	0	0	1	0	P62073|TIM10_MOUSE
AVEKRITSPLMEPSSIEKIVE	33.81	2355.27	21	-0.7	589.825	115.27					5080000	5150000							9	F9:60274	409MAS_E09.raw	2	0	0	0	0	0	0	0	1	1	0	0	0	0	0	0	0	0	0	Q9Z2U1|PSA5_MOUSE
FVQM(+15.99)MTAK	33.8	970.462	8	0.2	486.238	37.94			8980000		8630000		84700000	84700000	11400000		8600000	11400000	5	F5:16261	409MAS_E05.raw	7	0	0	0	0	1	0	0	1	0	0	0	2	0	1	0	0	1	1		Oxidation (M)	M4:Oxidation (M):12.28
AGEYDHLPEQ	33.78	1157.5	10	-0.8	579.756	62.43					2930000	1440000							8	F8:30610	409MAS_E08.raw	2	0	0	0	0	0	0	0	1	1	0	0	0	0	0	0	0	0	0	P56480|ATPB_MOUSE
YVGSGPPSGTGLHRYVW	33.76	1831.9	17	-0.7	611.64	94.59	10700000		6330000	10800000	20700000	20700000	9550000	9550000			2920000		9	F9:48800	409MAS_E09.raw	5	0	1	0	0	0	1	0	0	1	0	0	1	0	0	0	0	1	0	P70296|PEBP1_MOUSE
ATM(+15.99)NVPAGPGGSQQVDLASVLTPEIM(+15.99)A	33.74	2685.3	27	-0.5	896.106	184.48										0			15	F15:98657	409MAS_E15.raw	0	0	0	0	0	0	0	0	0	0	0	0	0	0	0	0	0	0	0		Oxidation (M)	M3:Oxidation (M):1000.00;M26:Oxidation (M):1000.00
VVIPKSVTPVRIAENLK	33.74	1862.14	17	0	466.541	86.68	1490000	1450000											3	F3:40486	409MAS_E03.raw	2	0	1	1	0	0	0	0	0	0	0	0	0	0	0	0	0	0	0	P45376|ALDR_MOUSE
KIGEHTPSALAIMENANVL	33.74	2007.05	19	-0.8	670.022	141.28	16300000	16300000			6370000	6370000					3970000	3970000	9	F9:74728	409MAS_E09.raw	3	0	0	1	0	0	0	0	0	1	0	0	0	0	0	0	0	0	1	P05064|ALDOA_MOUSE
NSPLVSRLTL	33.72	1098.64	10	0.4	550.327	116.84					19100000	16200000			10300000	10300000	1060000		8	F8:61022	409MAS_E08.raw	5	0	0	0	0	0	0	1	1	1	0	0	0	0	0	1	0	1	0	P08249|MDHM_MOUSE
AAQASAAPKAGTATGRIVAVIG	33.69	1980.11	22	-2.1	661.043	76.02	1460000	1160000			21000000		5270000	5270000			3970000	3970000	18	F18:37777	409MAS_E18.raw	5	0	1	1	0	0	0	0	1	0	0	0	1	0	0	0	0	0	1	P56480|ATPB_MOUSE
DGTENKSKFGANAILG	33.67	1620.81	16	0.6	541.278	81.4					23800000	28700000					1600000		8	F8:41330	409MAS_E08.raw	3	0	0	0	0	0	0	0	1	1	0	0	0	0	0	0	0	1	0	P17182|ENOA_MOUSE
DGTENKSKFGANALLG	33.67	1620.81	16	0.6	541.278	81.4					23800000	28700000					1600000		8	F8:41330	409MAS_E08.raw	3	0	0	0	0	0	0	0	1	1	0	0	0	0	0	0	0	1	0
APVNVTT	33.66	700.375	7	-2.5	701.381	52.73				0					2490000		0		6	F6:24905	409MAS_E06.raw	1	0	0	0	0	0	0	0	0	0	0	0	0	0	1	0	0	0	0	P10126|EF1A1_MOUSE
HTGPGILSM(+15.99)ANAGPNTNGSQFF	33.63	2233.02	22	0.7	1117.52	128.03									9260000	9260000			15	F15:67253	409MAS_E15.raw	1	0	0	0	0	0	0	0	0	0	0	0	0	0	0	1	0	0	0	P17742|PPIA_MOUSE	Oxidation (M)	M9:Oxidation (M):1000.00
EDIDLPETF	33.62	1077.49	9	-0.4	539.75	161.95	969000	969000	1350000	2820000	2800000		5750000	5750000	12300000	12300000	5760000	5760000	15	F15:86034	409MAS_E15.raw	9	0	0	1	0	1	1	0	1	0	0	0	1	0	0	2	0	0	2	P10605|CATB_MOUSE
VGSGPPSGTGLHRYVWL	33.58	1781.92	17	0.6	594.981	111.11					2020000	2450000							8	F8:57626	409MAS_E08.raw	2	0	0	0	0	0	0	0	1	1	0	0	0	0	0	0	0	0	0	P70296|PEBP1_MOUSE
M(+15.99)RYVASY	33.57	904.411	7	-0.5	453.213	43.62			3380000	5340000	4980000	4980000	4210000	6300000	13300000	47600000	3860000	9630000	15	F15:20675	409MAS_E15.raw	10	0	0	0	0	1	1	0	0	1	0	1	1	0	2	1	0	1	1	P99027|RLA2_MOUSE	Oxidation (M)	M1:Oxidation (M):1000.00
FRTHFGGGKTTGFGMIY	33.57	1875.91	17	-0.7	469.984	88.1	18500000	18500000										0	3	F3:41246	409MAS_E03.raw	2	0	0	2	0	0	0	0	0	0	0	0	0	0	0	0	0	0	0
A(+42.01)AGTLYTYPENWRAFK	33.55	1928.94	16	-0.6	643.987	144.17	4870000	4870000	2000000										3	F3:72419	409MAS_E03.raw	2	0	0	1	0	1	0	0	0	0	0	0	0	0	0	0	0	0	0	Q9D8N0|EF1G_MOUSE	Acetylation (N-term)	A1:Acetylation (N-term):1000.00
IAVHVVPDQLM(+15.99)T	33.54	1337.7	12	-0.2	669.858	101.51									5630000	5630000			15	F15:52686	409MAS_E15.raw	1	0	0	0	0	0	0	0	0	0	0	0	0	0	0	1	0	0	0	P34884|MIF_MOUSE	Oxidation (M)	M11:Oxidation (M):1000.00
M(+15.99)AGIDGEKEHANALKIL	33.54	1824.94	17	0	457.242	74.06									31900000	31900000			15	F15:37321	409MAS_E15.raw	1	0	0	0	0	0	0	0	0	0	0	0	0	0	0	1	0	0	0	Q920E5|FPPS_MOUSE	Oxidation (M)	M1:Oxidation (M):1000.00
VYKVLKQVHPDTGISSKAMGIMNS	33.54	2602.36	24	-0.2	521.479	89.9					6170000	10300000							9	F9:46194	409MAS_E09.raw	2	0	0	0	0	0	0	0	1	1	0	0	0	0	0	0	0	0	0
TAIAKAGYTDQ	33.53	1137.57	11	0.4	569.791	39.58					2380000	613000							8	F8:17936	409MAS_E08.raw	2	0	0	0	0	0	0	0	1	1	0	0	0	0	0	0	0	0	0	P17182|ENOA_MOUSE
RALSTGEKGFGYKGSSFHRIIPGF	33.52	2611.37	24	-0.3	523.28	91.33	20300000	20300000			26300000	26300000	9690000	9690000	21800000	21800000			15	F15:46870	409MAS_E15.raw	4	0	0	1	0	0	0	0	0	1	0	0	1	0	0	1	0	0	0	P17742|PPIA_MOUSE
VTYVPVT	33.51	777.427	7	-0.5	389.721	98.12	13100000	8500000		0	29400000	35600000	0	3320000	18400000	9810000	3890000	3890000	9	F9:50762	409MAS_E09.raw	10	0	1	1	0	0	0	0	1	2	0	0	1	0	2	1	0	0	1	P62900|RL31_MOUSE
YFAPQLLKWLK	33.51	1405.81	11	-0.6	469.611	141	2130000	2130000											3	F3:70551	409MAS_E03.raw	1	0	0	1	0	0	0	0	0	0	0	0	0	0	0	0	0	0	0	P10518|HEM2_MOUSE
G(+42.01)EKLTDEEVDE	33.51	1304.56	11	27.9	653.306	47.62	56900000	56900000	50300000	50300000	212000000	246000000			125000000	86600000		60100000	15	F15:22670	409MAS_E15.raw	8	0	0	1	0	0	1	1	1	1	0	0	0	0	1	1	0	0	1		Acetylation (N-term)	G1:Acetylation (N-term):1000.00
NKVISELNGKNIED	33.45	1571.82	14	3.6	524.948	57.39					6790000	6790000			3890000	3890000	2340000		15	F15:28118	409MAS_E15.raw	3	0	0	0	0	0	0	0	0	1	0	0	0	0	0	1	0	1	0	P99027|RLA2_MOUSE
ADAIPGIHEDPPR	33.42	1386.69	13	0.9	463.237	60.74			2750000	2750000	827000	827000	2480000	2480000	1010000				6	F6:29303	409MAS_E06.raw	4	0	0	0	0	0	1	0	0	1	0	0	1	0	1	0	0	0	0	P12265|BGLR_MOUSE
LKNGKKIPKVEM(+15.99)SDM(+15.99)SF	33.42	1983.02	17	2.7	496.763	34.67									53000000	53000000			15	F15:15498	409MAS_E15.raw	1	0	0	0	0	0	0	0	0	0	0	0	0	0	0	1	0	0	0	P01887|B2MG_MOUSE	Oxidation (M)	M12:Oxidation (M):1000.00;M15:Oxidation (M):1000.00
VANFFPKKLLE	33.4	1304.75	11	0.8	435.924	110.88					624000								8	F8:57498	409MAS_E08.raw	1	0	0	0	0	0	0	0	1	0	0	0	0	0	0	0	0	0	0	P61290|PSME3_MOUSE
LSQNRVAEFHTEL	33.38	1542.78	13	0	515.267	77.85	30300000	50800000	26800000	60900000	101000000	160000000	50800000	50800000	61900000	61900000	46700000	61600000	12	F12:38620	409MAS_E12.raw	13	0	1	2	0	1	1	0	1	2	0	0	1	0	0	1	0	1	2	Q9CX56|PSMD8_MOUSE
NREAILRTSSDLNSQQVL	33.37	2043.07	18	-1.2	682.03	91.93			1890000	3360000	4790000	6470000	1540000	4490000			924000	2610000	9	F9:47348	409MAS_E09.raw	8	0	0	0	0	1	1	0	1	1	0	1	1	0	0	0	0	1	1	O54782|MA2B2_MOUSE
IVKEVSTY	33.3	937.512	8	0.4	469.764	44.63									4760000				14	F14:19655	409MAS_E14.raw	1	0	0	0	0	0	0	0	0	0	0	0	0	0	1	0	0	0	0	P10126|EF1A1_MOUSE
VRLLLPGELA	33.29	1079.67	10	1	540.843	138.82					5000000	4290000			5600000	5600000			9	F9:73308	409MAS_E09.raw	3	0	0	0	0	0	0	0	1	1	0	0	0	0	0	1	0	0	0
VRLILPGELA	33.29	1079.67	10	1	540.843	138.82					5000000	4290000			5600000	5600000			9	F9:73308	409MAS_E09.raw	3	0	0	0	0	0	0	0	1	1	0	0	0	0	0	1	0	0	0
SIVAGSTHL	33.29	883.476	9	-0.1	442.745	64.63			3040000	3040000	2490000	2490000					1700000	1810000	9	F9:32182	409MAS_E09.raw	4	0	0	0	0	0	1	0	0	1	0	0	0	0	0	0	0	1	1	Q8C129|LCAP_MOUSE
KGNYAERVGAGAPVYL	33.27	1663.87	16	-0.5	555.63	86.37					1970000	1970000							9	F9:44304	409MAS_E09.raw	1	0	0	0	0	0	0	0	0	1	0	0	0	0	0	0	0	0	0
ELGSKAKFAGRSFRNPLAK	33.26	2076.16	19	1.2	416.24	57.87	456000	2160000	3900000	3900000	622000	622000	1750000	1750000					9	F9:28455	409MAS_E09.raw	5	0	1	1	0	0	1	0	0	1	0	0	1	0	0	0	0	0	0	P17182|ENOA_MOUSE
LQDSGEVRED	33.26	1146.52	10	1.4	574.266	32.79									1480000				14	F14:12892	409MAS_E14.raw	1	0	0	0	0	0	0	0	0	0	0	0	0	0	1	0	0	0	0	P63242|IF5A1_MOUSE
LQASEDL	33.25	774.376	7	-0.3	775.383	77.01			8450000	8450000	6720000	10700000							9	F9:39058	409MAS_E09.raw	3	0	0	0	0	0	1	0	1	1	0	0	0	0	0	0	0	0	0	P15532|NDKA_MOUSE
IQASEDL	33.25	774.376	7	-0.3	775.383	77.01			8450000	8450000	6720000	10700000							9	F9:39058	409MAS_E09.raw	3	0	0	0	0	0	1	0	1	1	0	0	0	0	0	0	0	0	0
VILGAKGSTAAQLSKTFHFDSVEDIHSRFQSL	33.24	3488.81	32	2.3	698.77	132.22									67800000	67800000			15	F15:69562	409MAS_E15.raw	2	0	0	0	0	0	0	0	0	0	0	0	0	0	0	2	0	0	0	Q9D154|ILEUA_MOUSE
LLEASIYRL	33.22	1076.62	9	1	539.319	123.63									3350000	3350000			15	F15:64932	409MAS_E15.raw	2	0	0	0	0	0	0	0	0	0	0	0	0	0	0	2	0	0	0	Q920E5|FPPS_MOUSE
TADDRVNPCIGG	33.22	1216.55	12	0.2	609.283	58.25			2650000	2650000	5330000	5330000							6	F6:27980	409MAS_E06.raw	2	0	0	0	0	0	1	0	0	1	0	0	0	0	0	0	0	0	0	P05064|ALDOA_MOUSE
IVAINDPFIDL	33.22	1228.67	11	0.2	615.342	210.71			1680000		10000000	26400000			16100000	16100000	4570000	4570000	9	F9:113340	409MAS_E09.raw	5	0	0	0	0	1	0	0	1	1	0	0	0	0	0	1	0	0	1	P16858|G3P_MOUSE
FSPFSISSA	33.2	941.449	9	3.1	471.733	149.3					9040000	9040000	579000	579000	1930000	1690000			15	F15:79072	409MAS_E15.raw	4	0	0	0	0	0	0	0	0	1	0	0	1	0	1	1	0	0	0	Q9D154|ILEUA_MOUSE
VAM(+15.99)PALAPPEVVM(+15.99)DPALAAQYEHDLEVA	33.19	2978.44	28	0.5	993.821	173.84									115000000	115000000			15	F15:92629	409MAS_E15.raw	1	0	0	0	0	0	0	0	0	0	0	0	0	0	0	1	0	0	0	P62827|RAN_MOUSE	Oxidation (M)	M3:Oxidation (M):1000.00;M13:Oxidation (M):1000.00
VSFTYRYL	33.17	1047.54	8	0.6	524.777	110.54	8430000	8430000									11400000		17	F17:56258	409MAS_E17.raw	2	0	0	1	0	0	0	0	0	0	0	0	0	0	0	0	0	1	0
PRKVNLGVGAYRTDESQPWVL	33.16	2384.26	21	1.5	597.073	106.91							2650000	2650000			4300000	4300000	18	F18:54916	409MAS_E18.raw	2	0	0	0	0	0	0	0	0	0	0	0	1	0	0	0	0	0	1	P05201|AATC_MOUSE
LSDRLHISPDRVYIN	33.15	1796.95	15	-1.4	450.245	84.43	1750000	4080000	694000	694000									6	F6:42535	409MAS_E06.raw	5	0	2	2	0	0	1	0	0	0	0	0	0	0	0	0	0	0	0	P34884|MIF_MOUSE
AILDGGAPGPQPHGEPPGGPDAVDGVMNG	33.14	2678.24	29	1.4	893.755	117.54	20100000												2	F2:57126	409MAS_E02.raw	1	0	1	0	0	0	0	0	0	0	0	0	0	0	0	0	0	0	0
P(+42.01)DENFTLKHVGPGVLSMANAGPNTNGSQF	33.14	3040.43	29	0.2	1014.49	170.85	70300000	70300000											3	F3:87215	409MAS_E03.raw	1	0	0	1	0	0	0	0	0	0	0	0	0	0	0	0	0	0	0		Acetylation (N-term)	P1:Acetylation (N-term):1000.00
LVNLNPIAQPLASRRLTRKLYK	33.13	2563.54	22	2.4	513.717	85.58					9970000	9970000			5200000	5200000			15	F15:43690	409MAS_E15.raw	2	0	0	0	0	0	0	0	0	1	0	0	0	0	0	1	0	0	0	Q9CRB2|NHP2_MOUSE
AGWNAYIDSL	33.13	1108.52	10	0.6	555.267	171.77	909000	909000	537000										3	F3:87589	409MAS_E03.raw	2	0	0	1	0	1	0	0	0	0	0	0	0	0	0	0	0	0	0	P62962|PROF1_MOUSE
LEGKVLPGVDAL	33.09	1209.7	12	1.1	605.856	118.7	4280000	4280000	6310000	6310000	2140000		1140000	6140000			3600000	3600000	6	F6:61385	409MAS_E06.raw	6	0	0	1	0	0	1	0	1	0	0	1	1	0	0	0	0	0	1	P09411|PGK1_MOUSE
KALINADEL	33.07	985.544	9	0	493.779	84.3	3020000	3020000	17500000	17500000			22900000	22900000	5170000	5170000	15100000	15100000	3	F3:39085	409MAS_E03.raw	5	0	0	1	0	0	1	0	0	0	0	0	1	0	0	1	0	0	1	P16546|SPTN1_MOUSE
ISESPIKGRAQPYDPNFY	33.06	2081.02	18	0.2	694.681	91.6					23200000	26500000							8	F8:46866	409MAS_E08.raw	2	0	0	0	0	0	0	0	1	1	0	0	0	0	0	0	0	0	0	P61979|HNRPK_MOUSE
FEIQYPLKKLDL	33.06	1505.85	12	1	502.958	136.05									9700000	9700000			15	F15:71744	409MAS_E15.raw	1	0	0	0	0	0	0	0	0	0	0	0	0	0	0	1	0	0	0	Q8C129|LCAP_MOUSE
S(+42.01)LRKQTPSDFLK	33.02	1460.8	12	-0.6	487.94	72.1					4810000	4810000			1190000	1190000			15	F15:36334	409MAS_E15.raw	2	0	0	0	0	0	0	0	0	1	0	0	0	0	0	1	0	0	0	P62313|LSM6_MOUSE	Acetylation (N-term)	S1:Acetylation (N-term):1000.00
A(+42.01)AGTLYTYPEN	33.01	1240.56	11	3	621.29	172.96					2860000	3130000							9	F9:92235	409MAS_E09.raw	3	0	0	0	0	0	0	1	1	1	0	0	0	0	0	0	0	0	0	Q9D8N0|EF1G_MOUSE	Acetylation (N-term)	A1:Acetylation (N-term):1000.00
FRLINANM	33.01	977.512	8	-0.1	489.763	107.82	1570000	1570000	2410000	2410000	8310000	13700000							8	F8:55691	409MAS_E08.raw	4	0	0	1	0	0	1	0	1	1	0	0	0	0	0	0	0	0	0	O35593|PSDE_MOUSE
PAYHSSLM(+15.99)DPDTKLIGNM(+15.99)ALL	33.01	2318.13	21	0.9	773.717	119.48									18700000	18700000			15	F15:62535	409MAS_E15.raw	1	0	0	0	0	0	0	0	0	0	0	0	0	0	0	1	0	0	0	Q9JM76|ARPC3_MOUSE	Oxidation (M)	M8:Oxidation (M):1000.00;M18:Oxidation (M):1000.00
FDITADDEPLG	32.99	1191.53	11	2.7	1192.54	147.3									4610000	4610000			15	F15:77916	409MAS_E15.raw	1	0	0	0	0	0	0	0	0	0	0	0	0	0	0	1	0	0	0	P17742|PPIA_MOUSE
NELGISTPEELGLDK	32.96	1613.81	15	0.9	807.915	126.62			9420000	9420000	4650000	4650000	11700000	11700000	7270000	7270000	11700000		6	F6:65882	409MAS_E06.raw	5	0	0	0	0	0	1	0	0	1	0	0	1	0	0	1	0	1	0	P12787|COX5A_MOUSE
QTTALPDEDDDL	32.95	1331.57	12	-0.8	666.793	110.54	5950000	7670000	3120000	11400000	6310000	9290000	5020000	5020000	6050000	3100000	2960000	2960000	6	F6:56906	409MAS_E06.raw	10	0	1	1	0	1	1	0	1	1	0	0	1	0	1	1	0	0	1	P62827|RAN_MOUSE
ISKQEYDESGPSIVHRK	32.94	1972	17	0.4	494.008	34.54							315000						11	F11:14537	409MAS_E11.raw	1	0	0	0	0	0	0	0	0	0	0	1	0	0	0	0	0	0	0
KQRSIPIGT	32.94	998.587	9	14.2	500.308	82.73								0				0	18	F18:41526	409MAS_E18.raw	0	0	0	0	0	0	0	0	0	0	0	0	0	0	0	0	0	0	0	Q2TV84|TRPM1_MOUSE
TASVASGPPGSYSI	32.93	1292.62	14	1.2	647.32	99.34					9800000				3970000	3970000			8	F8:51140	409MAS_E08.raw	2	0	0	0	0	0	0	0	1	0	0	0	0	0	0	1	0	0	0	Q80YA8|CRUM2_MOUSE
A(+42.01)AQSAPKVVLKSTTKMS	32.92	1787.98	17	0.6	597.001	69.23					3940000								8	F8:34436	409MAS_E08.raw	1	0	0	0	0	0	0	0	1	0	0	0	0	0	0	0	0	0	0	Q9CY57|CHTOP_MOUSE	Acetylation (N-term)	A1:Acetylation (N-term):1000.00
RLSSETGGMGSS	32.91	1167.52	12	0.1	584.767	36.92					2280000	1040000	773000		1980000				8	F8:16506	409MAS_E08.raw	4	0	0	0	0	0	0	0	1	1	0	1	0	0	1	0	0	0	0	Q61990|PCBP2_MOUSE
AVLENQKYSHTQYS	32.9	1666.8	14	0.7	556.606	38.53	11000000	11000000	6620000	13700000	9020000	13000000							6	F6:17001	409MAS_E06.raw	6	0	0	1	0	1	2	0	1	1	0	0	0	0	0	0	0	0	0	Q4VAA2|CDV3_MOUSE
FEISKKEMQPTHPIRLGLAL	32.89	2307.28	20	-1.1	577.826	97.65	2410000	2410000			3180000	3180000							3	F3:46572	409MAS_E03.raw	2	0	0	1	0	0	0	0	0	1	0	0	0	0	0	0	0	0	0	P63101|1433Z_MOUSE
PGELAKHAVSEGTRAVTKYSSAQ	32.83	2386.22	23	-23.3	478.241	69.41								0				0	12	F12:34041	409MAS_E12.raw	0	0	0	0	0	0	0	0	0	0	0	0	0	0	0	0	0	0	0
KIGGATERMPIPVIQA	32.81	1679.94	16	0.5	560.987	107.71					3740000	5010000							9	F9:56094	409MAS_E09.raw	2	0	0	0	0	0	0	0	1	1	0	0	0	0	0	0	0	0	0	P97807|FUMH_MOUSE
FQYDSTHGKFNGTVK	32.8	1727.83	15	-0.3	432.964	45.92					1130000	861000							8	F8:21511	409MAS_E08.raw	2	0	0	0	0	0	0	0	1	1	0	0	0	0	0	0	0	0	0	P16858|G3P_MOUSE
AKVAVLGASGGIGQPLSLL	32.8	1750.04	19	-0.2	876.025	167.1	23200000	2280000			57300000		15200000		46000000	6600000	80100000	80100000	11	F11:87820	409MAS_E11.raw	8	0	1	1	0	0	0	0	1	0	0	1	0	0	1	1	0	0	2	P08249|MDHM_MOUSE
VAPFPEVF	32.78	904.469	8	0.8	453.242	182.71	688000	688000	1040000	1330000	2600000	2600000	754000	754000	4260000	4260000	602000	834000	12	F12:96663	409MAS_E12.raw	10	0	0	1	0	1	1	0	0	2	0	0	1	0	0	2	0	1	1
FNRLPLVVSF	32.76	1190.68	10	-0.1	596.348	157.97	2940000		3230000	3230000	4420000	4420000			8830000	8830000			15	F15:83863	409MAS_E15.raw	3	0	0	0	0	0	1	0	0	1	0	0	0	0	0	1	0	0	0	O88653|LTOR3_MOUSE
LDTVVFK	32.74	820.469	7	0.6	411.242	79.92			1910000	1910000	2650000	2650000							6	F6:39982	409MAS_E06.raw	2	0	0	0	0	0	1	0	0	1	0	0	0	0	0	0	0	0	0	O35593|PSDE_MOUSE
IDTVVFK	32.74	820.469	7	0.6	411.242	79.92			1910000	1910000	2650000	2650000							6	F6:39982	409MAS_E06.raw	2	0	0	0	0	0	1	0	0	1	0	0	0	0	0	0	0	0	0
M(+15.99)SHLGRPDGVPM(+15.99)PDKYSLEPVAAELKSL	32.74	3068.53	28	2.9	614.715	124.09									7240000	7240000			15	F15:65185	409MAS_E15.raw	1	0	0	0	0	0	0	0	0	0	0	0	0	0	0	1	0	0	0	P09411|PGK1_MOUSE	Oxidation (M)	M1:Oxidation (M):1000.00;M12:Oxidation (M):1000.00
VKVGVNGFGRIG	32.72	1201.69	12	3.5	401.573	73.94					815000								8	F8:37126	409MAS_E08.raw	1	0	0	0	0	0	0	0	1	0	0	0	0	0	0	0	0	0	0	P16858|G3P_MOUSE
RAQPSDPGM(+15.99)LPTM(+15.99)IGL	32.7	1714.84	16	-1.6	858.425	116.65									13400000	13400000			15	F15:60971	409MAS_E15.raw	1	0	0	0	0	0	0	0	0	0	0	0	0	0	0	1	0	0	0	Q61753|SERA_MOUSE	Oxidation (M)	M9:Oxidation (M):1000.00;M13:Oxidation (M):1000.00
FRVPTPNVS	32.65	1015.54	9	0.3	508.78	90.29					6750000	12600000							9	F9:46369	409MAS_E09.raw	2	0	0	0	0	0	0	0	1	1	0	0	0	0	0	0	0	0	0	P16858|G3P_MOUSE
LQRWHWSTK	32.64	1240.65	9	0	414.556	42.02											1350000	1350000	18	F18:18862	409MAS_E18.raw	1	0	0	0	0	0	0	0	0	0	0	0	0	0	0	0	0	0	1	O54782|MA2B2_MOUSE
EVVKDKAGPHKEIYPYVIQE	32.64	2341.23	20	0.2	586.315	66.67			26300000	26300000	24200000	37900000							9	F9:33279	409MAS_E09.raw	3	0	0	0	0	0	1	0	1	1	0	0	0	0	0	0	0	0	0	P12787|COX5A_MOUSE
MLKGKNQAFIEM	32.64	1408.72	12	0.3	470.581	70.2			7290000	7290000									6	F6:34624	409MAS_E06.raw	1	0	0	0	0	0	1	0	0	0	0	0	0	0	0	0	0	0	0	P17225|PTBP1_MOUSE
VTMTAKTL	32.62	863.479	8	0.5	432.747	53.36					0								8	F8:25647	409MAS_E08.raw	0	0	0	0	0	0	0	0	0	0	0	0	0	0	0	0	0	0	0	P62962|PROF1_MOUSE
FSWEGTFQHVGKAVNQGKIFK	32.61	2407.24	21	-1.1	482.455	105.29	2940000	2940000											3	F3:50805	409MAS_E03.raw	1	0	0	1	0	0	0	0	0	0	0	0	0	0	0	0	0	0	0	Q9D8N0|EF1G_MOUSE
A(+42.01)ALTRNPEFQKLLEWHRANSANLKLREL	32.61	3359.82	28	6.1	560.981	132.75						0							9	F9:70019	409MAS_E09.raw	0	0	0	0	0	0	0	0	0	0	0	0	0	0	0	0	0	0	0		Acetylation (N-term)	A1:Acetylation (N-term):1000.00
ILKHTGPGILSM	32.6	1265.72	12	-0.2	422.913	75.74	4520000	7440000	4830000	4830000	0								3	F3:34383	409MAS_E03.raw	3	0	1	1	0	0	1	0	0	0	0	0	0	0	0	0	0	0	0	P17742|PPIA_MOUSE
LLKHTGPGILSM	32.6	1265.72	12	-0.2	422.913	75.74	4520000	7440000	4830000	4830000	0								3	F3:34383	409MAS_E03.raw	3	0	1	1	0	0	1	0	0	0	0	0	0	0	0	0	0	0	0
KGMTIGIDD	32.58	948.459	9	9.4	475.241	71.08	4950000	4950000	2710000	8040000	3170000	3170000	3000000	3000000			1540000	1540000	3	F3:31758	409MAS_E03.raw	6	0	0	1	0	1	1	0	0	1	0	0	1	0	0	0	0	0	1
AYFYPEL	32.57	901.422	7	-0.7	451.718	166.06					315000	315000	1320000	1320000		0			12	F12:87471	409MAS_E12.raw	2	0	0	0	0	0	0	0	0	1	0	0	1	0	0	0	0	0	0
LEWHRANSANLKLR	32.56	1706.93	14	1.2	427.741	51.02					2180000								8	F8:24316	409MAS_E08.raw	1	0	0	0	0	0	0	0	1	0	0	0	0	0	0	0	0	0	0	P06745|G6PI_MOUSE
SVAYKNVVGARRSSW	32.56	1678.89	15	-2.4	420.729	51.91					755000								8	F8:24835	409MAS_E08.raw	1	0	0	0	0	0	0	0	1	0	0	0	0	0	0	0	0	0	0	P63101|1433Z_MOUSE
PEPEPEPEPEPEPVSD	32.55	1772.76	16	-1.6	887.387	87.93	872000	872000	551000										3	F3:41250	409MAS_E03.raw	2	0	0	1	0	1	0	0	0	0	0	0	0	0	0	0	0	0	0	P97855|G3BP1_MOUSE
LLSDRLHISPDR	32.52	1420.78	12	0.2	474.6	59.28	1910000	1910000			1620000	1620000							3	F3:25238	409MAS_E03.raw	2	0	0	1	0	0	0	0	0	1	0	0	0	0	0	0	0	0	0	P34884|MIF_MOUSE
TALTGRIQEAGTEVVKAKAGAGSATLSM(+15.99)AYAGAR	32.52	3322.73	34	-0.7	665.553	100.52									39900000	39900000			15	F15:52223	409MAS_E15.raw	2	0	0	0	0	0	0	0	0	0	0	0	0	0	0	2	0	0	0		Oxidation (M)	M28:Oxidation (M):1000.00
LAIVEAL	32.51	727.448	7	0.5	728.456	150.58	30900000	54000000	27400000	105000000	12800000	12800000	17000000	17000000	36200000	24800000	29700000	30000000	15	F15:79759	409MAS_E15.raw	12	0	2	1	0	2	1	0	0	1	0	0	1	0	1	1	0	1	1	Q99LX0|PARK7_MOUSE
LALVEAL	32.51	727.448	7	0.5	728.456	150.58	30900000	54000000	27400000	105000000	12800000	12800000	17000000	17000000	36200000	24800000	29700000	30000000	15	F15:79759	409MAS_E15.raw	12	0	2	1	0	2	1	0	0	1	0	0	1	0	1	1	0	1	1
FAIAENESKARVRFNL	32.51	1864	16	1.2	467.007	89.88	18000000	32500000	32600000	32600000	34100000	36300000	33100000	33100000	55900000	55900000	30600000	30600000	15	F15:46069	409MAS_E15.raw	11	0	2	1	0	0	1	0	2	1	0	0	1	0	0	2	0	0	1	Q923D4|SF3B5_MOUSE
FADKVPKTAENFRAL	32.5	1705.91	15	0.1	427.486	69.78	5320000	5320000			1880000		2320000	2320000					3	F3:31049	409MAS_E03.raw	3	0	0	1	0	0	0	0	1	0	0	0	1	0	0	0	0	0	0	P17742|PPIA_MOUSE
FVQMM(+15.99)TAK	32.49	970.462	8	1.1	486.239	40.48			30200000	80100000			12600000	65300000	17200000		24200000		17	F17:17423	409MAS_E17.raw	6	0	0	0	0	1	1	0	0	0	0	1	1	0	1	0	0	1	0		Oxidation (M)	M5:Oxidation (M):11.06
IQAAISQAFKTPEVIRL	32.47	1884.08	17	1.1	629.036	128.32	2970000	2970000											3	F3:63543	409MAS_E03.raw	1	0	0	1	0	0	0	0	0	0	0	0	0	0	0	0	0	0	0	Q8K3C3|LZIC_MOUSE
S(+42.01)AHLQWM(+15.99)	32.44	929.407	7	1.8	465.711	114.57	18300000	20900000	3220000	9360000	9450000	14500000	11100000	9310000	30600000	14200000	10200000	11100000	8	F8:59812	409MAS_E08.raw	43	5	4	6	1	1	2	2	2	3	1	2	3	1	3	2	0	2	3	P41105|RL28_MOUSE	Acetylation (N-term); Oxidation (M)	S1:Acetylation (N-term):1000.00;M7:Oxidation (M):1000.00
FVPISGWNGDNMLEPSANMPWFK	32.43	2636.22	23	0.6	879.748	201.73					8540000	8540000							9	F9:108170	409MAS_E09.raw	1	0	0	0	0	0	0	0	0	1	0	0	0	0	0	0	0	0	0	P10126|EF1A1_MOUSE
APQGSLGEYL	32.42	1033.51	10	1.3	517.762	126.37	5440000	5440000	11600000	11600000							2710000		3	F3:62432	409MAS_E03.raw	3	0	0	1	0	0	1	0	0	0	0	0	0	0	0	0	0	1	0	P29391|FRIL1_MOUSE
ALVDVMEDKLKGEMM	32.41	1707.82	15	-0.9	570.282	144.47	1770000	1770000											3	F3:72542	409MAS_E03.raw	1	0	0	1	0	0	0	0	0	0	0	0	0	0	0	0	0	0	0	P06151|LDHA_MOUSE
RFQSSAVMALQEASEA	32.41	1723.82	16	-0.4	862.917	112.1					10900000	10900000					13900000	21700000	17	F17:57159	409MAS_E17.raw	3	0	0	0	0	0	0	0	0	1	0	0	0	0	0	0	0	1	1
GVKFVKKPDDGKMKGLAFIQDPDG	32.4	2589.36	24	1.2	518.88	84.53					6830000	6830000							9	F9:43224	409MAS_E09.raw	1	0	0	0	0	0	0	0	0	1	0	0	0	0	0	0	0	0	0	Q9CPU0|LGUL_MOUSE
LAKGNIPAESYTFF	32.39	1556.79	14	0.3	779.401	139.18					15500000								8	F8:73113	409MAS_E08.raw	1	0	0	0	0	0	0	0	1	0	0	0	0	0	0	0	0	0	0	Q9CX56|PSMD8_MOUSE
S(+42.01)GGLLKALR	32.38	955.581	9	-0.7	478.798	108.9	965000	547000	509000	0	1260000	1340000							9	F9:56822	409MAS_E09.raw	5	0	1	1	0	1	0	0	1	1	0	0	0	0	0	0	0	0	0	Q9CQ49|NCBP2_MOUSE	Acetylation (N-term)	S1:Acetylation (N-term):1000.00
KVLTPTQVMNRPSSISWDGLDPGKL	32.38	2738.44	25	1	685.619	133.06					3330000	3330000							9	F9:70141	409MAS_E09.raw	1	0	0	0	0	0	0	0	0	1	0	0	0	0	0	0	0	0	0	P70296|PEBP1_MOUSE
VLLPKKSSATVGPKAPAVGKKASQASQ	32.38	2647.54	27	-0.1	662.892	37.95	1130000	0	19500000	36600000	4980000	7010000			44400000	44400000	22400000		9	F9:17375	409MAS_E09.raw	7	0	1	0	0	1	1	0	1	1	0	0	0	0	0	1	0	1	0	P27661|H2AX_MOUSE
SYSATKETL	32.37	998.492	9	0.8	500.254	44.79					19600000								8	F8:21101	409MAS_E08.raw	1	0	0	0	0	0	0	0	1	0	0	0	0	0	0	0	0	0	0	P09405|NUCL_MOUSE
A(+42.01)DEELEALRKQRLAELQAKHGD	32.36	2561.32	22	0.7	513.271	93.62	5760000	5760000			6970000	6970000							9	F9:48338	409MAS_E09.raw	2	0	0	1	0	0	0	0	0	1	0	0	0	0	0	0	0	0	0	P56812|PDCD5_MOUSE	Acetylation (N-term)	A1:Acetylation (N-term):1000.00
KGNYSERVGAGAPVY	32.35	1566.78	15	-1.3	523.266	48.53					3450000	4510000			1470000	1470000			15	F15:23242	409MAS_E15.raw	3	0	0	0	0	0	0	0	1	1	0	0	0	0	0	1	0	0	0	C0HKE7|H2A1N_MOUSE:C0HKE5|H2A1G_MOUSE:C0HKE9|H2A1P_MOUSE:C0HKE6|H2A1I_MOUSE:C0HKE8|H2A1O_MOUSE:Q8BFU2|H2A3_MOUSE:Q8CGP7|H2A1K_MOUSE:Q8CGP5|H2A1F_MOUSE
VAYYQKYVDEASKKEIKDIL	32.33	2402.27	20	0.2	481.462	105.03	11700000	11700000							7230000	7230000			3	F3:50596	409MAS_E03.raw	2	0	0	1	0	0	0	0	0	0	0	0	0	0	0	1	0	0	0	P14131|RS16_MOUSE
ALRRTVPPAVTGVTFL	32.32	1697	16	0.9	566.674	109.06	13500000	15400000	7000000	9050000	15300000	15300000			9140000	9140000	4480000	4480000	3	F3:52903	409MAS_E03.raw	7	0	1	1	0	1	1	0	0	1	0	0	0	0	0	1	0	0	1	P05064|ALDOA_MOUSE
SPRDDGYSTKDSYSSRDYPSSRDTRD	32.32	3012.31	26	-0.2	603.469	36.7					6110000								8	F8:16367	409MAS_E08.raw	1	0	0	0	0	0	0	0	1	0	0	0	0	0	0	0	0	0	0
VEADRPGKLFIGGLNTETNEKALEAVFGKYGRIVE	32.3	3820.02	35	1.4	637.678	151.49											2480000	2480000	18	F18:79580	409MAS_E18.raw	1	0	0	0	0	0	0	0	0	0	0	0	0	0	0	0	0	0	1
AILGGAKVADKIQLINNM(+15.99)LDKVNEM(+15.99)	32.28	2729.45	25	-0.5	910.822	120.84									9120000	9120000			15	F15:63468	409MAS_E15.raw	2	0	0	0	0	0	0	0	0	0	0	0	0	0	0	2	0	0	0	P09411|PGK1_MOUSE	Oxidation (M)	M18:Oxidation (M):1000.00;M25:Oxidation (M):1000.00
PVGASSF	32.28	663.323	7	-1.8	664.329	77.85			1900000	3440000	6360000	0			0				9	F9:39548	409MAS_E09.raw	3	0	0	0	0	1	1	0	1	0	0	0	0	0	0	0	0	0	0	P17182|ENOA_MOUSE
GGVVNMYHM	32.28	1006.44	9	-0.5	504.225	92.27							4170000	4170000			3160000		12	F12:46650	409MAS_E12.raw	2	0	0	0	0	0	0	0	0	0	0	0	1	0	0	0	0	1	0
EKVSTELGSGDKVLALAGFDVEKAKK	32.27	2718.48	26	0.5	544.704	94.61	1440000	1440000											3	F3:44886	409MAS_E03.raw	1	0	0	1	0	0	0	0	0	0	0	0	0	0	0	0	0	0	0	Q8K3C3|LZIC_MOUSE
ERIASEASRLAHYNKRSTITSREIQT	32.26	3016.58	26	-0.6	503.77	51.62	5500000	5500000			58900000	53200000					27000000	27000000	3	F3:21034	409MAS_E03.raw	5	0	0	1	0	0	0	0	2	1	0	0	0	0	0	0	0	0	1
VDEKVDEEVDE	32.25	1304.56	11	28.2	653.307	53.49	56900000	56900000	26600000		246000000	246000000	53600000	53600000			44500000	60100000	13	F13:25313	409MAS_E13.raw	10	0	0	1	1	1	0	1	0	1	0	0	1	1	0	0	1	1	1
S(+42.01)ILRIHAREIFDSRGNPTVEVD	32.25	2565.33	22	0.4	642.34	124.19	171000000	646000000	108000000		31900000	50600000	31800000		450000000	450000000	45200000		3	F3:61539	409MAS_E03.raw	8	0	1	1	0	1	0	0	1	1	0	1	0	0	0	1	0	1	0	P17182|ENOA_MOUSE	Acetylation (N-term)	S1:Acetylation (N-term):1000.00
GAVTNVKVI	32.23	899.544	9	0.2	450.779	65.93			2540000	2540000									6	F6:32159	409MAS_E06.raw	1	0	0	0	0	0	1	0	0	0	0	0	0	0	0	0	0	0	0
PGIVELPTL	32.22	937.548	9	0.7	469.782	180.24	4550000	6790000	4110000	8970000	3870000	12600000	5820000	3060000	8220000	10500000	17900000	11400000	11	F11:95070	409MAS_E11.raw	22	0	1	2	0	2	2	0	2	2	0	2	1	0	2	2	0	2	2	Q9DCJ5|NDUA8_MOUSE
ATVTALRRTVPPAVTGVT	32.21	1809.05	18	0.7	604.023	76.76	8520000												2	F2:34707	409MAS_E02.raw	1	0	1	0	0	0	0	0	0	0	0	0	0	0	0	0	0	0	0	P05064|ALDOA_MOUSE
IHAKRVTIMPKDVQLARRIRAERA	32.21	2827.66	24	0.7	472.284	60.08							198000000	198000000			47800000		12	F12:29630	409MAS_E12.raw	2	0	0	0	0	0	0	0	0	0	0	0	1	0	0	0	0	1	0
AFAGLTADA	32.2	835.408	9	-1	836.414	115.49			4090000	4090000	2180000	3480000					1180000	1180000	9	F9:60409	409MAS_E09.raw	4	0	0	0	0	0	1	0	1	1	0	0	0	0	0	0	0	0	1	Q9Z2U0|PSA7_MOUSE
IRQSISKALVAY	32.17	1347.79	12	0.8	450.27	74.48					3230000	3230000							9	F9:37658	409MAS_E09.raw	1	0	0	0	0	0	0	0	0	1	0	0	0	0	0	0	0	0	0	P14131|RS16_MOUSE
M(+42.01)ESALDQLKQF	32.17	1350.65	11	0.8	676.332	196.39	4420000	4420000											3	F3:101130	409MAS_E03.raw	1	0	0	1	0	0	0	0	0	0	0	0	0	0	0	0	0	0	0	Q93092|TALDO_MOUSE	Acetylation (N-term)	M1:Acetylation (N-term):1000.00
VMEKPSPLLVGREFVRQY	32.17	2147.16	18	0.7	537.797	110.99			6700000	6700000			2880000	2880000					12	F12:56962	409MAS_E12.raw	2	0	0	0	0	0	1	0	0	0	0	0	1	0	0	0	0	0	0	P97855|G3BP1_MOUSE
AAIVGYKDSPSVW	32.16	1391.71	13	-0.3	696.861	106.81	6360000		7870000	7870000			8900000	8900000			4560000	6580000	2	F2:51210	409MAS_E02.raw	5	0	1	0	0	0	1	0	0	0	0	0	1	0	0	0	0	1	1	P62962|PROF1_MOUSE
MEKM(+15.99)LQPSGPPADKPEEN	32.16	2012.92	18	-0.5	671.98	38.66			2690000	5970000							6330000	6330000	6	F6:17024	409MAS_E06.raw	3	0	0	0	0	1	1	0	0	0	0	0	0	0	0	0	0	0	1	Q923D4|SF3B5_MOUSE	Oxidation (M)	M4:Oxidation (M):22.45
FDSANVKQVDVPTLTGAFG	32.14	1964.98	19	0.2	983.5	146.9	40300000	40300000			69800000		15600000		129000000				14	F14:76090	409MAS_E14.raw	4	0	0	1	0	0	0	0	1	0	0	1	0	0	1	0	0	0	0	Q9D3D9|ATPD_MOUSE
S(+42.01)DAAVDTSSEITTKDLKEK	32.13	2079.02	19	-1.3	694.014	78.16	1820000		3400000	3400000	3240000	3240000	3590000	2590000			2530000	2530000	9	F9:39689	409MAS_E09.raw	7	0	1	0	0	0	1	0	1	1	0	1	1	0	0	0	0	0	1	P26350|PTMA_MOUSE	Acetylation (N-term)	S1:Acetylation (N-term):1000.00
WLKGVTF	32.13	849.475	7	1.3	425.745	119.54							2180000	2180000					12	F12:61737	409MAS_E12.raw	1	0	0	0	0	0	0	0	0	0	0	0	1	0	0	0	0	0	0	Q9Z1Q5|CLIC1_MOUSE
QGAVIVGKL	32.13	883.549	9	-0.4	442.782	61.31					10400000		24900000	56100000	64600000	13400000	26500000	33000000	15	F15:30274	409MAS_E15.raw	7	0	0	0	0	0	0	0	1	0	0	1	1	0	1	1	0	1	1
AVVGEPGVTVTRL	32.13	1296.74	13	1.4	649.378	101.91	0		1440000	2190000	1130000	1710000					710000		9	F9:52904	409MAS_E09.raw	5	0	0	0	0	1	1	0	1	1	0	0	0	0	0	0	0	1	0	P40142|TKT_MOUSE
LAALGGNSSPSAKDIKKILD	32.11	1997.12	20	0.2	500.286	92.73									7420000	7420000			15	F15:47708	409MAS_E15.raw	1	0	0	0	0	0	0	0	0	0	0	0	0	0	0	1	0	0	0	P99027|RLA2_MOUSE
QAEWDDYVPKL	32.11	1362.65	11	1.9	682.331	144.33	1330000	8960000			3320000	4770000	5180000	5180000			5210000	5210000	3	F3:72363	409MAS_E03.raw	7	0	1	2	0	0	0	0	1	1	0	0	1	0	0	0	0	0	1	P70296|PEBP1_MOUSE
PAISSAGPAGSYRPYDEGLRRG	32.11	2276.13	22	0.3	570.04	60.91					2470000		1740000	0			1890000	1920000	18	F18:29394	409MAS_E18.raw	4	0	0	0	0	0	0	0	1	0	0	1	0	0	0	0	0	1	1	P70699|LYAG_MOUSE
AVRDISEAS	32.1	946.472	9	1	474.244	33.11					1070000		1390000	1390000	3160000				14	F14:13068	409MAS_E14.raw	3	0	0	0	0	0	0	0	1	0	0	0	1	0	1	0	0	0	0	P62855|RS26_MOUSE
AVRDLSEAS	32.1	946.472	9	1	474.244	33.11					1070000		1390000	1390000	3160000				14	F14:13068	409MAS_E14.raw	3	0	0	0	0	0	0	0	1	0	0	0	1	0	1	0	0	0	0
DIDGDGQVN	32.1	931.388	9	-1.1	932.395	61.51					14400000	6940000			6250000				9	F9:30344	409MAS_E09.raw	4	0	0	0	0	0	0	0	2	1	0	0	0	0	1	0	0	0	0
DLDGDGQVN	32.1	931.388	9	-1.1	932.395	61.51					14400000	6940000			6250000				9	F9:30344	409MAS_E09.raw	4	0	0	0	0	0	0	0	2	1	0	0	0	0	1	0	0	0	0
M(+42.01)EGYHKPDQQKLQALKDTANRL	32.09	2625.33	22	2.2	526.075	91.08							1330000	1330000					12	F12:46058	409MAS_E12.raw	1	0	0	0	0	0	0	0	0	0	0	0	1	0	0	0	0	0	0	P40142|TKT_MOUSE	Acetylation (N-term)	M1:Acetylation (N-term):1000.00
TAIVRITADMKNAT	32.06	1503.81	14	-17.2	376.953	49.93					825000								8	F8:23826	409MAS_E08.raw	1	0	0	0	0	0	0	0	1	0	0	0	0	0	0	0	0	0	0
TQTPVVVPPFLQPE	32.04	1550.83	14	-2.2	776.423	185.67	5770000	7520000							17800000	17800000			15	F15:99218	409MAS_E15.raw	3	0	1	1	0	0	0	0	0	0	0	0	0	0	0	1	0	0	0
GGNSSPSAKDIKKILD	32.01	1628.87	16	0.6	408.226	62.95					4130000	4130000							9	F9:31303	409MAS_E09.raw	1	0	0	0	0	0	0	0	0	1	0	0	0	0	0	0	0	0	0	P99027|RLA2_MOUSE
AIRNDEELNKLLGGVTIAQGGVLPNIQA	31.99	2902.59	28	1.3	726.655	173.56									8700000	8700000			15	F15:92553	409MAS_E15.raw	1	0	0	0	0	0	0	0	0	0	0	0	0	0	0	1	0	0	0	P27661|H2AX_MOUSE
LGPSKGAPLMKRSKWFDS	31.99	2004.06	18	0.6	401.82	73.3							14700000	14700000			4130000	4130000	12	F12:36134	409MAS_E12.raw	3	0	0	0	0	0	0	0	0	0	0	0	2	0	0	0	0	0	1	Q8CGC6|RBM28_MOUSE
TPLNLPPT	31.97	851.475	8	4.6	426.747	60.39				0							16000		6	F6:29166	409MAS_E06.raw	1	0	0	0	0	0	0	0	0	0	0	0	0	0	0	0	0	1	0
IDESSPGTEWERVARL	31.97	1843.91	16	0.7	615.643	112.71	3690000	6230000	3470000		12900000	16500000	3760000	3760000			3340000		3	F3:54864	409MAS_E03.raw	7	0	1	1	0	1	0	0	1	1	0	0	1	0	0	0	0	1	0	O08585|CLCA_MOUSE
AEAGITGTWYNQLGSTF	31.97	1814.85	17	0.1	908.431	185.83													1	F1:94425	409MAS_E01.raw	1	1	0	0	0	0	0	0	0	0	0	0	0	0	0	0	0	0	0
GNGYISAAELRHVMTNL	31.96	1844.92	17	0.2	615.981	142.19	5170000	5170000			4330000								8	F8:74796	409MAS_E08.raw	2	0	0	1	0	0	0	0	1	0	0	0	0	0	0	0	0	0	0
SVPGWTYSR	31.95	1051.51	9	0.7	526.762	82.23			2460000	5590000	5520000		3340000	5070000	5150000		4100000	3480000	12	F12:41021	409MAS_E12.raw	8	0	0	0	0	1	1	0	1	0	0	1	1	0	1	0	0	1	1	O54782|MA2B2_MOUSE
[truncated: 7,231 more rows]

## Sheet: Supplementary Table S2
Omitted replicate 1 from all the cell types for analysis due to very mass spikes and very low peptides identified from them							Vector		Vector (IFNg)		NLRC5-FL		NLRC5-FL (IFNg)		NLRC5-SA		NLRC5-SA (IFNg)
[truncated: 9,099 more rows]

[truncated: 3 more sheets: Supplementary Table S3, Supplementary Table S4, Supplementary Table S5]
